# Supplementary material for: De novo assembly and comparative transcriptome analysis of Euglena gracilis in response to anaerobic conditions
Source: BMC Genomics. 2016 Mar 3;17:182. doi: 10.1186/s12864-016-2540-6 (PMC4778363; doi:10.1186/s12864-016-2540-6)
Supplement: Additional file 3: — Data and list for 2080 DEGs in response to anaerobic conditions. (XLS 1336 kb) [file 12864_2016_2540_MOESM3_ESM.xls]

## Sheet: 0h_VS_N24h_800UpRegulated_in_
transcriptID	KO_ID	logFC	logCPM	PValue	FDR	ranking	0hRRC1st	0hRRC2nd	0hRRC3rd	24hRRC1st	24hRRC2nd	24hRRC3rd	0hRRCave	24hRRCave	0hFPKM1st	0hFPKM2nd	0hFPKM3rd	24hFPKM1st	24hFPKM2nd	24hFPKM3rd	0hFPKMave	24hFPKMave	FoldChange	sprotID	Description	ident	align_len	mismatch	gap	e-val	bit_score	DomainID	pfamID	e-val
comp1570_c0_seq2	NoHit	3.43686	-0.944216	0.000519284	0.0296755	1672	1	0	0	6	5	4	0.33ﾂｱ0.47	5.00ﾂｱ0.82	0.448	0	0	2.584	2.283	2.462	0.149ﾂｱ0.211	2.443ﾂｱ0.124	16.2572		NoAnnotationFound
comp550301_c0_seq1	NoHit	3.33987	-0.996295	0.000977346	0.0458165	2040	0	0	1	6	5	3	0.33ﾂｱ0.47	4.67ﾂｱ1.25	0	0	3.035	12.357	10.916	8.78	1.012ﾂｱ1.431	10.684ﾂｱ1.469	10.5517		NoAnnotationFound
comp377762_c0_seq1	NoHit	3.22328	-0.556615	0.000255542	0.0185779	1316	2	0	0	13	8	2	0.67ﾂｱ0.94	7.67ﾂｱ4.50	0.392	0	0	2.409	1.578	0.525	0.131ﾂｱ0.185	1.504ﾂｱ0.771	11.4304		NoAnnotationFound
comp13060_c0_seq1	NoHit	2.97766	-0.714508	0.000432472	0.0263038	1573	1	1	0	10	6	3	0.67ﾂｱ0.47	6.33ﾂｱ2.87	2.388	2.617	0	22.597	14.373	9.629	1.668ﾂｱ1.183	15.533ﾂｱ5.357	9.30551		NoAnnotationFound
comp35899_c0_seq5	NoHit	2.9097	-0.738936	0.000702656	0.036655	1834	0	0	2	5	5	8	0.67ﾂｱ0.94	6.00ﾂｱ1.41	0	0	0.559	0.991	1.052	2.262	0.186ﾂｱ0.264	1.435ﾂｱ0.585	7.66548		NoAnnotationFound
comp28395_c0_seq1	NoHit	2.54304	-0.620334	0.00048897	0.0286474	1633	1	0	2	7	8	5	1.00ﾂｱ0.82	6.67ﾂｱ1.25	0.303	0	0.822	2.021	2.452	2.061	0.375ﾂｱ0.339	2.178ﾂｱ0.194	5.79521		Peripla_BP_6	PF13458.1	1.9e-14
comp290515_c0_seq1	K03676	2.28527	0.199337	2.4995e-06	0.000499238	479	3	1	4	14	19	9	2.67ﾂｱ1.25	14.00ﾂｱ4.08	0.549	0.205	0.991	2.438	3.523	2.243	0.582ﾂｱ0.322	2.735ﾂｱ0.563	4.69508	sp|Q9FNE2|GRXC2_ARATH	Glutaredoxin-C2 in Arabidopsis thaliana (Mouse-ear cress)	49.45	91	45	1	2e-25	101
comp27120_c0_seq1	NoHit	2.25172	0.176061	9.30824e-06	0.00150685	591	1	3	4	17	15	9	2.67ﾂｱ1.25	13.67ﾂｱ3.40	0.067	0.249	0.39	1.175	1.099	0.888	0.235ﾂｱ0.132	1.054ﾂｱ0.121	4.46403	sp|Q4P0N0|KMO_USTMA	Kynurenine 3-monooxygenase in Ustilago maydis (strain 521 / FGSC 9021) (Corn smut fungus)	28.27	237	135	8	7e-09	62	FAD_binding_3	PF01494.14	2.6e-22
comp35948_c0_seq1	NoHit	2.24158	-0.334876	0.000373428	0.0240262	1487	2	3	0	11	11	4	1.67ﾂｱ1.25	8.67ﾂｱ3.30	0.325	0.562	0	1.72	1.832	0.897	0.296ﾂｱ0.230	1.483ﾂｱ0.417	5.00225		NoAnnotationFound
comp213083_c0_seq1	K01183	2.21643	0.145687	5.5663e-06	0.000986194	540	3	3	2	19	13	8	2.67ﾂｱ0.47	13.33ﾂｱ4.50	0.538	0.606	0.485	3.225	2.349	1.937	0.543ﾂｱ0.050	2.504ﾂｱ0.537	4.60417	sp|P32470|CHI1_APHAL	Chitinase 1 in Aphanocladium album (Wheat rust fungus) (Acremonium album)	25	276	139	9	5e-15	77.4	Glyco_hydro_18	PF00704.23	7e-08
comp33330_c0_seq12	NoHit	2.18703	-0.366117	0.000547087	0.0306269	1709	2	1	2	12	9	4	1.67ﾂｱ0.47	8.33ﾂｱ3.30	0.415	0.238	0.569	2.4	1.916	1.145	0.407ﾂｱ0.135	1.820ﾂｱ0.517	4.46041		NoAnnotationFound
comp36040_c1_seq4	NoHit	2.11372	0.206823	6.01916e-05	0.00637968	902	5	4	0	20	16	6	3.00ﾂｱ2.16	14.00ﾂｱ5.89	0.605	0.552	0	2.293	1.954	0.983	0.386ﾂｱ0.274	1.743ﾂｱ0.555	4.51121	sp|Q80U30|CL16A_MOUSE	Protein CLEC16A in Mus musculus (Mouse)	38.11	286	158	4	1e-55	200	FPL	PF09758.4	5e-55
comp25112_c1_seq1	NoHit	2.05001	-0.256141	0.000536115	0.0302606	1695	1	2	3	8	12	7	2.00ﾂｱ0.82	9.00ﾂｱ2.16	0.717	1.611	2.951	5.469	8.708	6.833	1.760ﾂｱ0.918	7.003ﾂｱ1.328	3.97823		NoAnnotationFound
comp35880_c2_seq1	NoHit	1.99634	-0.289398	0.000879483	0.0427772	1967	3	0	3	8	11	7	2.00ﾂｱ1.41	8.67ﾂｱ1.70	0.471	0	0.632	1.185	1.729	1.479	0.368ﾂｱ0.268	1.464ﾂｱ0.222	3.97468		NoAnnotationFound
comp28081_c0_seq2	NoHit	1.90312	0.0870365	0.000106404	0.0099902	1019	2	4	3	10	15	11	3.00ﾂｱ0.82	12.00ﾂｱ2.16	0.359	0.811	0.727	1.71	2.734	2.691	0.632ﾂｱ0.196	2.378ﾂｱ0.473	3.75684		NoAnnotationFound
comp27116_c0_seq7	NoHit	1.89157	-0.200043	0.000867723	0.0425077	1953	3	4	0	13	7	8	2.33ﾂｱ1.70	9.33ﾂｱ2.62	0.303	0.465	0	1.263	0.723	1.107	0.256ﾂｱ0.193	1.031ﾂｱ0.227	4.01556		NoAnnotationFound
comp14129_c0_seq1	NoHit	1.89132	-0.198227	0.000823033	0.0407356	1933	3	1	3	13	8	7	2.33ﾂｱ0.94	9.33ﾂｱ2.62	4.002	1.482	5.544	16.505	10.766	12.664	3.676ﾂｱ1.674	13.312ﾂｱ2.387	3.62052		NoAnnotationFound
comp13992_c0_seq1	NoHit	1.8359	0.786455	8.22279e-07	0.000204337	385	3	8	6	27	20	17	5.67ﾂｱ2.05	21.33ﾂｱ4.19	0.303	0.919	0.822	2.594	2.048	2.338	0.681ﾂｱ0.270	2.327ﾂｱ0.223	3.41133		NoAnnotationFound
comp25654_c0_seq1	NoHit	1.82152	0.0273055	0.000272324	0.0193854	1344	4	1	4	15	11	8	3.00ﾂｱ1.41	11.33ﾂｱ2.87	0.93	0.26	1.265	3.332	2.602	2.538	0.818ﾂｱ0.418	2.824ﾂｱ0.360	3.44793		NoAnnotationFound
comp34685_c3_seq1	NoHit	1.7959	0.123104	0.000156949	0.0131257	1144	6	3	1	13	16	8	3.33ﾂｱ2.05	12.33ﾂｱ3.30	1.693	0.952	0.379	3.478	4.556	3.063	1.008ﾂｱ0.538	3.699ﾂｱ0.629	3.667		NoAnnotationFound
comp26956_c0_seq1	NoHit	1.78295	0.0102126	0.000693788	0.0363111	1828	2	4	3	7	16	10	3.00ﾂｱ0.82	11.00ﾂｱ3.74	0.482	1.092	0.991	1.613	3.927	3.292	0.855ﾂｱ0.267	2.944ﾂｱ0.976	3.44042		NoAnnotationFound
comp35204_c0_seq2	NoHit	1.76888	0.587537	9.15823e-06	0.00149013	588	3	7	5	21	19	14	5.00ﾂｱ1.63	18.00ﾂｱ2.94	0.247	0.66	0.559	1.661	1.597	1.584	0.489ﾂｱ0.176	1.614ﾂｱ0.034	3.29816		SMK-1	PF04802.10	2.2e-08
comp33125_c0_seq6	NoHit	1.7568	0.104925	0.000247864	0.0182696	1298	5	4	1	15	10	11	3.33ﾂｱ1.70	12.00ﾂｱ2.16	0.471	0.422	0.126	1.331	0.939	1.393	0.340ﾂｱ0.152	1.221ﾂｱ0.201	3.58708	sp|Q0U4Z8|VPS27_PHANO	Vacuolar protein sorting-associated protein 27 in Phaeosphaeria nodorum (strain SN15 / ATCC MYA-4574 / FGSC 10173) (Glume blotch fungus) (Septoria nodorum)	41.43	70	36	1	1e-07	57.8	FYVE	PF01363.16	9.4e-08
comp265888_c0_seq1	K12838	1.73826	0.202358	0.000142492	0.0122376	1114	4	4	3	12	17	10	3.67ﾂｱ0.47	13.00ﾂｱ2.94	0.863	0.984	0.875	2.468	3.72	2.939	0.907ﾂｱ0.054	3.042ﾂｱ0.516	3.35046	sp|Q8T6B9|PUF68_DROME	Poly(U)-binding-splicing factor half pint in Drosophila melanogaster (Fruit fly)	41.89	74	41	2	3e-10	62.8
comp18932_c0_seq1	NoHit	1.71679	1.46346	3.45821e-09	1.8179e-06	182	14	6	11	42	43	22	10.33ﾂｱ3.30	35.67ﾂｱ9.67	0.998	0.487	1.065	2.846	3.1	2.128	0.850ﾂｱ0.258	2.691ﾂｱ0.412	3.16373	sp|P12982|PP12_DROME	Serine/threonine-protein phosphatase alpha-2 isoform in Drosophila melanogaster (Fruit fly)	35.87	92	53	3	2e-06	53.5	TPR_16	PF13432.1	5.8e-06
comp12569_c0_seq1	NoHit	1.66302	0.150236	0.000347092	0.0227915	1457	3	3	5	17	13	7	3.67ﾂｱ0.94	12.33ﾂｱ4.11	0.673	0.757	1.518	3.633	2.95	2.138	0.983ﾂｱ0.380	2.907ﾂｱ0.611	2.95629		NoAnnotationFound
comp35133_c1_seq2	NoHit	1.65281	0.249067	0.000198769	0.0155366	1224	6	3	3	15	13	12	4.00ﾂｱ1.41	13.33ﾂｱ1.25	1.446	0.811	0.98	3.429	3.156	3.922	1.079ﾂｱ0.269	3.502ﾂｱ0.317	3.24383		NoAnnotationFound
comp31422_c0_seq8	NoHit	1.57593	0.295297	0.000269531	0.0192583	1339	6	3	4	13	16	12	4.33ﾂｱ1.25	13.67ﾂｱ1.70	0.942	0.53	0.843	1.933	2.527	2.548	0.772ﾂｱ0.176	2.336ﾂｱ0.285	3.02459		NoAnnotationFound
comp17682_c0_seq1	NoHit	1.51052	0.568831	6.77529e-05	0.00697002	930	5	8	4	21	16	14	5.67ﾂｱ1.70	17.00ﾂｱ2.94	0.493	0.898	0.538	1.982	1.606	1.89	0.643ﾂｱ0.181	1.826ﾂｱ0.160	2.83696	sp|Q9LU72|PPA28_ARATH	Probable inactive purple acid phosphatase 28 in Arabidopsis thaliana (Mouse-ear cress)	29.79	292	156	9	4e-27	114
comp24474_c0_seq1	NoHit	1.50229	0.156673	0.00109145	0.0492327	2120	5	1	6	14	13	9	4.00ﾂｱ2.16	12.00ﾂｱ2.16	0.471	0.108	0.759	1.243	1.231	1.136	0.446ﾂｱ0.266	1.203ﾂｱ0.048	2.69426		NoAnnotationFound
comp18635_c0_seq1	NoHit	1.47509	0.386695	0.00037477	0.024064	1490	9	3	3	20	15	9	5.00ﾂｱ2.83	14.67ﾂｱ4.50	2.433	0.919	1.096	5.149	4.105	3.302	1.483ﾂｱ0.676	4.185ﾂｱ0.756	2.82161		NoAnnotationFound
comp34029_c1_seq37	NoHit	1.47351	0.909452	8.57769e-06	0.00140764	583	9	11	3	26	26	15	7.67ﾂｱ3.40	22.33ﾂｱ5.19	3.498	4.823	1.581	9.618	10.221	7.921	3.301ﾂｱ1.331	9.253ﾂｱ0.974	2.80293	sp|Q8S9F2|PCYAA_EUGGR	Photoactivated adenylate cyclase subunit alpha in Euglena gracilis	33.33	96	62	1	7e-08	54.7	BLUF	PF04940.7	9.2e-24
comp20392_c0_seq1	K18581	1.47177	1.26015	6.86826e-07	0.000175229	375	12	10	8	37	23	27	10.00ﾂｱ1.63	29.00ﾂｱ5.89	0.751	0.703	0.675	2.186	1.447	2.281	0.710ﾂｱ0.031	1.971ﾂｱ0.373	2.77533	sp|Q8DR77|UCDH_STRR6	Unsaturated chondroitin disaccharide hydrolase in Streptococcus pneumoniae (strain ATCC BAA-255 / R6)	27.81	338	211	9	1e-28	122	Glyco_hydro_88	PF07470.8	2.1e-15
comp20200_c0_seq1	NoHit	1.46734	0.222849	0.000938958	0.0446486	2012	5	5	3	13	16	9	4.33ﾂｱ0.94	12.67ﾂｱ2.87	0.538	0.606	0.432	1.331	1.738	1.307	0.525ﾂｱ0.072	1.459ﾂｱ0.198	2.77327		NoAnnotationFound
comp14711_c0_seq1	NoHit	1.44001	0.719555	4.39781e-05	0.00505711	832	12	4	4	22	19	16	6.67ﾂｱ3.77	19.00ﾂｱ2.45	1.211	0.454	0.548	2.108	1.935	2.185	0.738ﾂｱ0.337	2.076ﾂｱ0.105	2.81182		NoAnnotationFound
comp34125_c1_seq1	NoHit	1.43656	0.293089	0.000804878	0.0400443	1921	4	8	2	16	12	12	4.67ﾂｱ2.49	13.33ﾂｱ1.89	1.39	3.136	0.949	5.295	4.218	5.669	1.825ﾂｱ0.944	5.061ﾂｱ0.615	2.772		NoAnnotationFound
comp29339_c0_seq2	NoHit	1.43654	0.292061	0.000804878	0.0400443	1922	5	4	5	16	14	10	4.67ﾂｱ0.47	13.33ﾂｱ2.49	0.594	0.541	0.812	1.826	1.691	1.622	0.649ﾂｱ0.117	1.713ﾂｱ0.085	2.63692		Peripla_BP_6	PF13458.1	3e-32
comp33454_c0_seq1	NoHit	1.43514	0.647472	0.000112892	0.0103853	1040	11	4	4	22	20	12	6.33ﾂｱ3.30	18.00ﾂｱ4.32	5.908	2.422	2.93	11.269	10.878	8.77	3.753ﾂｱ1.538	10.306ﾂｱ1.098	2.74527		NoAnnotationFound
comp34008_c0_seq1	NoHit	1.4308	1.14857	1.45747e-06	0.000323764	430	9	13	6	27	26	26	9.33ﾂｱ2.87	26.33ﾂｱ0.47	0.404	0.649	0.358	1.137	1.165	1.565	0.470ﾂｱ0.128	1.289ﾂｱ0.195	2.73692		NoAnnotationFound
comp16088_c0_seq1	NoHit	1.42977	0.582036	0.000131521	0.0115131	1092	10	4	4	21	17	13	6.00ﾂｱ2.83	17.00ﾂｱ3.27	1.368	0.616	0.738	2.74	2.358	2.424	0.907ﾂｱ0.330	2.507ﾂｱ0.167	2.76147		NoAnnotationFound
comp32251_c1_seq1	K10357	1.421	0.441996	0.000597971	0.0326093	1754	8	5	3	18	11	16	5.33ﾂｱ2.05	15.00ﾂｱ2.94	0.661	0.476	0.337	1.418	0.921	1.804	0.491ﾂｱ0.133	1.381ﾂｱ0.361	2.80704	sp|Q9U1M8|MYOI_DICDI	Myosin-I heavy chain in Dictyostelium discoideum (Slime mold)	37.87	478	273	9	6e-100	335	Myosin_head	PF00063.16	7.4e-87
comp23349_c0_seq1	NoHit	1.41627	1.16842	1.70113e-06	0.0003641	447	16	9	4	32	28	21	9.67ﾂｱ4.92	27.00ﾂｱ4.55	1.917	1.222	0.643	3.643	3.391	3.407	1.261ﾂｱ0.521	3.480ﾂｱ0.115	2.75931		PEX-1N	PF09262.6	4.2e-11
comp25038_c0_seq1	NoHit	1.40638	1.07616	1.08558e-05	0.00169154	614	9	11	7	35	20	20	9.00ﾂｱ1.63	25.00ﾂｱ7.07	1.592	2.195	1.665	5.877	3.57	4.791	1.817ﾂｱ0.269	4.746ﾂｱ0.942	2.61063		NoAnnotationFound
comp36537_c0_seq4	K02040	1.3992	1.47332	1.41804e-07	4.8088e-05	282	15	13	9	45	34	23	12.33ﾂｱ2.49	34.00ﾂｱ8.98	1.569	1.546	1.275	4.488	3.607	3.273	1.463ﾂｱ0.134	3.789ﾂｱ0.513	2.58844	sp|P0AG83|PSTS_SHIFL	Phosphate-binding protein PstS in Shigella flexneri	28.24	347	207	11	6e-24	104	PBP_like_2	PF12849.2	1.8e-24
comp28395_c2_seq3	NoHit	1.38477	0.412003	0.000586535	0.0321125	1747	6	6	4	20	14	10	5.33ﾂｱ0.94	14.67ﾂｱ4.11	0.886	1.006	0.801	2.827	2.104	2.014	0.898ﾂｱ0.084	2.315ﾂｱ0.364	2.57715		Peripla_BP_6	PF13458.1	7.9e-09
comp35649_c0_seq7	K11860	1.38248	0.798164	0.000131507	0.0115131	1091	11	8	3	27	15	18	7.33ﾂｱ3.30	20.00ﾂｱ5.10	0.964	0.8	0.358	2.254	1.334	2.147	0.707ﾂｱ0.256	1.912ﾂｱ0.411	2.70024	sp|Q6GQQ9|OTU7B_HUMAN	OTU domain-containing protein 7B in Homo sapiens (Human)	31.8	261	135	8	6e-28	120	OTU	PF02338.14	5.1e-14
comp35361_c3_seq17	K10352	1.3821	1.01056	2.45667e-05	0.00325536	722	12	7	7	33	19	19	8.67ﾂｱ2.36	23.67ﾂｱ6.60	1.883	1.244	1.486	4.945	3.025	4.065	1.538ﾂｱ0.263	4.012ﾂｱ0.785	2.60789	sp|F4K0A6|MYO2_ARATH	Myosin-2 in Arabidopsis thaliana (Mouse-ear cress)	35.91	181	95	4	2e-20	95.9	Myosin_head	PF00063.16	8.2e-28
comp15692_c0_seq1	NoHit	1.37477	0.33593	0.00101908	0.0470607	2071	4	8	3	14	16	11	5.00ﾂｱ2.16	13.67ﾂｱ2.05	1.906	4.304	1.95	6.363	7.731	7.138	2.720ﾂｱ1.120	7.077ﾂｱ0.560	2.60137		NoAnnotationFound
comp34117_c0_seq2	NoHit	1.36281	0.47217	0.000499079	0.0289911	1647	5	8	4	21	14	11	5.67ﾂｱ1.70	15.33ﾂｱ4.19	0.516	0.93	0.548	2.04	1.447	1.527	0.665ﾂｱ0.188	1.671ﾂｱ0.263	2.51227		NoAnnotationFound
comp24573_c0_seq2	NoHit	1.36086	1.09308	0.000112011	0.0103536	1033	6	14	8	36	26	14	9.33ﾂｱ3.40	25.33ﾂｱ8.99	0.594	1.568	1.065	3.381	2.602	1.88	1.076ﾂｱ0.398	2.621ﾂｱ0.613	2.43529		NoAnnotationFound
comp27222_c8_seq1	NoHit	1.35249	0.397711	0.00109409	0.0493082	2122	7	5	4	20	10	13	5.33ﾂｱ1.25	14.33ﾂｱ4.19	1.962	1.59	1.518	5.343	2.837	4.953	1.690ﾂｱ0.195	4.378ﾂｱ1.101	2.58939		NoAnnotationFound
comp34000_c0_seq1	NoHit	1.35193	0.39749	0.000864753	0.0424274	1950	7	6	3	14	17	12	5.33ﾂｱ1.70	14.33ﾂｱ2.05	1.199	1.168	0.696	2.283	2.95	2.796	1.021ﾂｱ0.230	2.676ﾂｱ0.285	2.6197		NoAnnotationFound
comp36241_c0_seq17	NoHit	1.34849	0.898678	0.000125296	0.0111407	1076	9	6	9	27	16	21	8.00ﾂｱ1.41	21.33ﾂｱ4.50	0.404	0.303	0.548	1.156	0.723	1.279	0.418ﾂｱ0.101	1.053ﾂｱ0.238	2.51272		NoAnnotationFound
comp36122_c0_seq1	K11840	1.34721	2.22561	2.63857e-11	1.98772e-08	127	24	19	23	66	66	43	22.00ﾂｱ2.16	58.33ﾂｱ10.84	0.516	0.465	0.675	1.35	1.437	1.26	0.552ﾂｱ0.089	1.349ﾂｱ0.072	2.44123	sp|P55824|FAF_DROME	Probable ubiquitin carboxyl-terminal hydrolase FAF in Drosophila melanogaster (Fruit fly)	19.55	404	291	11	8e-10	68.2
comp31641_c0_seq1	K07207	1.34529	1.88568	5.78943e-08	2.26078e-05	245	26	16	10	61	47	30	17.33ﾂｱ6.60	46.00ﾂｱ12.68	0.661	0.454	0.337	1.467	1.202	1.031	0.484ﾂｱ0.134	1.233ﾂｱ0.179	2.54502	sp|P49816|TSC2_RAT	Tuberin in Rattus norvegicus (Rat)	22.74	431	272	17	3e-11	72.4	DUF3384	PF11864.3	1.1e-16
comp35907_c1_seq4	NoHit	1.34295	0.531538	0.000423943	0.0259169	1565	5	8	5	20	16	12	6.00ﾂｱ1.41	16.00ﾂｱ3.27	0.583	1.071	0.79	2.234	1.907	1.918	0.815ﾂｱ0.200	2.020ﾂｱ0.152	2.47732		NoAnnotationFound
comp32680_c1_seq1	NoHit	1.32665	1.43127	1.46965e-06	0.000324929	432	11	12	14	40	36	21	12.33ﾂｱ1.25	32.33ﾂｱ8.18	2.836	3.504	4.891	9.822	9.394	7.358	3.744ﾂｱ0.856	8.858ﾂｱ1.075	2.36576		NoAnnotationFound
comp31310_c0_seq4	NoHit	1.32493	0.865158	0.000134074	0.0116506	1101	12	9	3	29	19	15	8.00ﾂｱ3.74	21.00ﾂｱ5.89	2.32	1.979	0.79	5.353	3.729	3.951	1.696ﾂｱ0.656	4.344ﾂｱ0.719	2.56009	sp|Q641Z7|ASM3A_RAT	Acid sphingomyelinase-like phosphodiesterase 3a in Rattus norvegicus (Rat)	27.11	166	103	6	2e-07	54.7
comp35024_c0_seq3	NoHit	1.31391	1.26568	1.8587e-05	0.00261127	681	14	12	7	32	38	16	11.00ﾂｱ2.94	28.67ﾂｱ9.29	1.749	1.698	1.18	3.808	4.8	2.72	1.542ﾂｱ0.257	3.776ﾂｱ0.849	2.4473		NoAnnotationFound
comp34339_c0_seq1	NoHit	1.30285	1.28116	8.32512e-06	0.00137563	579	9	14	10	30	26	29	11.00ﾂｱ2.16	28.33ﾂｱ1.70	0.348	0.606	0.516	1.098	1.005	1.508	0.490ﾂｱ0.107	1.204ﾂｱ0.219	2.4535	sp|Q59ZX3|RBE1_CANAL	Repressed by EFG1 protein 1 in Candida albicans (strain SC5314 / ATCC MYA-2876) (Yeast)	43	100	53	3	7e-14	76.6	CAP	PF00188.21	1.8e-17
comp22238_c0_seq2	NoHit	1.29793	1.26767	4.35024e-05	0.00502658	828	14	7	12	40	22	23	11.00ﾂｱ2.94	28.33ﾂｱ8.26	2.836	1.601	3.288	7.714	4.509	6.337	2.575ﾂｱ0.713	6.187ﾂｱ1.313	2.40204		NoAnnotationFound
comp32944_c0_seq1	NoHit	1.2927	1.26869	5.30183e-05	0.00578383	877	7	13	13	40	24	21	11.00ﾂｱ2.83	28.33ﾂｱ8.34	0.493	1.027	1.223	2.652	1.691	1.995	0.914ﾂｱ0.308	2.113ﾂｱ0.401	2.30918		NoAnnotationFound
comp128845_c0_seq1	K13093	1.29176	2.01331	1.59421e-09	8.97191e-07	170	24	17	17	58	49	41	19.33ﾂｱ3.30	49.33ﾂｱ6.94	2.668	2.141	2.551	6.13	5.505	6.184	2.453ﾂｱ0.226	5.940ﾂｱ0.308	2.42048	sp|Q8BGC0|HTSF1_MOUSE	HIV Tat-specific factor 1 homolog in Mus musculus (Mouse)	44.3	158	76	4	4e-24	107	DUF4339	PF14237.1	1.9e-06
comp20289_c0_seq6	NoHit	1.29121	0.804089	0.000127406	0.0112968	1079	11	6	6	18	24	17	7.67ﾂｱ2.36	19.67ﾂｱ3.09	1.48	0.908	1.086	2.302	3.26	3.102	1.158ﾂｱ0.239	2.888ﾂｱ0.419	2.49267		NoAnnotationFound
comp31680_c0_seq2	NoHit	1.265	1.39002	8.2225e-06	0.00136837	574	15	8	14	38	35	20	12.33ﾂｱ3.09	31.00ﾂｱ7.87	1.547	0.941	1.96	3.74	3.664	2.806	1.483ﾂｱ0.418	3.403ﾂｱ0.424	2.29454		NoAnnotationFound
comp29949_c1_seq1	NoHit	1.25855	1.27578	6.85931e-06	0.00117819	557	14	11	9	32	32	21	11.33ﾂｱ2.05	28.33ﾂｱ5.19	1.614	1.438	1.402	3.507	3.729	3.283	1.485ﾂｱ0.093	3.506ﾂｱ0.182	2.36078		NoAnnotationFound
comp33604_c0_seq3	NoHit	1.25578	0.932016	0.000189007	0.0149817	1207	11	6	9	25	24	16	8.67ﾂｱ2.05	21.67ﾂｱ4.03	0.617	0.379	0.685	1.331	1.362	1.222	0.560ﾂｱ0.131	1.305ﾂｱ0.060	2.3266	sp|P19485|CYA1_RHIME	Adenylate cyclase 1 in Rhizobium meliloti (strain 1021) (Ensifer meliloti) (Sinorhizobium meliloti)	27.73	375	246	11	1e-14	81.3	Guanylate_cyc	PF00211.15	1.1e-10
comp36306_c0_seq5	K14802	1.23638	0.531772	0.00109416	0.0493082	2123	9	7	3	19	14	14	6.33ﾂｱ2.49	15.67ﾂｱ2.36	0.695	0.616	0.316	1.409	1.099	1.479	0.542ﾂｱ0.163	1.329ﾂｱ0.165	2.44785	sp|A3FIN4|AT8B5_MOUSE	Probable phospholipid-transporting ATPase FetA in Mus musculus (Mouse)	35.78	408	225	10	2e-76	265	E1-E2_ATPase	PF00122.15	9.6e-16
comp30965_c1_seq3	K12821	1.23616	1.72093	5.61165e-07	0.000148799	360	13	21	14	41	48	29	16.00ﾂｱ3.56	39.33ﾂｱ7.85	0.807	1.492	1.18	2.438	3.034	2.462	1.160ﾂｱ0.280	2.645ﾂｱ0.275	2.27944	sp|B6EUA9|PR40A_ARATH	Pre-mRNA-processing protein 40A in Arabidopsis thaliana (Mouse-ear cress)	33.66	407	267	2	2e-42	168	FF	PF01846.14	1.1e-43
comp30777_c0_seq1	NoHit	1.23086	1.47939	3.00099e-06	0.000584753	491	14	11	15	33	39	26	13.33ﾂｱ1.70	32.67ﾂｱ5.31	0.538	0.476	0.769	1.195	1.503	1.346	0.594ﾂｱ0.126	1.348ﾂｱ0.126	2.26596	sp|Q8WYR4|RSPH1_HUMAN	Radial spoke head 1 homolog in Homo sapiens (Human)	30.71	140	63	4	3e-07	57	MORN	PF02493.15	1.2e-28
comp33678_c0_seq4	NoHit	1.22401	0.963915	9.33276e-05	0.00900094	992	10	10	7	27	19	20	9.00ﾂｱ1.41	22.00ﾂｱ3.56	0.471	0.541	0.453	1.224	0.911	1.298	0.488ﾂｱ0.038	1.144ﾂｱ0.168	2.3406	sp|Q99280|CY43_TRYBB	Receptor-type adenylate cyclase GRESAG 4.3 in Trypanosoma brucei brucei	21.47	736	481	31	9e-08	59.7	Peripla_BP_6	PF13458.1	3.6e-39
comp27886_c0_seq3	NoHit	1.22165	1.17831	2.78828e-05	0.00360004	741	11	13	8	26	31	21	10.67ﾂｱ2.05	26.00ﾂｱ4.08	6.479	8.619	6.45	14.621	18.507	16.844	7.183ﾂｱ1.016	16.657ﾂｱ1.592	2.31892		NoAnnotationFound
comp26273_c1_seq1	K08912	1.22049	0.869021	0.000318885	0.0216067	1412	7	8	10	24	19	18	8.33ﾂｱ1.25	20.33ﾂｱ2.62	11.064	13.994	21.976	36.081	30.277	38.526	15.678ﾂｱ4.611	34.961ﾂｱ3.459	2.22988	sp|P92919|CB23_APIGR	Chlorophyll a-b binding protein, chloroplastic in Apium graveolens (Celery)	67.24	58	17	1	2e-20	86.3
comp29426_c0_seq5	NoHit	1.21859	1.09477	3.92024e-05	0.00469413	799	11	12	7	24	28	21	10.00ﾂｱ2.16	24.33ﾂｱ2.87	1.625	2.012	1.402	3.371	4.18	4.209	1.680ﾂｱ0.252	3.920ﾂｱ0.388	2.333	sp|O14109|MAF1_SCHPO	Repressor of RNA polymerase III transcription maf1 in Schizosaccharomyces pombe (strain 972 / ATCC 24843) (Fission yeast)	31	229	142	7	6e-22	95.9	Maf1	PF09174.5	9.8e-33
comp30965_c1_seq2	K12821	1.21737	1.83516	7.0916e-06	0.00120725	562	12	14	26	44	49	34	17.33ﾂｱ6.18	42.33ﾂｱ6.24	0.594	0.779	1.718	2.06	2.433	2.271	1.030ﾂｱ0.492	2.255ﾂｱ0.153	2.18714	sp|B6EUA9|PR40A_ARATH	Pre-mRNA-processing protein 40A in Arabidopsis thaliana (Mouse-ear cress)	47.44	78	32	2	3e-12	74.3	FF	PF01846.14	1.1e-48
comp24120_c0_seq1	NoHit	1.21016	1.73474	4.14315e-07	0.000115565	343	23	15	11	41	39	38	16.33ﾂｱ4.99	39.33ﾂｱ1.25	2.063	1.525	1.339	3.507	3.542	4.638	1.642ﾂｱ0.307	3.896ﾂｱ0.525	2.3712	sp|B7L7L9|TAM_ECO55	Trans-aconitate 2-methyltransferase in Escherichia coli (strain 55989 / EAEC)	32.29	96	61	1	8e-08	56.6	Methyltransf_23	PF13489.1	2.5e-10
comp32755_c0_seq2	NoHit	1.20208	0.949195	0.000314815	0.0214219	1406	9	9	9	24	24	17	9.00ﾂｱ0.00	21.67ﾂｱ3.30	0.986	1.114	1.328	2.497	2.659	2.529	1.143ﾂｱ0.141	2.562ﾂｱ0.070	2.24075		NoAnnotationFound
comp5569_c0_seq1	NoHit	1.19861	1.06698	0.000112177	0.0103536	1035	14	12	4	31	25	16	10.00ﾂｱ4.32	24.00ﾂｱ6.16	1.513	1.471	0.58	3.186	2.734	2.348	1.188ﾂｱ0.430	2.756ﾂｱ0.342	2.31876		NoAnnotationFound
comp27078_c0_seq1	NoHit	1.19325	1.79642	2.26728e-06	0.000461526	470	25	18	9	37	47	39	17.33ﾂｱ6.55	41.00ﾂｱ4.32	2.107	1.72	1.022	2.963	4.002	4.457	1.616ﾂｱ0.449	3.807ﾂｱ0.625	2.3547		PALP	PF00291.20	5.8e-09
comp19933_c0_seq1	NoHit	1.18845	0.893247	0.000257082	0.0186382	1319	11	8	7	18	27	17	8.67ﾂｱ1.70	20.67ﾂｱ4.50	3.094	2.541	2.677	4.819	7.684	6.499	2.771ﾂｱ0.235	6.334ﾂｱ1.175	2.28563		NoAnnotationFound
comp28330_c0_seq3	K08912	1.18208	1.7933	3.8691e-07	0.000108873	340	21	17	14	44	45	34	17.33ﾂｱ2.87	41.00ﾂｱ4.97	30.996	27.826	28.69	61.805	67.027	68.014	29.171ﾂｱ1.338	65.615ﾂｱ2.724	2.24932	sp|P14279|CB25_SOLLC	Chlorophyll a-b binding protein 5, chloroplastic in Solanum lycopersicum (Tomato) (Lycopersicon esculentum)	54.88	82	30	2	3e-17	77
comp36368_c0_seq2	NoHit	1.17524	2.08556	4.00512e-08	1.60327e-05	239	29	15	21	60	56	37	21.67ﾂｱ5.73	51.00ﾂｱ10.03	0.65	0.379	0.632	1.273	1.259	1.117	0.554ﾂｱ0.124	1.216ﾂｱ0.070	2.19471		NoAnnotationFound
comp30727_c0_seq1	NoHit	1.17222	0.971934	0.000253219	0.0184789	1311	12	9	7	30	18	18	9.33ﾂｱ2.05	22.00ﾂｱ5.66	0.684	0.573	0.538	1.613	1.033	1.384	0.598ﾂｱ0.062	1.343ﾂｱ0.239	2.24305		NoAnnotationFound
comp28561_c0_seq4	K11860	1.17186	1.11063	6.65341e-05	0.0068803	924	13	10	8	24	26	23	10.33ﾂｱ2.05	24.33ﾂｱ1.25	0.975	0.854	0.812	1.72	1.982	2.348	0.880ﾂｱ0.069	2.017ﾂｱ0.258	2.28933	sp|Q6GQQ9|OTU7B_HUMAN	OTU domain-containing protein 7B in Homo sapiens (Human)	32.65	245	129	6	4e-23	107	OTU	PF02338.14	1.7e-14
comp27121_c0_seq2	NoHit	1.16984	1.05009	0.00067397	0.0355266	1815	14	9	7	29	31	11	10.00ﾂｱ2.94	23.67ﾂｱ8.99	1.143	0.833	0.769	2.254	2.565	1.222	0.915ﾂｱ0.163	2.014ﾂｱ0.574	2.19942		NoAnnotationFound
comp25780_c0_seq1	NoHit	1.16522	0.726461	0.000872519	0.0425683	1961	10	8	5	15	23	16	7.67ﾂｱ2.05	18.00ﾂｱ3.56	1.267	1.146	0.854	1.807	2.94	2.748	1.089ﾂｱ0.173	2.498ﾂｱ0.495	2.29297		NoAnnotationFound
comp28784_c0_seq9	NoHit	1.15915	0.766487	0.0010192	0.0470607	2072	15	5	4	22	18	16	8.00ﾂｱ4.97	18.67ﾂｱ2.49	1.031	0.389	0.369	1.438	1.259	1.498	0.596ﾂｱ0.307	1.398ﾂｱ0.102	2.34263		NoAnnotationFound
comp36183_c1_seq1	NoHit	1.15905	1.89749	1.76859e-05	0.00250306	676	26	11	20	54	55	25	19.00ﾂｱ6.16	44.67ﾂｱ13.91	1.054	0.508	1.096	2.089	2.264	1.374	0.886ﾂｱ0.268	1.909ﾂｱ0.385	2.15333	sp|Q54HM0|ABCGG_DICDI	ABC transporter G family member 16 in Dictyostelium discoideum (Slime mold)	40.26	77	34	2	6e-07	57.4	ABC2_membrane	PF01061.19	7.7e-24
comp33697_c0_seq3	K15173	1.15809	1.57049	0.00050842	0.0293422	1656	26	8	11	36	49	20	15.00ﾂｱ7.87	35.00ﾂｱ11.86	1.48	0.519	0.843	1.943	2.809	1.546	0.947ﾂｱ0.399	2.099ﾂｱ0.527	2.21476	sp|Q10332|YBMA_SCHPO	Uncharacterized ATP-dependent helicase C582.10c in Schizosaccharomyces pombe (strain 972 / ATCC 24843) (Fission yeast)	33.61	610	328	18	1e-83	286	SNF2_N	PF00176.18	5.6e-62
comp31368_c0_seq2	K01425	1.15597	0.776391	0.000642561	0.0344402	1785	10	8	6	19	19	18	8.00ﾂｱ1.63	18.67ﾂｱ0.47	2.141	1.936	1.739	3.866	4.105	5.23	1.939ﾂｱ0.164	4.400ﾂｱ0.595	2.26912	sp|Q7XUW4|KOR2_ORYSJ	Potassium channel KOR2 in Oryza sativa subsp. japonica (Rice)	34.52	168	101	2	5e-14	74.7	Ank_2	PF12796.2	1e-20
comp19495_c0_seq1	NoHit	1.15419	1.41865	3.12052e-05	0.00393144	759	13	15	12	36	38	19	13.33ﾂｱ1.25	31.00ﾂｱ8.52	1.424	1.86	1.771	3.75	4.209	2.825	1.685ﾂｱ0.188	3.595ﾂｱ0.576	2.13266		NoAnnotationFound
comp26456_c0_seq2	K09553	1.15405	1.3883	8.37663e-05	0.00825352	971	16	8	15	38	35	18	13.00ﾂｱ3.56	30.33ﾂｱ8.81	1.009	0.573	1.275	2.273	2.226	1.536	0.952ﾂｱ0.289	2.012ﾂｱ0.337	2.11119	sp|Q9STH1|HSOP3_ARATH	Hsp70-Hsp90 organizing protein 3 in Arabidopsis thaliana (Mouse-ear cress)	35.45	110	66	3	2e-06	55.1	TPR_11	PF13414.1	4.5e-18
comp35678_c0_seq3	NoHit	1.1401	1.41339	1.83071e-05	0.00258333	678	14	17	9	40	27	25	13.33ﾂｱ3.30	30.67ﾂｱ6.65	2.365	3.255	2.055	6.421	4.613	5.735	2.558ﾂｱ0.509	5.590ﾂｱ0.745	2.18442		NoAnnotationFound
comp35984_c5_seq1	K10624	1.13826	1.15645	0.000281499	0.0198174	1359	13	9	11	34	27	15	11.00ﾂｱ1.63	25.33ﾂｱ7.85	0.516	0.4	0.58	1.273	1.071	0.802	0.499ﾂｱ0.074	1.049ﾂｱ0.193	2.10073	sp|Q7Z6E9|RBBP6_HUMAN	E3 ubiquitin-protein ligase RBBP6 in Homo sapiens (Human)	25.54	325	211	9	5e-21	103	DWNN	PF08783.6	2.4e-11
comp33762_c7_seq1	NoHit	1.13445	1.12854	0.000252945	0.0184733	1310	14	11	7	23	23	27	10.67ﾂｱ2.87	24.33ﾂｱ1.89	2.915	2.585	1.971	4.556	4.838	7.635	2.490ﾂｱ0.391	5.676ﾂｱ1.390	2.27883		NoAnnotationFound
comp33826_c0_seq2	NoHit	1.13072	1.11352	0.000212744	0.0163485	1245	17	11	4	29	22	22	10.67ﾂｱ5.31	24.33ﾂｱ3.30	6.861	5.007	2.192	11.153	8.99	12.072	4.687ﾂｱ1.920	10.738ﾂｱ1.292	2.29098		NoAnnotationFound
comp29815_c1_seq1	NoHit	1.12769	1.42838	0.000142012	0.0122073	1113	15	18	8	43	34	17	13.67ﾂｱ4.19	31.33ﾂｱ10.78	3.968	5.386	2.867	10.832	9.103	6.117	4.074ﾂｱ1.031	8.684ﾂｱ1.948	2.13146		NoAnnotationFound
comp29622_c0_seq1	NoHit	1.12129	1.435	0.000215254	0.0164789	1249	11	16	14	40	38	16	13.67ﾂｱ2.05	31.33ﾂｱ10.87	1.491	2.455	2.561	5.159	5.204	2.939	2.169ﾂｱ0.481	4.434ﾂｱ1.057	2.04378		IF4E	PF01652.13	6.7e-09
comp21623_c0_seq1	K12604	1.11252	3.49523	4.56614e-11	3.28463e-08	133	85	47	53	183	131	103	61.67ﾂｱ16.68	139.00ﾂｱ33.15	3.576	2.239	3.004	7.315	5.571	5.879	2.940ﾂｱ0.548	6.255ﾂｱ0.760	2.12741	sp|A0JP85|CNOT1_XENTR	CCR4-NOT transcription complex subunit 1 in Xenopus tropicalis (Western clawed frog) (Silurana tropicalis)	25.96	520	337	15	4e-32	139
comp34910_c0_seq3	NoHit	1.1116	1.06196	0.000257151	0.0186382	1320	12	12	7	28	25	17	10.33ﾂｱ2.36	23.33ﾂｱ4.64	1.155	1.309	0.906	2.555	2.424	2.214	1.123ﾂｱ0.166	2.398ﾂｱ0.140	2.13341		NoAnnotationFound
comp20223_c0_seq1	NoHit	1.1077	1.25939	0.000121442	0.0108849	1067	10	14	12	29	32	20	12.00ﾂｱ1.63	27.00ﾂｱ5.10	1.558	2.477	2.53	4.304	5.045	4.237	2.188ﾂｱ0.446	4.529ﾂｱ0.366	2.06897		NoAnnotationFound
comp34625_c0_seq8	NoHit	1.10675	1.1053	0.000343414	0.0226746	1449	12	10	10	24	30	18	10.67ﾂｱ0.94	24.00ﾂｱ4.90	0.504	0.476	0.559	0.952	1.259	1.021	0.513ﾂｱ0.034	1.077ﾂｱ0.132	2.09792		NoAnnotationFound
comp32763_c0_seq2	NoHit	1.10449	1.10267	0.000731241	0.0375121	1865	11	12	9	21	35	16	10.67ﾂｱ1.25	24.00ﾂｱ8.04	0.482	0.606	0.538	0.884	1.559	0.954	0.542ﾂｱ0.051	1.132ﾂｱ0.303	2.08717		NoAnnotationFound
comp28020_c0_seq1	K07024	1.10032	0.971845	0.000512131	0.0294808	1661	10	11	8	28	21	16	9.67ﾂｱ1.25	21.67ﾂｱ4.92	0.46	0.573	0.495	1.224	0.977	1.002	0.509ﾂｱ0.047	1.068ﾂｱ0.111	2.09406	sp|P70947|YITU_BACSU	Putative phosphatase YitU in Bacillus subtilis (strain 168)	29.74	269	173	8	4e-18	89.7	Hydrolase_3	PF08282.7	1.5e-46
comp12228_c0_seq1	K03848	1.09976	0.968719	0.000594347	0.0324421	1752	14	6	9	29	21	15	9.67ﾂｱ3.30	21.67ﾂｱ5.73	1.345	0.66	1.17	2.652	2.048	1.956	1.058ﾂｱ0.291	2.219ﾂｱ0.309	2.09534	sp|Q9VKX7|ALG6_DROME	Probable dolichyl pyrophosphate Man9GlcNAc2 alpha-1,3-glucosyltransferase in Drosophila melanogaster (Fruit fly)	51.45	344	161	3	7e-87	278	Alg6_Alg8	PF03155.10	3.2e-132
comp34467_c0_seq4	NoHit	1.09795	0.794497	0.00105763	0.0484377	2089	10	8	7	20	17	19	8.33ﾂｱ1.25	18.67ﾂｱ1.25	3.587	3.234	3.415	6.829	6.163	9.257	3.412ﾂｱ0.144	7.416ﾂｱ1.330	2.17326		NoAnnotationFound
comp33600_c1_seq1	NoHit	1.08891	1.92332	1.20022e-06	0.000276695	415	24	15	21	54	46	33	20.00ﾂｱ3.74	44.33ﾂｱ8.65	7.107	5.018	8.432	15.223	13.781	13.274	6.852ﾂｱ1.405	14.093ﾂｱ0.826	2.05647		NoAnnotationFound
comp30593_c0_seq1	NoHit	1.08265	1.12652	0.000248961	0.0183222	1300	16	7	10	27	28	18	11.00ﾂｱ3.74	24.33ﾂｱ4.50	2.164	1.071	1.834	3.478	3.833	3.311	1.690ﾂｱ0.458	3.541ﾂｱ0.218	2.09483		NoAnnotationFound
comp11792_c0_seq1	NoHit	1.07927	1.68192	3.08435e-05	0.00389813	757	19	13	18	32	46	32	16.67ﾂｱ2.62	36.67ﾂｱ6.60	8.43	6.51	10.888	13.542	20.667	19.325	8.609ﾂｱ1.792	17.845ﾂｱ3.091	2.07259		NoAnnotationFound
comp33939_c2_seq1	NoHit	1.07811	0.964981	0.000512131	0.0294808	1662	8	14	7	25	20	19	9.67ﾂｱ3.09	21.33ﾂｱ2.62	0.448	0.887	0.527	1.321	1.127	1.431	0.621ﾂｱ0.191	1.293ﾂｱ0.126	2.0815	sp|Q7RTR2|NLRC3_HUMAN	Protein NLRC3 in Homo sapiens (Human)	36.5	337	211	2	2e-15	84.3	LRR_6	PF13516.1	4.5e-36
comp25211_c0_seq1	NoHit	1.07439	1.00443	0.000832434	0.0411371	1936	13	7	10	19	30	17	10.00ﾂｱ2.45	22.00ﾂｱ5.72	0.594	0.368	0.611	0.826	1.39	1.05	0.524ﾂｱ0.111	1.089ﾂｱ0.232	2.07424	sp|Q8BMG7|RBGPR_MOUSE	Rab3 GTPase-activating protein non-catalytic subunit in Mus musculus (Mouse)	37.7	122	62	4	4e-12	74.3	RAB3GAP2_N	PF14655.1	1.4e-42
comp18441_c0_seq1	NoHit	1.05626	2.28639	6.80898e-08	2.62676e-05	248	28	23	28	63	59	49	26.33ﾂｱ2.36	57.00ﾂｱ5.89	6.255	5.818	8.474	13.397	13.34	14.878	6.849ﾂｱ1.163	13.872ﾂｱ0.712	2.02521		zf-ribbon_3	PF13248.1	3.6e-06
comp30369_c0_seq2	K11717	1.05553	0.947848	0.000709315	0.0368608	1839	14	7	8	25	20	18	9.67ﾂｱ3.09	21.00ﾂｱ2.94	0.852	0.487	0.653	1.447	1.231	1.489	0.664ﾂｱ0.149	1.389ﾂｱ0.113	2.09023	sp|Q55793|CSD_SYNY3	Probable cysteine desulfurase in Synechocystis sp. (strain PCC 6803 / Kazusa)	61.88	383	141	5	1e-156	463	Aminotran_5	PF00266.14	5.9e-129
comp24756_c0_seq1	K10380	1.05443	2.04594	1.21135e-06	0.00027859	416	26	23	18	52	60	33	22.33ﾂｱ3.30	48.33ﾂｱ11.32	2.231	2.239	2.087	4.236	5.204	3.846	2.186ﾂｱ0.070	4.429ﾂｱ0.571	2.02576	sp|G5E8K5|ANK3_MOUSE	Ankyrin-3 in Mus musculus (Mouse)	30.22	139	96	1	3e-10	66.6	Ank_2	PF12796.2	5.9e-63
comp28488_c0_seq1	NoHit	1.05354	1.22233	0.000199879	0.0155852	1227	13	14	9	29	29	20	12.00ﾂｱ2.16	26.00ﾂｱ4.24	0.572	0.703	0.538	1.224	1.296	1.202	0.604ﾂｱ0.071	1.241ﾂｱ0.040	2.05121	sp|Q7ZY56|HEAT6_XENLA	HEAT repeat-containing protein 6 in Xenopus laevis (African clawed frog)	29.5	139	96	2	2e-07	58.9	DUF4042	PF13251.1	7.3e-39
comp29999_c0_seq2	NoHit	1.05207	0.991798	0.000591419	0.0323515	1749	11	13	6	23	22	20	10.00ﾂｱ2.94	21.67ﾂｱ1.25	26.254	34.023	20.068	51.964	52.692	64.187	26.782ﾂｱ5.709	56.281ﾂｱ5.598	2.10143		NoAnnotationFound
comp35041_c4_seq1	NoHit	1.04727	1.88406	2.46934e-06	0.000494244	478	23	15	21	45	44	38	19.67ﾂｱ3.40	42.33ﾂｱ3.09	2.029	1.503	2.498	3.779	3.927	4.552	2.010ﾂｱ0.406	4.086ﾂｱ0.335	2.03232		zf-C3HC4_3	PF13920.1	7.1e-10
comp31556_c0_seq1	K04958	1.04035	1.2578	0.000391255	0.0246429	1519	15	14	8	27	23	29	12.33ﾂｱ3.09	26.33ﾂｱ2.49	0.807	0.865	0.58	1.389	1.259	2.128	0.751ﾂｱ0.123	1.592ﾂｱ0.383	2.11929	sp|Q9NA13|IPLA_DICDI	Inositol 1,4,5-trisphosphate receptor-like protein A in Dictyostelium discoideum (Slime mold)	32.2	177	97	3	5e-17	90.1	Ins145_P3_rec	PF08709.6	2e-21
comp33677_c1_seq1	K10359	1.0326	2.34007	1.78909e-07	5.76322e-05	297	28	37	19	74	62	43	28.00ﾂｱ7.35	59.67ﾂｱ12.76	2.298	3.45	2.108	5.79	5.157	4.8	2.619ﾂｱ0.593	5.249ﾂｱ0.409	2.00407	sp|P08799|MYS2_DICDI	Myosin-2 heavy chain in Dictyostelium discoideum (Slime mold)	38.38	396	204	10	6e-71	251	Myosin_head	PF00063.16	1e-100
comp32732_c0_seq1	K16770	1.03021	1.6451	5.31552e-05	0.00579216	878	25	12	13	38	33	35	16.67ﾂｱ5.91	35.33ﾂｱ2.05	1.233	0.671	0.864	1.788	1.644	2.348	0.923ﾂｱ0.233	1.927ﾂｱ0.304	2.08697	sp|A2AL36|CNTRL_MOUSE	Centriolin in Mus musculus (Mouse)	31.86	317	202	4	2e-30	133	LRR_4	PF12799.2	1e-16
comp22252_c0_seq1	NoHit	1.02981	0.980079	0.000814579	0.0404427	1927	11	10	9	23	22	19	10.00ﾂｱ0.82	21.33ﾂｱ1.70	1.099	1.125	1.212	2.176	2.217	2.567	1.145ﾂｱ0.048	2.320ﾂｱ0.175	2.02472		NoAnnotationFound
comp35747_c0_seq11	NoHit	1.02475	1.05187	0.000774499	0.039044	1897	14	11	7	25	25	18	10.67ﾂｱ2.87	22.67ﾂｱ3.30	5.157	4.575	3.51	8.782	9.328	9.028	4.414ﾂｱ0.682	9.046ﾂｱ0.223	2.04915		NoAnnotationFound
comp17901_c0_seq1	NoHit	1.02245	1.09143	0.000645323	0.0344724	1790	13	13	7	25	26	19	11.00ﾂｱ2.83	23.33ﾂｱ3.09	1.188	1.352	0.864	2.186	2.414	2.367	1.135ﾂｱ0.203	2.322ﾂｱ0.098	2.04579		NoAnnotationFound
comp28872_c1_seq2	K12818	1.02243	1.08604	0.000645323	0.0344724	1791	14	12	7	29	24	17	11.00ﾂｱ2.94	23.33ﾂｱ4.92	1.401	1.363	0.949	2.759	2.424	2.309	1.238ﾂｱ0.205	2.497ﾂｱ0.191	2.01695	sp|Q54F05|DHX8_DICDI	ATP-dependent RNA helicase dhx8 in Dictyostelium discoideum (Slime mold)	56.67	360	148	2	2e-118	377	Helicase_C	PF00271.26	1.2e-11
comp32302_c0_seq1	NoHit	1.01794	1.49103	8.55954e-05	0.00839054	976	17	18	10	42	27	26	15.00ﾂｱ3.56	31.67ﾂｱ7.32	0.729	0.876	0.58	1.7	1.165	1.508	0.728ﾂｱ0.121	1.458ﾂｱ0.221	2		TPR_11	PF13414.1	3.5e-12
comp24650_c0_seq1	K03165	1.01747	1.20886	0.000321262	0.0217216	1415	14	14	8	23	28	25	12.00ﾂｱ2.83	25.33ﾂｱ2.05	1.356	1.536	1.043	2.118	2.743	3.283	1.312ﾂｱ0.204	2.715ﾂｱ0.476	2.06882	sp|O95985|TOP3B_HUMAN	DNA topoisomerase 3-beta-1 in Homo sapiens (Human)	47.95	390	196	6	9e-113	356	Topoisom_bac	PF01131.15	9.2e-41
comp34234_c4_seq5	NoHit	1.0173	1.21051	0.000517968	0.0296755	1668	12	14	10	22	30	24	12.00ﾂｱ1.63	25.33ﾂｱ3.40	1.188	1.579	1.339	2.079	3.016	3.235	1.369ﾂｱ0.161	2.777ﾂｱ0.501	2.02799		NoAnnotationFound
comp34762_c0_seq2	NoHit	1.01219	1.88014	6.02806e-05	0.00637968	904	24	16	20	56	32	38	20.00ﾂｱ3.27	42.00ﾂｱ10.20	0.942	0.714	1.065	2.098	1.278	2.033	0.907ﾂｱ0.145	1.803ﾂｱ0.372	1.98678	sp|P0C881|R10B1_HUMAN	Radial spoke head 10 homolog B in Homo sapiens (Human)	30.92	401	209	5	4e-51	197	MORN	PF02493.15	1.4e-32
comp32895_c0_seq1	NoHit	1.0107	2.09626	5.50785e-06	0.000977648	539	33	19	19	66	45	38	23.67ﾂｱ6.60	49.67ﾂｱ11.90	1.827	1.19	1.412	3.468	2.518	2.853	1.476ﾂｱ0.264	2.946ﾂｱ0.393	1.99504	sp|Q556Z3|TPC10_DICDI	Trafficking protein particle complex subunit 10 in Dictyostelium discoideum (Slime mold)	20.7	343	211	12	4e-08	60.8
comp29469_c0_seq1	NoHit	1.00643	1.38816	0.000260898	0.0188242	1326	15	16	11	37	32	19	14.00ﾂｱ2.16	29.33ﾂｱ7.59	2.533	3.061	2.509	5.945	5.467	4.361	2.701ﾂｱ0.255	5.258ﾂｱ0.663	1.94621		NoAnnotationFound
comp26583_c0_seq8	NoHit	1.00249	1.48447	0.000152002	0.0128467	1132	12	19	14	38	33	23	15.00ﾂｱ2.94	31.33ﾂｱ6.24	0.93	1.676	1.465	2.808	2.593	2.433	1.357ﾂｱ0.314	2.611ﾂｱ0.154	1.92366		NoAnnotationFound
comp32451_c0_seq2	NoHit	0.999055	1.53966	0.000233227	0.0175835	1269	17	16	14	31	44	23	15.67ﾂｱ1.25	32.67ﾂｱ8.65	0.572	0.606	0.632	0.991	1.494	1.05	0.603ﾂｱ0.025	1.178ﾂｱ0.225	1.95146		NoAnnotationFound
comp36489_c0_seq1	K00668	0.99792	2.86115	5.37503e-09	2.6681e-06	192	60	30	34	98	88	71	41.33ﾂｱ13.30	85.67ﾂｱ11.15	0.93	0.53	0.706	1.447	1.381	1.498	0.722ﾂｱ0.164	1.442ﾂｱ0.048	1.99585	sp|P34229|FAS1_YARLI	Fatty acid synthase subunit beta in Yarrowia lipolytica (strain CLIB 122 / E 150) (Yeast) (Candida lipolytica)	42.78	2104	1121	35	0	1560	Acyl_transf_1	PF00698.16	3.5e-64
comp11274_c0_seq1	NoHit	0.997839	1.55675	8.13556e-05	0.00808259	963	19	17	12	44	35	21	16.00ﾂｱ2.94	33.33ﾂｱ9.46	2.433	2.466	2.076	5.353	4.528	3.645	2.325ﾂｱ0.177	4.509ﾂｱ0.697	1.93881		NoAnnotationFound
comp29047_c1_seq2	NoHit	0.997245	1.18909	0.000508625	0.0293422	1657	13	14	9	28	27	20	12.00ﾂｱ2.16	25.00ﾂｱ3.56	1.648	2.022	1.549	3.39	3.476	3.455	1.740ﾂｱ0.204	3.440ﾂｱ0.037	1.97702		NoAnnotationFound
comp32335_c1_seq1	K14442	0.993776	2.55263	1.53188e-08	6.69221e-06	219	42	27	30	77	69	59	33.00ﾂｱ6.48	68.33ﾂｱ7.36	1.939	1.417	1.876	3.39	3.232	3.703	1.744ﾂｱ0.233	3.442ﾂｱ0.196	1.97287	sp|Q6P158|DHX57_HUMAN	Putative ATP-dependent RNA helicase DHX57 in Homo sapiens (Human)	35.36	345	177	9	7e-38	156
comp34191_c0_seq1	NoHit	0.993319	1.29083	0.000448834	0.0270241	1589	11	13	15	32	31	18	13.00ﾂｱ1.63	27.00ﾂｱ6.38	0.706	0.941	1.296	1.943	2.001	1.556	0.981ﾂｱ0.243	1.833ﾂｱ0.198	1.86796	sp|Q5DU56|NLRC3_MOUSE	Protein NLRC3 in Mus musculus (Mouse)	32	200	135	1	8e-10	65.9	LRR_6	PF13516.1	5.3e-16
comp26440_c0_seq1	NoHit	0.991087	1.34717	0.000278025	0.0196575	1353	19	11	11	34	32	19	13.67ﾂｱ3.77	28.33ﾂｱ6.65	0.706	0.465	0.548	1.195	1.202	0.954	0.573ﾂｱ0.100	1.117ﾂｱ0.115	1.94774		NoAnnotationFound
comp32728_c0_seq1	NoHit	0.988885	1.89223	1.66951e-05	0.00237689	672	24	15	22	40	49	37	20.33ﾂｱ3.86	42.00ﾂｱ5.10	1.85	1.309	2.287	2.924	3.814	3.865	1.815ﾂｱ0.400	3.534ﾂｱ0.432	1.94641		NoAnnotationFound
comp20186_c1_seq1	NoHit	0.985124	2.535	4.56266e-08	1.8113e-05	241	38	36	25	79	78	47	33.00ﾂｱ5.72	68.00ﾂｱ14.85	1.782	1.914	1.581	3.526	3.701	2.997	1.759ﾂｱ0.137	3.408ﾂｱ0.299	1.93693	sp|Q8R5L3|VPS39_MOUSE	Vam6/Vps39-like protein in Mus musculus (Mouse)	27.49	804	464	31	1e-57	215	CNH	PF00780.17	2.9e-24
comp32282_c0_seq2	K18408	0.982431	1.64031	6.51833e-05	0.00677121	921	23	11	17	37	40	28	17.00ﾂｱ4.90	35.00ﾂｱ5.10	0.628	0.346	0.632	0.962	1.109	1.04	0.535ﾂｱ0.134	1.037ﾂｱ0.060	1.93536	sp|B0XDC4|SPNE_CULQU	Probable ATP-dependent RNA helicase spindle-E in Culex quinquefasciatus (Southern house mosquito) (Culex pungens)	27.4	562	362	11	1e-33	145	Helicase_C	PF00271.26	3.7e-06
comp32225_c0_seq1	NoHit	0.982418	1.18567	0.000790394	0.039612	1909	17	11	8	25	23	26	12.00ﾂｱ3.74	24.67ﾂｱ1.25	5.123	3.742	3.267	7.169	7.008	10.65	4.044ﾂｱ0.787	8.276ﾂｱ1.680	2.04615		NoAnnotationFound
comp14990_c0_seq1	NoHit	0.981936	1.02889	0.00105555	0.0483887	2087	15	9	8	25	22	19	10.67ﾂｱ3.09	22.00ﾂｱ2.45	1.984	1.352	1.433	3.148	2.94	3.416	1.590ﾂｱ0.281	3.168ﾂｱ0.195	1.99225	sp|Q5UXQ3|TRMY_HALMA	tRNA (pseudouridine(54)-N(1))-methyltransferase in Haloarcula marismortui (strain ATCC 43049 / DSM 3752 / JCM 8966 / VKM B-1809) (Halobacterium marismortui)	28.7	230	121	7	8e-14	72.4	Methyltrn_RNA_2	PF04013.7	9.8e-20
comp34372_c0_seq4	NoHit	0.979166	1.62873	0.000221194	0.0168624	1255	18	20	13	39	45	21	17.00ﾂｱ2.94	35.00ﾂｱ10.20	2.657	3.342	2.593	5.479	6.717	4.209	2.864ﾂｱ0.339	5.468ﾂｱ1.024	1.90902		NoAnnotationFound
comp20710_c0_seq2	NoHit	0.977113	1.20702	0.000574175	0.0316435	1736	14	15	8	29	29	18	12.33ﾂｱ3.09	25.33ﾂｱ5.19	2.119	2.574	1.634	4.177	4.434	3.703	2.109ﾂｱ0.384	4.105ﾂｱ0.303	1.94581		NoAnnotationFound
comp26402_c0_seq1	NoHit	0.976132	1.60498	0.000404653	0.0251066	1542	16	19	15	50	30	23	16.67ﾂｱ1.70	34.33ﾂｱ11.44	1.85	2.487	2.34	5.499	3.513	3.617	2.226ﾂｱ0.272	4.210ﾂｱ0.913	1.89102		NoAnnotationFound
comp28394_c0_seq2	NoHit	0.972778	1.40114	0.000390546	0.0246282	1516	17	13	13	36	32	20	14.33ﾂｱ1.89	29.33ﾂｱ6.80	0.964	0.844	1.001	1.943	1.841	1.546	0.936ﾂｱ0.067	1.777ﾂｱ0.168	1.89651		ARID	PF01388.16	1.3e-09
comp33231_c1_seq1	NoHit	0.971043	1.49896	0.000170297	0.0139733	1166	14	15	17	33	37	24	15.33ﾂｱ1.25	31.33ﾂｱ5.44	3.542	4.304	5.839	7.956	9.488	8.264	4.562ﾂｱ0.955	8.569ﾂｱ0.662	1.87836		NoAnnotationFound
comp23444_c0_seq1	NoHit	0.968182	1.66598	5.81737e-05	0.00620474	897	17	15	20	37	38	31	17.33ﾂｱ2.05	35.33ﾂｱ3.09	1.48	1.482	2.361	3.07	3.354	3.674	1.774ﾂｱ0.415	3.366ﾂｱ0.247	1.89655		NoAnnotationFound
comp32446_c4_seq1	NoHit	0.963991	1.67657	0.000871059	0.0425683	1956	16	21	16	55	33	21	17.67ﾂｱ2.36	36.33ﾂｱ14.08	2.164	3.223	2.93	7.082	4.519	3.855	2.772ﾂｱ0.446	5.152ﾂｱ1.391	1.85805		NoAnnotationFound
comp36368_c0_seq1	NoHit	0.962994	2.39174	9.48114e-07	0.000229072	395	31	31	28	78	65	40	30.00ﾂｱ1.41	61.00ﾂｱ15.77	0.661	0.757	0.812	1.593	1.409	1.164	0.743ﾂｱ0.062	1.389ﾂｱ0.176	1.867		NoAnnotationFound
comp35255_c0_seq1	K04958	0.95845	2.32564	6.03874e-07	0.000157424	367	34	27	25	73	60	41	28.67ﾂｱ3.86	58.00ﾂｱ13.14	0.684	0.616	0.675	1.389	1.212	1.117	0.658ﾂｱ0.030	1.239ﾂｱ0.113	1.88119	sp|Q9Z329|ITPR2_MOUSE	Inositol 1,4,5-trisphosphate receptor type 2 in Mus musculus (Mouse)	26.18	191	132	6	7e-09	65.1	Ins145_P3_rec	PF08709.6	7.9e-30
comp30613_c1_seq1	NoHit	0.958405	2.2916	1.51374e-06	0.000331404	437	34	28	22	63	69	38	28.00ﾂｱ4.90	56.67ﾂｱ13.42	2.646	2.477	2.319	4.673	5.439	4.018	2.481ﾂｱ0.134	4.710ﾂｱ0.581	1.89832		NoAnnotationFound
comp32210_c0_seq1	NoHit	0.955059	1.56811	0.000176962	0.014326	1181	19	12	18	39	36	24	16.33ﾂｱ3.09	33.00ﾂｱ6.48	1.558	1.114	2.003	3.05	2.997	2.682	1.558ﾂｱ0.363	2.910ﾂｱ0.162	1.86661		NoAnnotationFound
comp36337_c0_seq2	NoHit	0.952891	2.34493	3.1949e-06	0.000616261	496	29	24	33	57	61	55	28.67ﾂｱ3.68	57.67ﾂｱ2.49	0.673	0.638	1.043	1.263	1.447	1.746	0.785ﾂｱ0.183	1.485ﾂｱ0.199	1.89181		PqiA	PF04403.8	1.1e-12
comp35860_c0_seq1	K17550	0.946459	2.57138	8.99406e-06	0.00146591	587	53	26	25	86	79	44	34.67ﾂｱ12.97	69.67ﾂｱ18.37	4.08	2.271	2.603	6.305	6.163	4.6	2.985ﾂｱ0.786	5.689ﾂｱ0.772	1.90588	sp|Q8CDN9|LRRC9_MOUSE	Leucine-rich repeat-containing protein 9 in Mus musculus (Mouse)	44.44	90	47	1	3e-14	79.7	LRR_4	PF12799.2	1.1e-24
comp34678_c1_seq1	NoHit	0.943272	2.12789	4.57623e-05	0.00521837	839	29	24	22	72	47	32	25.00ﾂｱ2.94	50.33ﾂｱ16.50	8.318	7.787	8.569	19.663	13.64	12.473	8.225ﾂｱ0.326	15.259ﾂｱ3.151	1.85513		NoAnnotationFound
comp34685_c3_seq3	NoHit	0.940884	2.11046	7.93243e-06	0.00132678	572	28	22	24	58	57	33	24.67ﾂｱ2.49	49.33ﾂｱ11.56	2.859	2.552	3.31	5.635	5.89	4.581	2.907ﾂｱ0.311	5.369ﾂｱ0.567	1.84652		NoAnnotationFound
comp28079_c0_seq3	K08857	0.938563	1.67844	0.000206454	0.0160195	1233	22	16	16	47	39	22	18.00ﾂｱ2.83	36.00ﾂｱ10.42	1.457	1.2	1.423	2.953	2.612	1.975	1.360ﾂｱ0.114	2.513ﾂｱ0.405	1.84742	sp|P51957|NEK4_HUMAN	Serine/threonine-protein kinase Nek4 in Homo sapiens (Human)	28.57	217	137	7	4e-19	95.5	Pkinase	PF00069.20	2.1e-36
comp28872_c1_seq1	K12818	0.937383	1.38579	0.000876958	0.0426978	1965	15	13	15	40	24	22	14.33ﾂｱ0.94	28.67ﾂｱ8.06	1.513	1.492	2.055	3.847	2.461	3.025	1.687ﾂｱ0.261	3.111ﾂｱ0.569	1.84397	sp|Q54F05|DHX8_DICDI	ATP-dependent RNA helicase dhx8 in Dictyostelium discoideum (Slime mold)	57.88	349	139	2	2e-118	377	Helicase_C	PF00271.26	1.2e-11
comp32400_c0_seq1	NoHit	0.930256	2.67269	1.01975e-06	0.000242692	402	48	29	35	97	77	49	37.33ﾂｱ7.93	74.33ﾂｱ19.69	2.578	1.763	2.53	4.945	4.18	3.569	2.290ﾂｱ0.373	4.231ﾂｱ0.563	1.84711		NoAnnotationFound
comp20765_c0_seq1	K08857	0.925868	1.49139	0.00050212	0.0290795	1652	18	19	10	42	25	26	15.67ﾂｱ4.03	31.00ﾂｱ7.79	1.368	1.644	1.022	3.041	1.926	2.682	1.345ﾂｱ0.254	2.550ﾂｱ0.465	1.89547	sp|Q96PY6|NEK1_HUMAN	Serine/threonine-protein kinase Nek1 in Homo sapiens (Human)	37.5	264	150	6	8e-50	189	Pkinase	PF00069.20	2.3e-56
comp29784_c0_seq1	NoHit	0.92508	1.62359	0.000350736	0.0229993	1459	21	16	15	36	45	22	17.33ﾂｱ2.62	34.33ﾂｱ9.46	1.356	1.168	1.307	2.215	2.94	1.928	1.277ﾂｱ0.080	2.361ﾂｱ0.426	1.8482		NoAnnotationFound
comp32753_c0_seq8	NoHit	0.923888	1.46449	0.000609545	0.0330595	1764	16	15	15	41	27	23	15.33ﾂｱ0.47	30.33ﾂｱ7.72	1.592	1.687	2.013	3.866	2.715	3.102	1.764ﾂｱ0.180	3.228ﾂｱ0.478	1.82927		NoAnnotationFound
comp15468_c0_seq2	K15450	0.923013	2.12379	4.13121e-06	0.000770459	513	29	27	19	55	51	42	25.00ﾂｱ4.32	49.33ﾂｱ5.44	2.623	2.769	2.319	4.731	4.669	5.163	2.570ﾂｱ0.187	4.854ﾂｱ0.220	1.88826	sp|Q5U580|KLD10_XENLA	Kelch domain-containing protein 10 in Xenopus laevis (African clawed frog)	24.25	301	197	13	2e-13	75.1	Kelch_4	PF13418.1	8.6e-36
comp28153_c0_seq2	K09640	0.922747	1.62179	0.000470062	0.0278638	1614	18	18	16	48	33	22	17.33ﾂｱ0.94	34.33ﾂｱ10.66	1.199	1.363	1.433	3.031	2.217	1.985	1.332ﾂｱ0.098	2.411ﾂｱ0.449	1.8099	sp|Q7Z410|TMPS9_HUMAN	Transmembrane protease serine 9 in Homo sapiens (Human)	28.35	261	148	10	3e-17	89.4	Trypsin	PF00089.21	1.7e-37
comp34888_c1_seq1	K17734	0.922705	2.15194	6.50283e-06	0.00112912	551	33	21	23	63	53	36	25.67ﾂｱ5.25	50.67ﾂｱ11.15	1.233	0.887	1.159	2.244	2.01	1.832	1.093ﾂｱ0.149	2.029ﾂｱ0.169	1.85527	sp|Q23868|TAGC_DICDI	Serine protease/ABC transporter B family protein tagC in Dictyostelium discoideum (Slime mold)	32.32	164	91	2	9e-17	89.7	Peptidase_S8	PF00082.17	1.5e-39
comp33423_c0_seq7	NoHit	0.92241	1.33892	0.000586714	0.0321125	1748	18	14	10	37	25	21	14.00ﾂｱ3.27	27.67ﾂｱ6.80	0.661	0.584	0.495	1.292	0.93	1.05	0.580ﾂｱ0.068	1.091ﾂｱ0.151	1.87894		NoAnnotationFound
comp30352_c0_seq1	NoHit	0.919358	1.18613	0.00103953	0.0478149	2079	13	15	9	24	25	24	12.33ﾂｱ2.49	24.33ﾂｱ0.47	3.105	4.045	2.909	5.45	6.04	7.778	3.353ﾂｱ0.496	6.423ﾂｱ0.988	1.91523		NoAnnotationFound
comp34420_c0_seq5	NoHit	0.919355	1.17744	0.00103953	0.0478149	2080	17	13	7	24	28	21	12.33ﾂｱ4.11	24.33ﾂｱ2.87	0.785	0.681	0.432	1.049	1.306	1.317	0.633ﾂｱ0.148	1.224ﾂｱ0.124	1.93319		NoAnnotationFound
comp31364_c0_seq5	NoHit	0.913351	1.56032	0.000287636	0.0200722	1371	25	17	8	39	33	26	16.67ﾂｱ6.94	32.67ﾂｱ5.31	2.029	1.568	0.875	3.002	2.706	2.863	1.491ﾂｱ0.474	2.857ﾂｱ0.121	1.91598	sp|Q949Y5|EGY1_ARATH	Probable zinc metalloprotease EGY1, chloroplastic in Arabidopsis thaliana (Mouse-ear cress)	31.11	135	78	5	2e-06	53.9
comp20223_c1_seq1	NoHit	0.911199	1.67655	0.000398558	0.0249224	1530	15	17	22	39	42	25	18.00ﾂｱ2.94	35.33ﾂｱ7.41	2.545	3.266	5.038	6.285	7.196	5.755	3.616ﾂｱ1.047	6.412ﾂｱ0.595	1.77285		NoAnnotationFound
comp33578_c0_seq1	K18274	0.909762	1.97356	3.44949e-05	0.0042474	777	27	26	15	58	41	34	22.67ﾂｱ5.44	44.33ﾂｱ10.08	1.356	1.482	1.012	2.769	2.076	2.309	1.283ﾂｱ0.199	2.385ﾂｱ0.288	1.85751	sp|P07911|UROM_HUMAN	Uromodulin in Homo sapiens (Human)	45.83	72	37	2	7e-07	56.6	EGF_3	PF12947.2	5.1e-14
comp32725_c0_seq4	NoHit	0.908392	1.90214	2.37671e-05	0.00317573	716	28	20	16	45	41	39	21.33ﾂｱ4.99	41.67ﾂｱ2.49	1.637	1.33	1.265	2.497	2.424	3.092	1.411ﾂｱ0.162	2.671ﾂｱ0.299	1.8928		NoAnnotationFound
comp35043_c0_seq3	K00691	0.906934	1.9459	0.000179778	0.0144868	1187	30	23	14	62	39	30	22.33ﾂｱ6.55	43.67ﾂｱ13.47	3.666	3.19	2.319	7.208	4.829	4.982	3.058ﾂｱ0.558	5.673ﾂｱ1.087	1.85465	sp|Q8L164|TREP_THEBR	Alpha,alpha-trehalose phosphorylase in Thermoanaerobacter brockii (Thermoanaerobium brockii)	39.87	316	183	3	9e-74	248	Glyco_hydro_65N	PF03636.10	1.6e-48
comp35627_c1_seq3	NoHit	0.902588	1.7438	0.000142852	0.0122465	1116	19	16	22	45	36	30	19.00ﾂｱ2.45	37.00ﾂｱ6.16	1.211	1.157	1.887	2.72	2.311	2.586	1.418ﾂｱ0.332	2.539ﾂｱ0.170	1.78957		NoAnnotationFound
comp17584_c1_seq1	NoHit	0.898432	3.15028	1.39775e-07	4.75896e-05	281	70	64	27	116	113	81	53.67ﾂｱ19.01	103.33ﾂｱ15.84	6.244	6.478	3.257	9.851	10.202	9.82	5.326ﾂｱ1.466	9.958ﾂｱ0.173	1.86935		NoAnnotationFound
comp30767_c0_seq4	K08911	0.897396	3.59819	8.2882e-11	5.78118e-08	137	99	66	55	165	148	112	73.33ﾂｱ18.70	141.67ﾂｱ22.10	23.788	17.942	17.907	37.742	35.98	36.569	19.879ﾂｱ2.764	36.764ﾂｱ0.732	1.84933	sp|P08976|LH18_EUGGR	Light-harvesting complex I LH38 proteins in Euglena gracilis	54.9	51	23	0	2e-10	63.2	Chloroa_b-bind	PF00504.16	1.6e-12
comp29777_c0_seq11	K12813	0.897056	2.25577	1.17599e-05	0.00180016	625	42	25	17	57	57	48	28.00ﾂｱ10.42	54.00ﾂｱ4.24	1.502	1.017	0.822	1.943	2.067	2.338	1.114ﾂｱ0.286	2.116ﾂｱ0.165	1.89922	sp|P53131|PRP43_YEAST	Pre-mRNA-splicing factor ATP-dependent RNA helicase PRP43 in Saccharomyces cerevisiae (strain ATCC 204508 / S288c) (Baker's yeast)	25.4	126	88	3	6e-06	54.3	OB_NTP_bind	PF07717.11	2.2e-11
comp25009_c2_seq1	NoHit	0.896691	2.15285	0.000130581	0.0114622	1089	36	17	25	63	58	31	26.00ﾂｱ7.79	50.67ﾂｱ14.06	3.341	1.784	3.13	5.557	5.439	3.903	2.752ﾂｱ0.690	4.966ﾂｱ0.753	1.80455		NoAnnotationFound
comp26009_c0_seq2	NoHit	0.895278	1.87564	4.4998e-05	0.00514963	836	24	19	20	42	44	36	21.00ﾂｱ2.16	40.67ﾂｱ3.40	2.915	2.617	3.278	4.848	5.402	5.936	2.937ﾂｱ0.270	5.395ﾂｱ0.444	1.83695		NoAnnotationFound
comp30159_c1_seq8	NoHit	0.894139	1.4578	0.000722631	0.0372215	1856	19	12	15	32	27	30	15.33ﾂｱ2.87	29.67ﾂｱ2.05	1.704	1.222	1.813	2.72	2.442	3.645	1.580ﾂｱ0.257	2.936ﾂｱ0.514	1.85787		NoAnnotationFound
comp10366_c0_seq1	K12898	0.891313	1.41139	0.00110083	0.0495279	2126	16	16	13	38	29	20	15.00ﾂｱ1.41	29.00ﾂｱ7.35	0.695	0.789	0.759	1.574	1.278	1.183	0.748ﾂｱ0.039	1.345ﾂｱ0.167	1.79786	sp|Q60HC3|HNRPF_MACFA	Heterogeneous nuclear ribonucleoprotein F in Macaca fascicularis (Crab-eating macaque) (Cynomolgus monkey)	28.81	177	98	6	3e-06	54.3	RRM_1	PF00076.17	3.9e-11
comp31541_c0_seq5	NoHit	0.890823	1.74288	0.000346265	0.0227529	1456	13	26	18	37	39	34	19.00ﾂｱ5.35	36.67ﾂｱ2.05	1.166	2.639	2.182	3.148	3.532	4.132	1.996ﾂｱ0.616	3.604ﾂｱ0.405	1.80551		NoAnnotationFound
comp33826_c0_seq1	NoHit	0.88192	3.95795	2.16081e-12	1.9878e-09	104	105	108	72	224	181	141	95.00ﾂｱ16.31	182.00ﾂｱ33.89	7.858	9.171	7.273	15.932	13.697	14.324	8.101ﾂｱ0.794	14.651ﾂｱ0.941	1.80852		NoAnnotationFound
comp22607_c0_seq1	NoHit	0.880274	1.75575	0.000475799	0.0280821	1621	29	20	10	43	45	25	19.67ﾂｱ7.76	37.67ﾂｱ8.99	2.309	1.806	1.075	3.254	3.617	2.701	1.730ﾂｱ0.507	3.191ﾂｱ0.377	1.84383		NoAnnotationFound
comp33983_c0_seq3	K09553	0.879062	2.00356	2.97095e-05	0.00381019	746	25	27	18	49	47	38	23.33ﾂｱ3.86	44.67ﾂｱ4.78	0.807	0.995	0.78	1.506	1.541	1.67	0.861ﾂｱ0.096	1.572ﾂｱ0.071	1.82592	sp|O35814|STIP1_RAT	Stress-induced-phosphoprotein 1 in Rattus norvegicus (Rat)	40.74	81	44	1	8e-10	66.6	TPR_11	PF13414.1	4.5e-10
comp33179_c0_seq1	NoHit	0.878046	1.91814	9.76692e-05	0.00937242	997	30	22	14	51	37	38	22.00ﾂｱ6.53	42.00ﾂｱ6.38	6.692	5.548	4.227	10.822	8.351	11.509	5.489ﾂｱ1.007	10.227ﾂｱ1.356	1.86308		NoAnnotationFound
comp31965_c0_seq2	NoHit	0.876392	2.33486	0.00013025	0.0114535	1088	43	23	24	81	47	44	30.00ﾂｱ9.20	57.33ﾂｱ16.78	2.074	1.265	1.56	3.721	2.302	2.892	1.633ﾂｱ0.334	2.972ﾂｱ0.582	1.81926		NoAnnotationFound
comp28455_c0_seq1	NoHit	0.876323	1.42975	0.000636568	0.0342148	1780	22	14	10	35	31	22	15.33ﾂｱ4.99	29.33ﾂｱ5.44	1.67	1.211	1.033	2.536	2.386	2.271	1.305ﾂｱ0.268	2.398ﾂｱ0.108	1.83712		NoAnnotationFound
comp33349_c1_seq3	NoHit	0.874677	2.4927	1.0247e-05	0.00161775	606	46	27	28	86	61	46	33.67ﾂｱ8.73	64.33ﾂｱ16.50	4.069	2.714	3.352	7.247	5.467	5.535	3.378ﾂｱ0.553	6.083ﾂｱ0.824	1.80036		NoAnnotationFound
comp7933_c0_seq1	NoHit	0.870676	1.76502	0.000766061	0.0388324	1887	17	20	22	50	40	23	19.67ﾂｱ2.05	37.67ﾂｱ11.15	3.924	5.213	6.872	10.968	9.328	7.205	5.336ﾂｱ1.207	9.167ﾂｱ1.540	1.71771	sp|P47032|PRY1_YEAST	Protein PRY1 in Saccharomyces cerevisiae (strain ATCC 204508 / S288c) (Baker's yeast)	34.33	134	81	4	5e-14	72.4	CAP	PF00188.21	3.3e-12
comp35440_c1_seq1	NoHit	0.869104	1.89157	0.000794836	0.0397721	1912	33	16	16	46	33	43	21.67ﾂｱ8.01	40.67ﾂｱ5.56	3.015	1.655	1.971	3.993	3.053	5.335	2.214ﾂｱ0.581	4.127ﾂｱ0.936	1.86394		NoAnnotationFound
comp20904_c0_seq1	NoHit	0.868958	2.0097	8.36091e-05	0.00824653	970	20	25	25	45	46	42	23.33ﾂｱ2.36	44.33ﾂｱ1.70	1.39	1.968	2.34	2.973	3.232	3.96	1.899ﾂｱ0.391	3.388ﾂｱ0.418	1.78355		PC-Esterase	PF13839.1	2.3e-08
comp23844_c1_seq1	NoHit	0.867939	2.31019	9.91814e-06	0.00157624	602	40	30	19	71	58	40	29.67ﾂｱ8.58	56.33ﾂｱ12.71	3.666	3.115	2.35	6.188	5.373	4.982	3.044ﾂｱ0.540	5.514ﾂｱ0.502	1.81147	sp|P0C8L4|Y4648_ARATH	Uncharacterized protein At4g26485 in Arabidopsis thaliana (Mouse-ear cress)	33.72	172	110	3	1e-21	96.3	DUF2431	PF10354.4	3.7e-37
comp25757_c1_seq2	NoHit	0.863523	1.9007	0.000197575	0.0154939	1220	28	25	13	45	52	28	22.00ﾂｱ6.48	41.67ﾂｱ10.08	1.334	1.363	0.843	2.05	2.518	1.823	1.180ﾂｱ0.239	2.130ﾂｱ0.289	1.80469	sp|P36627|BYR3_SCHPO	Cellular nucleic acid-binding protein homolog in Schizosaccharomyces pombe (strain 972 / ATCC 24843) (Fission yeast)	27.74	137	74	4	9e-06	50.4	RRM_1	PF00076.17	2.8e-34
comp34002_c0_seq1	NoHit	0.859714	1.94609	0.00011822	0.0107037	1056	33	21	14	50	39	39	22.67ﾂｱ7.85	42.67ﾂｱ5.19	1.715	1.244	0.98	2.477	2.057	2.758	1.313ﾂｱ0.304	2.431ﾂｱ0.288	1.85058		NoAnnotationFound
comp27550_c1_seq2	NoHit	0.858796	2.02495	0.000377932	0.0241734	1495	20	29	23	61	49	27	24.00ﾂｱ3.74	45.67ﾂｱ14.08	1.244	2.055	1.929	3.614	3.091	2.281	1.743ﾂｱ0.356	2.995ﾂｱ0.548	1.71841		NoAnnotationFound
comp20856_c0_seq1	NoHit	0.858156	2.2711	0.000145856	0.0124482	1121	37	30	20	78	54	33	29.00ﾂｱ6.98	55.00ﾂｱ18.38	2.915	2.682	2.129	5.839	4.303	3.531	2.575ﾂｱ0.330	4.558ﾂｱ0.959	1.76944		NoAnnotationFound
comp36290_c0_seq5	NoHit	0.845335	2.34936	7.87831e-06	0.00132235	570	31	32	28	58	60	52	30.33ﾂｱ1.70	56.67ﾂｱ3.40	33.126	38.143	41.306	59.085	64.829	75.524	37.525ﾂｱ3.368	66.479ﾂｱ6.812	1.77158		NoAnnotationFound
comp33136_c0_seq1	K04515	0.845213	2.23502	9.76837e-06	0.00156283	598	30	29	25	59	52	46	28.00ﾂｱ2.16	52.33ﾂｱ5.31	1.199	1.319	1.349	2.244	2.095	2.491	1.289ﾂｱ0.065	2.277ﾂｱ0.163	1.76563	sp|P25323|MYLKA_DICDI	Myosin light chain kinase A in Dictyostelium discoideum (Slime mold)	32.3	291	177	5	4e-48	178	Pkinase	PF00069.20	2.2e-61
comp36072_c0_seq4	NoHit	0.844858	1.64797	0.000759491	0.0385274	1886	21	18	16	39	43	21	18.33ﾂｱ2.05	34.33ﾂｱ9.57	1.289	1.255	1.328	2.283	2.677	1.756	1.291ﾂｱ0.030	2.239ﾂｱ0.377	1.73394		NoAnnotationFound
comp22375_c0_seq1	NoHit	0.836174	3.14756	7.35638e-08	2.76003e-05	255	59	61	44	129	102	74	54.67ﾂｱ7.59	101.67ﾂｱ22.45	2.724	3.201	2.74	5.664	4.763	4.638	2.888ﾂｱ0.221	5.022ﾂｱ0.457	1.73835	sp|Q9C8M0|CID8_ARATH	Polyadenylate-binding protein-interacting protein 8 in Arabidopsis thaliana (Mouse-ear cress)	35.23	176	105	6	2e-13	75.5	RRM_1	PF00076.17	1.1e-38
comp36481_c0_seq1	K10447	0.834048	2.04254	0.000887698	0.0430455	1973	30	24	20	69	37	32	24.67ﾂｱ4.11	46.00ﾂｱ16.39	0.617	0.562	0.559	1.35	0.77	0.897	0.579ﾂｱ0.027	1.006ﾂｱ0.249	1.73464	sp|Q6ZPT1|KLHL9_MOUSE	Kelch-like protein 9 in Mus musculus (Mouse)	28.07	171	115	4	4e-10	68.6	Kelch_1	PF01344.20	7.4e-27
comp33349_c1_seq2	NoHit	0.832465	1.63192	0.000467533	0.0277483	1612	22	18	14	34	32	34	18.00ﾂｱ3.27	33.33ﾂｱ0.94	2.433	2.26	2.097	3.575	3.579	5.106	2.263ﾂｱ0.137	4.087ﾂｱ0.721	1.80524		NoAnnotationFound
comp36025_c0_seq2	K09188	0.830529	3.45955	1.46483e-08	6.42864e-06	218	88	58	59	136	149	94	68.33ﾂｱ13.91	126.33ﾂｱ23.47	2.164	1.622	1.95	3.177	3.701	3.14	1.912ﾂｱ0.223	3.339ﾂｱ0.256	1.74612	sp|Q5PQK8|TBRG1_RAT	Transforming growth factor beta regulator 1 in Rattus norvegicus (Rat)	32.58	178	103	6	1e-12	75.5	FYRC	PF05965.9	8.6e-14
comp11917_c0_seq1	NoHit	0.830338	1.62168	0.000832325	0.0411371	1935	22	14	18	42	32	26	18.00ﾂｱ3.27	33.33ﾂｱ6.60	2.948	2.13	3.257	5.353	4.34	4.733	2.778ﾂｱ0.475	4.809ﾂｱ0.417	1.73051		NoAnnotationFound
comp36105_c0_seq4	NoHit	0.829395	2.22558	3.95852e-05	0.00472813	801	37	31	17	56	63	38	28.33ﾂｱ8.38	52.33ﾂｱ10.53	1.682	1.601	1.043	2.429	2.903	2.348	1.442ﾂｱ0.284	2.560ﾂｱ0.245	1.77477		NoAnnotationFound
comp31009_c0_seq29	NoHit	0.829384	1.76861	0.000290717	0.0202429	1374	21	23	16	41	36	34	20.00ﾂｱ2.94	37.00ﾂｱ2.94	1.278	1.59	1.317	2.38	2.217	2.815	1.395ﾂｱ0.139	2.471ﾂｱ0.252	1.77053		NoAnnotationFound
comp32288_c0_seq2	NoHit	0.829372	2.60544	0.000247403	0.0182497	1297	46	36	30	92	84	34	37.33ﾂｱ6.60	70.00ﾂｱ25.66	1.345	1.19	1.18	2.555	2.48	1.346	1.238ﾂｱ0.076	2.127ﾂｱ0.553	1.71705		NoAnnotationFound
comp32431_c2_seq1	NoHit	0.827942	1.86495	0.000962214	0.0455281	2022	23	20	22	56	42	23	21.67ﾂｱ1.25	40.33ﾂｱ13.52	2.276	2.249	2.941	5.285	4.209	3.092	2.489ﾂｱ0.320	4.195ﾂｱ0.895	1.6855	sp|Q2YKI6|PBP_BRUA2	Purine-binding protein BAB2_0673 in Brucella abortus (strain 2308)	25.45	279	195	6	2e-15	80.5	Bmp	PF02608.9	6.8e-13
comp26874_c0_seq2	K02692	0.825982	5.06073	3.65921e-12	3.18262e-09	110	270	182	181	447	440	282	211.00ﾂｱ41.72	389.67ﾂｱ76.19	24.27	18.558	21.965	38.218	40.01	34.422	21.598ﾂｱ2.346	37.550ﾂｱ2.330	1.73858	sp|P19569|PSAD_SYNY3	Photosystem I reaction center subunit II in Synechocystis sp. (strain PCC 6803 / Kazusa)	65.91	44	15	0	2e-10	63.2	PsaD	PF02531.11	1.3e-80
comp34795_c1_seq5	NoHit	0.825234	2.25508	4.88504e-05	0.00547268	854	41	29	17	56	63	41	29.00ﾂｱ9.80	53.33ﾂｱ9.18	3.329	2.671	1.866	4.323	5.176	4.523	2.622ﾂｱ0.598	4.674ﾂｱ0.364	1.78231		NoAnnotationFound
comp36072_c0_seq3	NoHit	0.825211	1.71106	0.000379198	0.0242183	1498	26	18	14	43	35	29	19.33ﾂｱ4.99	35.67ﾂｱ5.73	1.435	1.125	1.043	2.244	1.945	2.166	1.201ﾂｱ0.169	2.118ﾂｱ0.127	1.76317		NoAnnotationFound
comp32042_c0_seq1	NoHit	0.824942	3.44265	1.1793e-07	4.10282e-05	275	74	66	63	151	148	78	67.67ﾂｱ4.64	125.67ﾂｱ33.73	2.007	2.033	2.298	3.886	4.049	2.863	2.113ﾂｱ0.131	3.599ﾂｱ0.525	1.70336	sp|P45181|PQQL_HAEIN	Probable zinc protease PqqL in Haemophilus influenzae (strain ATCC 51907 / DSM 11121 / KW20 / Rd)	30.04	233	135	6	4e-20	100	Peptidase_M16_C	PF05193.16	1.6e-32
comp34580_c0_seq3	K08292	0.824079	2.09868	0.000443175	0.0267453	1585	36	14	27	58	46	38	25.67ﾂｱ9.03	47.33ﾂｱ8.22	1.121	0.497	1.128	1.71	1.447	1.603	0.915ﾂｱ0.296	1.587ﾂｱ0.108	1.73263	sp|Q54DK4|AK1_DICDI	Alpha-protein kinase 1 in Dictyostelium discoideum (Slime mold)	51.16	215	99	2	6e-57	219	Alpha_kinase	PF02816.13	1.2e-53
comp30140_c0_seq1	NoHit	0.823998	2.07386	6.51181e-05	0.00677121	920	32	24	20	56	49	35	25.33ﾂｱ4.99	46.67ﾂｱ8.73	4.82	4.099	4.068	8.024	7.468	7.157	4.329ﾂｱ0.347	7.550ﾂｱ0.359	1.7438	sp|P9WGT7|PSTS3_MYCTU	Phosphate-binding protein PstS 3 in Mycobacterium tuberculosis (strain ATCC 25618 / H37Rv)	43.42	76	39	1	5e-07	53.9	PBP_like_2	PF12849.2	2.1e-08
comp35989_c1_seq4	NoHit	0.823766	2.62558	1.50688e-06	0.00033066	436	43	36	34	75	79	54	37.67ﾂｱ3.86	69.33ﾂｱ10.96	2.343	2.217	2.498	3.876	4.34	3.989	2.353ﾂｱ0.115	4.068ﾂｱ0.198	1.72893	sp|P44569|5NTD_HAEIN	NAD 5'-nucleotidase in Haemophilus influenzae (strain ATCC 51907 / DSM 11121 / KW20 / Rd)	29.77	131	87	3	1e-07	58.9	5_nucleotid_C	PF02872.13	2e-19
comp16377_c0_seq1	NoHit	0.823266	3.43319	6.43138e-09	3.1234e-06	197	77	61	63	150	121	99	67.00ﾂｱ7.12	123.33ﾂｱ20.89	7.264	6.532	8.031	13.465	11.555	12.692	7.276ﾂｱ0.612	12.571ﾂｱ0.784	1.72767		RRM_1	PF00076.17	3.7e-08
comp23851_c0_seq2	NoHit	0.821863	1.81417	0.000480572	0.028286	1625	25	22	16	51	39	26	21.00ﾂｱ3.74	38.67ﾂｱ10.21	2.343	2.347	2.034	4.556	3.711	3.321	2.241ﾂｱ0.147	3.863ﾂｱ0.515	1.72306		NoAnnotationFound
comp33294_c0_seq2	NoHit	0.820722	1.74233	0.00107208	0.0486666	2107	22	21	16	42	28	38	19.67ﾂｱ2.62	36.00ﾂｱ5.89	1.076	1.168	1.065	1.962	1.39	2.538	1.103ﾂｱ0.046	1.963ﾂｱ0.469	1.77929		cNMP_binding	PF00027.24	7.2e-14
comp32961_c0_seq2	K01103	0.81837	1.63812	0.000698378	0.0365114	1830	24	15	16	36	39	26	18.33ﾂｱ4.03	33.67ﾂｱ5.56	1.412	1.006	1.265	2.011	2.32	2.08	1.228ﾂｱ0.168	2.137ﾂｱ0.132	1.7401	sp|P25114|F264_RAT	6-phosphofructo-2-kinase/fructose-2,6-bisphosphatase 4 in Rattus norvegicus (Rat)	33.04	454	266	16	6e-57	205	6PF2K	PF01591.13	9.9e-29
comp34344_c0_seq3	K17914	0.816933	2.02846	0.000275316	0.0195403	1348	27	17	29	53	44	37	24.33ﾂｱ5.25	44.67ﾂｱ6.55	1.188	0.854	1.729	2.225	1.963	2.224	1.257ﾂｱ0.361	2.137ﾂｱ0.123	1.69979	sp|Q9NQT8|KI13B_HUMAN	Kinesin-like protein KIF13B in Homo sapiens (Human)	37.93	493	246	11	9e-83	296	Kinesin	PF00225.18	5.4e-95
comp25885_c1_seq1	K18443	0.813371	1.58315	0.000914194	0.043859	1993	23	16	14	35	38	24	17.67ﾂｱ3.86	32.33ﾂｱ6.02	0.695	0.541	0.569	1.001	1.155	0.973	0.602ﾂｱ0.067	1.043ﾂｱ0.080	1.7323	sp|F4K2K3|GNL2_ARATH	ARF guanine-nucleotide exchange factor GNL2 in Arabidopsis thaliana (Mouse-ear cress)	24.79	702	385	26	4e-35	150	Sec7	PF01369.15	3.5e-42
comp36178_c0_seq7	K10728	0.813008	2.25326	2.10028e-05	0.00286488	700	36	29	22	61	57	41	29.00ﾂｱ5.72	53.00ﾂｱ8.64	1.771	1.622	1.455	2.846	2.837	2.739	1.616ﾂｱ0.129	2.807ﾂｱ0.048	1.73676	sp|Q6ZQF0|TOPB1_MOUSE	DNA topoisomerase 2-binding protein 1 in Mus musculus (Mouse)	23.7	384	216	12	3e-21	103	PTCB-BRCT	PF12738.2	2.1e-44
comp34207_c1_seq2	NoHit	0.812041	2.41392	4.15028e-05	0.00486606	816	44	28	26	79	54	46	32.67ﾂｱ8.06	59.67ﾂｱ14.06	3.475	2.509	2.772	5.936	4.321	4.934	2.919ﾂｱ0.408	5.064ﾂｱ0.666	1.73467		NoAnnotationFound
comp33710_c1_seq1	NoHit	0.811848	2.05582	7.73693e-05	0.00775094	955	27	25	23	49	52	36	25.00ﾂｱ1.63	45.67ﾂｱ6.94	2.915	3.061	3.352	5.023	5.674	5.268	3.109ﾂｱ0.182	5.322ﾂｱ0.268	1.71128		NoAnnotationFound
comp35480_c1_seq3	NoHit	0.809225	2.1498	0.000106582	0.00999705	1020	22	28	30	52	55	39	26.67ﾂｱ3.40	48.67ﾂｱ6.94	1.435	2.076	2.646	3.235	3.645	3.464	2.052ﾂｱ0.495	3.448ﾂｱ0.168	1.67971		NoAnnotationFound
comp26078_c0_seq1	K11860	0.807017	2.99981	2.41095e-06	0.000484585	476	44	47	57	104	103	64	49.33ﾂｱ5.56	90.33ﾂｱ18.62	3.206	3.882	5.597	7.199	7.581	6.327	4.228ﾂｱ1.006	7.036ﾂｱ0.525	1.66378	sp|Q6GQQ9|OTU7B_HUMAN	OTU domain-containing protein 7B in Homo sapiens (Human)	36	225	114	6	3e-32	135	OTU	PF02338.14	7.5e-14
comp34170_c1_seq3	NoHit	0.806958	1.89288	0.000171039	0.0139862	1170	29	22	16	45	46	31	22.33ﾂｱ5.31	40.67ﾂｱ6.85	3.699	3.18	2.761	5.46	5.937	5.363	3.213ﾂｱ0.384	5.587ﾂｱ0.251	1.73836		NoAnnotationFound
comp34806_c0_seq1	NoHit	0.8064	2.86679	1.5249e-06	0.000332664	438	48	48	40	108	83	57	45.33ﾂｱ3.77	82.67ﾂｱ20.82	2.455	2.779	2.761	5.246	4.293	3.951	2.665ﾂｱ0.149	4.497ﾂｱ0.548	1.68705		NoAnnotationFound
comp32427_c0_seq1	K07359	0.804408	2.54133	0.000189996	0.0150227	1210	42	37	29	97	61	40	36.00ﾂｱ5.35	66.00ﾂｱ23.54	1.984	1.979	1.844	4.352	2.912	2.567	1.936ﾂｱ0.065	3.277ﾂｱ0.773	1.6926	sp|Q5HZ38|GRIK2_ARATH	Serine/threonine-protein kinase GRIK2 in Arabidopsis thaliana (Mouse-ear cress)	37.09	151	84	2	1e-21	101	Pkinase	PF00069.20	5.1e-77
comp29663_c0_seq1	NoHit	0.803427	3.17081	1.19953e-07	4.14307e-05	277	64	57	48	116	117	74	56.33ﾂｱ6.55	102.33ﾂｱ20.04	4.562	4.607	4.616	7.859	8.436	7.157	4.595ﾂｱ0.024	7.817ﾂｱ0.523	1.70112		NoAnnotationFound
comp29946_c0_seq14	NoHit	0.797105	2.77308	1.72043e-06	0.000367408	448	57	42	29	84	89	58	42.67ﾂｱ11.44	77.00ﾂｱ13.59	4.327	3.623	2.972	6.062	6.839	5.984	3.641ﾂｱ0.553	6.295ﾂｱ0.386	1.72888		NoAnnotationFound
comp35932_c0_seq2	K11838	0.796678	2.1599	0.000109442	0.010221	1024	35	30	17	50	60	38	27.33ﾂｱ7.59	49.33ﾂｱ8.99	0.908	0.876	0.59	1.224	1.569	1.336	0.791ﾂｱ0.143	1.376ﾂｱ0.144	1.73833	sp|Q9FPT1|UBP12_ARATH	Ubiquitin carboxyl-terminal hydrolase 12 in Arabidopsis thaliana (Mouse-ear cress)	33.33	93	57	2	2e-06	56.6	UCH	PF00443.24	6e-44
comp5823_c0_seq1	K12838	0.795356	1.6737	0.000819237	0.0406318	1929	21	20	16	37	39	27	19.00ﾂｱ2.16	34.33ﾂｱ5.25	1.457	1.568	1.497	2.438	2.734	2.538	1.507ﾂｱ0.046	2.570ﾂｱ0.123	1.70453	sp|Q8T6B9|PUF68_DROME	Poly(U)-binding-splicing factor half pint in Drosophila melanogaster (Fruit fly)	36.47	85	53	1	1e-07	58.2	RRM_1	PF00076.17	1.1e-38
comp34804_c0_seq10	NoHit	0.791793	2.96522	6.82967e-07	0.000175229	372	54	44	48	107	86	70	48.67ﾂｱ4.11	87.67ﾂｱ15.15	1.951	1.806	2.34	3.672	3.138	3.426	2.032ﾂｱ0.225	3.412ﾂｱ0.218	1.67852		O-FucT	PF10250.4	2.9e-09
comp35225_c0_seq1	K02040	0.791606	2.84935	1.52645e-06	0.000332664	439	47	46	41	97	72	72	44.67ﾂｱ2.62	80.33ﾂｱ11.79	1.883	2.098	2.224	3.701	2.922	3.922	2.068ﾂｱ0.141	3.515ﾂｱ0.429	1.6991	sp|P45192|PSTS_HAEIN	Phosphate-binding protein PstS in Haemophilus influenzae (strain ATCC 51907 / DSM 11121 / KW20 / Rd)	29.65	344	209	10	7e-33	135	PBP_like_2	PF12849.2	4.2e-43
comp30000_c2_seq1	NoHit	0.790608	1.94727	0.000412212	0.0254108	1552	29	20	21	41	53	32	23.33ﾂｱ4.03	42.00ﾂｱ8.60	4.719	3.688	4.627	6.353	8.737	7.081	4.345ﾂｱ0.466	7.390ﾂｱ0.998	1.70085		NoAnnotationFound
comp16605_c0_seq1	K17255	0.790275	2.36242	0.000123553	0.0110062	1074	40	27	28	77	48	46	31.67ﾂｱ5.91	57.00ﾂｱ14.17	3.441	2.639	3.257	6.315	4.18	5.382	3.112ﾂｱ0.343	5.292ﾂｱ0.874	1.70021	sp|O97555|GDIA_CANFA	Rab GDP dissociation inhibitor alpha in Canis familiaris (Dog) (Canis lupus familiaris)	29.4	415	254	9	8e-54	192	GDI	PF00996.13	1.4e-77
comp34726_c0_seq1	NoHit	0.784853	3.44501	6.28596e-06	0.00109744	548	68	64	73	170	107	94	68.33ﾂｱ3.68	123.67ﾂｱ33.19	2.5	2.671	3.626	5.945	3.983	4.695	2.932ﾂｱ0.495	4.874ﾂｱ0.811	1.66205		DUF1336	PF07059.7	5.3e-31
comp33018_c0_seq1	NoHit	0.782036	2.04229	0.000385407	0.0244517	1508	29	33	14	53	52	31	25.33ﾂｱ8.18	45.33ﾂｱ10.14	1.087	1.395	0.706	1.885	1.963	1.575	1.063ﾂｱ0.282	1.808ﾂｱ0.168	1.70041		VWA_3	PF13768.1	2.9e-13
comp33916_c0_seq1	NoHit	0.78122	2.9971	2.60671e-06	0.000518463	481	44	48	57	104	90	73	49.67ﾂｱ5.44	89.00ﾂｱ12.68	1.771	2.195	3.099	3.983	3.673	3.999	2.355ﾂｱ0.554	3.885ﾂｱ0.150	1.64941		Glycos_transf_1	PF00534.15	8.2e-09
comp33520_c0_seq1	NoHit	0.780557	1.86634	0.00046724	0.0277481	1611	21	23	22	45	41	32	22.00ﾂｱ0.82	39.33ﾂｱ5.44	1.412	1.752	1.992	2.876	2.79	2.92	1.719ﾂｱ0.238	2.862ﾂｱ0.054	1.66486		NoAnnotationFound
comp34390_c0_seq1	NoHit	0.780068	1.9544	0.000578671	0.0317996	1741	25	28	18	57	39	31	23.67ﾂｱ4.19	42.33ﾂｱ10.87	0.942	1.19	0.906	2.03	1.475	1.575	1.013ﾂｱ0.126	1.693ﾂｱ0.242	1.67149		NoAnnotationFound
comp29469_c1_seq1	NoHit	0.777399	2.62331	7.50168e-06	0.00126804	566	36	46	33	74	77	54	38.33ﾂｱ5.56	68.33ﾂｱ10.21	3.453	5.007	4.279	6.752	7.478	7.033	4.246ﾂｱ0.635	7.088ﾂｱ0.299	1.66897		DUF3067	PF11267.3	8.9e-07
comp33064_c0_seq1	NoHit	0.776702	1.71936	0.00104013	0.0478197	2081	26	23	11	44	38	25	20.00ﾂｱ6.48	35.67ﾂｱ7.93	1.155	1.157	0.653	1.856	1.7	1.508	0.988ﾂｱ0.237	1.688ﾂｱ0.142	1.70721		NoAnnotationFound
comp36528_c1_seq3	K01768	0.77657	1.72566	0.00102582	0.0472979	2075	24	20	16	39	43	25	20.00ﾂｱ3.27	35.67ﾂｱ7.72	1.379	1.298	1.233	2.128	2.489	1.947	1.303ﾂｱ0.060	2.188ﾂｱ0.225	1.67825	sp|P19485|CYA1_RHIME	Adenylate cyclase 1 in Rhizobium meliloti (strain 1021) (Ensifer meliloti) (Sinorhizobium meliloti)	34.65	202	129	1	1e-28	125	Guanylate_cyc	PF00211.15	5.9e-23
comp33291_c2_seq1	NoHit	0.774218	2.15875	0.00025236	0.0184548	1308	32	29	22	65	52	31	27.67ﾂｱ4.19	49.33ﾂｱ14.01	3.139	3.223	2.909	6.062	5.157	4.123	3.090ﾂｱ0.133	5.114ﾂｱ0.792	1.65463		SPX	PF03105.14	6.2e-10
comp33039_c0_seq1	K17914	0.773861	1.80361	0.000937043	0.0446283	2008	26	24	14	48	42	24	21.33ﾂｱ5.25	38.00ﾂｱ10.20	1.637	1.72	1.191	2.876	2.677	2.052	1.516ﾂｱ0.232	2.535ﾂｱ0.351	1.67172	sp|Q9NQT8|KI13B_HUMAN	Kinesin-like protein KIF13B in Homo sapiens (Human)	22.82	333	207	11	4e-09	63.9	Kinesin	PF00225.18	1.6e-10
comp32616_c2_seq11	K08292	0.772295	1.79187	0.000567701	0.0314391	1727	28	19	16	45	36	31	21.00ﾂｱ5.10	37.33ﾂｱ5.79	1.536	1.179	1.18	2.341	1.992	2.3	1.298ﾂｱ0.168	2.211ﾂｱ0.156	1.70241	sp|Q54DK4|AK1_DICDI	Alpha-protein kinase 1 in Dictyostelium discoideum (Slime mold)	39.64	222	120	5	1e-37	154	Alpha_kinase	PF02816.13	4.1e-39
comp30708_c0_seq1	K10380	0.772194	1.9597	0.000637607	0.0342514	1781	33	25	14	53	47	28	24.00ﾂｱ7.79	42.67ﾂｱ10.66	1.648	1.417	0.938	2.506	2.367	1.89	1.334ﾂｱ0.296	2.254ﾂｱ0.264	1.68897	sp|Q5UR46|YR571_MIMIV	Uncharacterized protein R571 in Acanthamoeba polyphaga mimivirus (APMV)	29.3	215	97	4	1e-14	78.6	Ank_2	PF12796.2	1.4e-24
comp35204_c0_seq1	NoHit	0.770099	1.95296	0.000323684	0.0218237	1419	26	23	22	52	42	32	23.67ﾂｱ1.70	42.00ﾂｱ8.16	0.874	0.887	1.001	1.671	1.437	1.47	0.921ﾂｱ0.057	1.526ﾂｱ0.103	1.65678		NoAnnotationFound
comp34297_c2_seq5	NoHit	0.76924	2.23857	0.00017191	0.0140214	1173	42	23	23	65	52	39	29.33ﾂｱ8.96	52.00ﾂｱ10.61	5.19	3.223	3.847	7.646	6.501	6.547	4.087ﾂｱ0.821	6.898ﾂｱ0.529	1.68776		NoAnnotationFound
comp34168_c1_seq2	NoHit	0.768672	2.08807	0.000215303	0.0164789	1250	33	24	21	49	44	45	26.00ﾂｱ5.10	46.00ﾂｱ2.16	1.166	0.963	1.001	1.642	1.569	2.147	1.043ﾂｱ0.088	1.786ﾂｱ0.257	1.71114	sp|Q9UTN2|YII1_SCHPO	Uncharacterized protein C139.01c in Schizosaccharomyces pombe (strain 972 / ATCC 24843) (Fission yeast)	27.62	286	152	13	9e-11	70.1	MKT1_C	PF12246.3	1.7e-36
comp33186_c0_seq3	NoHit	0.768017	1.84558	0.000837617	0.0413292	1939	28	20	18	47	44	26	22.00ﾂｱ4.32	39.00ﾂｱ9.27	5.728	4.629	4.985	9.151	9.112	7.234	5.114ﾂｱ0.458	8.499ﾂｱ0.895	1.66178		NoAnnotationFound
comp34346_c0_seq1	K01584	0.766784	1.92976	0.000557098	0.0310483	1716	23	25	22	53	42	29	23.33ﾂｱ1.25	41.33ﾂｱ9.81	1.39	1.709	1.792	3.041	2.565	2.376	1.630ﾂｱ0.173	2.661ﾂｱ0.280	1.63159	sp|P21169|DCOR_ECOLI	Ornithine decarboxylase, constitutive in Escherichia coli (strain K12)	34.95	289	165	10	3e-30	130	OKR_DC_1	PF01276.15	1e-51
comp32677_c0_seq1	NoHit	0.76522	2.95877	1.39802e-06	0.000313974	426	52	46	49	104	88	68	49.00ﾂｱ2.45	86.67ﾂｱ14.73	4.495	4.521	5.723	8.559	7.703	7.988	4.913ﾂｱ0.573	8.083ﾂｱ0.356	1.64516	sp|Q9FZ36|M3K2_ARATH	Mitogen-activated protein kinase kinase kinase 2 in Arabidopsis thaliana (Mouse-ear cress)	48.57	140	62	2	4e-31	130	Pkinase	PF00069.20	1.2e-24
comp26412_c0_seq1	NoHit	0.764827	2.21003	8.50624e-05	0.00835395	974	33	32	21	60	51	41	28.67ﾂｱ5.44	50.67ﾂｱ7.76	6.513	7.159	5.618	11.279	10.193	11.003	6.430ﾂｱ0.632	10.825ﾂｱ0.461	1.68341		NoAnnotationFound
comp35464_c1_seq16	K00140	0.764664	2.12302	0.000212466	0.0163485	1243	36	29	16	58	46	39	27.00ﾂｱ8.29	47.67ﾂｱ7.85	2.377	2.174	1.423	3.643	3.072	3.493	1.991ﾂｱ0.410	3.403ﾂｱ0.242	1.70838	sp|Q9EQ20|MMSA_MOUSE	Methylmalonate-semialdehyde dehydrogenase [acylating], mitochondrial in Mus musculus (Mouse)	61.3	416	161	0	0	576	Aldedh	PF00171.17	1.3e-111
comp35711_c0_seq8	NoHit	0.76382	3.30351	8.17065e-07	0.00020357	384	60	63	65	137	120	77	62.67ﾂｱ2.05	111.33ﾂｱ25.25	2.063	2.455	3.014	4.479	4.171	3.598	2.511ﾂｱ0.390	4.083ﾂｱ0.365	1.62588	sp|Q76L34|PCYAA_EUGLO	Photoactivated adenylate cyclase subunit alpha in Euglena longa (Euglenophycean alga) (Astasia longa)	45.75	789	408	3	0	659	BLUF	PF04940.7	1.6e-39
comp19590_c0_seq1	K14405	0.763623	2.9792	1.31401e-06	0.000299323	420	57	42	50	95	96	72	49.67ﾂｱ6.13	87.67ﾂｱ11.09	4.798	4.012	5.681	7.597	8.164	8.226	4.830ﾂｱ0.682	7.996ﾂｱ0.283	1.65517	sp|Q9D824|FIP1_MOUSE	Pre-mRNA 3'-end-processing factor FIP1 in Mus musculus (Mouse)	57.41	54	17	2	4e-10	65.9	Fip1	PF05182.8	7.4e-19
comp34855_c0_seq1	NoHit	0.763132	2.73996	2.55273e-05	0.00336401	726	50	31	44	79	71	70	41.67ﾂｱ7.93	73.33ﾂｱ4.03	1.738	1.222	2.066	2.613	2.499	3.311	1.675ﾂｱ0.347	2.808ﾂｱ0.359	1.67548	sp|Q8BWQ6|CP062_MOUSE	UPF0505 protein C16orf62 homolog in Mus musculus (Mouse)	35.04	702	424	14	3e-110	371
comp31208_c0_seq1	K03362	0.761879	2.2504	9.51741e-05	0.00915325	994	36	29	24	63	57	37	29.67ﾂｱ4.92	52.33ﾂｱ11.12	1.199	1.103	1.075	2.001	1.926	1.68	1.126ﾂｱ0.053	1.869ﾂｱ0.137	1.65976	sp|Q5SRY7|FBW1B_MOUSE	F-box/WD repeat-containing protein 11 in Mus musculus (Mouse)	24.57	289	180	8	2e-13	78.2	WD40	PF00400.27	1.1e-32
comp34116_c0_seq1	NoHit	0.761676	2.37946	3.33539e-05	0.00412283	774	35	36	26	66	55	50	32.33ﾂｱ4.50	57.00ﾂｱ6.68	4.596	5.353	4.616	8.238	7.299	8.913	4.855ﾂｱ0.352	8.150ﾂｱ0.662	1.67854		NoAnnotationFound
comp33826_c2_seq1	NoHit	0.761464	2.60901	2.10406e-05	0.00286488	702	43	35	37	75	81	47	38.33ﾂｱ3.40	67.67ﾂｱ14.82	11.894	10.955	13.892	19.76	22.687	17.683	12.247ﾂｱ1.225	20.043ﾂｱ2.053	1.63654	sp|Q54TA3|MRKC_DICDI	Probable serine/threonine-protein kinase MARK-C in Dictyostelium discoideum (Slime mold)	30	140	70	6	1e-08	57.4	Pkinase	PF00069.20	4.6e-13
comp34939_c1_seq1	NoHit	0.760732	3.56835	5.23707e-08	2.05347e-05	244	96	62	70	155	146	101	76.00ﾂｱ14.51	134.00ﾂｱ23.62	2.018	1.482	1.982	3.099	3.1	2.882	1.827ﾂｱ0.245	3.027ﾂｱ0.103	1.65615	sp|Q84K47|AB2A_ARATH	ABC transporter A family member 2 in Arabidopsis thaliana (Mouse-ear cress)	39.01	223	105	5	6e-31	136	ABC_tran	PF00005.22	2.2e-50
comp22934_c0_seq1	NoHit	0.760035	1.91315	0.000842195	0.0415123	1941	32	20	17	38	43	40	23.00ﾂｱ6.48	40.33ﾂｱ2.05	2.533	1.795	1.823	2.866	3.448	4.313	2.050ﾂｱ0.341	3.542ﾂｱ0.594	1.72733		NoAnnotationFound
comp36154_c0_seq6	K04975	0.759611	1.95162	0.000429633	0.0261478	1572	30	21	20	40	49	36	23.67ﾂｱ4.50	41.67ﾂｱ5.44	1.054	0.833	0.949	1.331	1.738	1.718	0.945ﾂｱ0.090	1.596ﾂｱ0.187	1.68721	sp|Q9NQA5|TRPV5_HUMAN	Transient receptor potential cation channel subfamily V member 5 in Homo sapiens (Human)	25.49	514	318	14	3e-24	113	Ank_2	PF12796.2	5.7e-11
comp36299_c0_seq6	NoHit	0.757261	2.89781	6.91256e-06	0.00118309	559	55	46	41	111	77	62	47.33ﾂｱ5.79	83.33ﾂｱ20.50	2.59	2.466	2.603	4.974	3.673	3.97	2.553ﾂｱ0.062	4.206ﾂｱ0.557	1.64709	sp|Q949G3|PDR1_NICPL	Pleiotropic drug resistance protein 1 in Nicotiana plumbaginifolia (Leadwort-leaved tobacco) (Tex-Mex tobacco)	26.9	580	346	20	6e-42	169	ABC2_membrane	PF01061.19	2.9e-36
comp35521_c0_seq1	NoHit	0.755841	1.92251	0.000356974	0.023249	1469	27	27	16	47	44	32	23.33ﾂｱ5.19	41.00ﾂｱ6.48	1.121	1.265	0.896	1.856	1.841	1.804	1.094ﾂｱ0.152	1.834ﾂｱ0.022	1.67549		NoAnnotationFound
comp36367_c3_seq10	NoHit	0.755552	2.14154	0.000159332	0.0132555	1150	27	35	20	54	51	39	27.33ﾂｱ6.13	48.00ﾂｱ6.48	0.74	1.081	0.738	1.399	1.4	1.441	0.853ﾂｱ0.161	1.413ﾂｱ0.020	1.65613	sp|Q28689|MRP2_RABIT	Canalicular multispecific organic anion transporter 1 in Oryctolagus cuniculus (Rabbit)	26.73	202	123	6	6e-10	68.2	ABC_membrane	PF00664.18	2.7e-49
comp32498_c0_seq7	K14326	0.754701	3.098	1.73143e-06	0.000368934	449	65	53	46	124	91	73	54.67ﾂｱ7.85	96.00ﾂｱ21.12	2.87	2.66	2.74	5.217	4.068	4.38	2.757ﾂｱ0.087	4.555ﾂｱ0.485	1.65212	sp|Q9VYS3|RENT1_DROME	Regulator of nonsense transcripts 1 homolog in Drosophila melanogaster (Fruit fly)	34.93	438	260	8	1e-69	254	AAA_12	PF13087.1	1.3e-54
comp35971_c0_seq1	NoHit	0.752429	2.98845	1.15064e-06	0.000267158	412	59	58	35	102	95	69	50.67ﾂｱ11.09	88.67ﾂｱ14.20	4.731	5.278	3.784	7.772	7.703	7.51	4.598ﾂｱ0.617	7.662ﾂｱ0.111	1.66628	sp|Q2G0L4|SDRD_STAA8	Serine-aspartate repeat-containing protein D in Staphylococcus aureus (strain NCTC 8325)	31.31	198	123	8	9e-12	71.6	CarboxypepD_reg	PF13620.1	6.9e-08
comp27481_c0_seq2	NoHit	0.74992	1.81153	0.000871094	0.0425683	1957	25	20	19	38	38	36	21.33ﾂｱ2.62	37.33ﾂｱ0.94	3.565	3.223	3.657	5.149	5.477	6.966	3.482ﾂｱ0.187	5.864ﾂｱ0.791	1.68405		DUF2348	PF09807.4	7.7e-17
comp23768_c0_seq1	NoHit	0.749693	1.80484	0.00106671	0.0485588	2101	22	24	18	40	41	31	21.33ﾂｱ2.49	37.33ﾂｱ4.50	1.289	1.59	1.423	2.225	2.424	2.462	1.434ﾂｱ0.123	2.370ﾂｱ0.104	1.6525		NoAnnotationFound
comp35751_c2_seq4	NoHit	0.749165	2.51198	5.83533e-05	0.00621005	899	45	29	34	75	70	44	36.00ﾂｱ6.68	63.00ﾂｱ13.59	1.188	0.865	1.212	1.885	1.869	1.575	1.088ﾂｱ0.158	1.776ﾂｱ0.143	1.63158		DUF1601	PF07671.6	6.3e-08
comp25188_c0_seq1	NoHit	0.748042	2.00196	0.00100437	0.0466463	2060	33	28	14	48	54	29	25.00ﾂｱ8.04	43.67ﾂｱ10.66	2.096	2.022	1.202	2.905	3.476	2.51	1.773ﾂｱ0.405	2.964ﾂｱ0.397	1.67086	sp|Q9WUU9|GANP_MOUSE	Germinal-center associated nuclear protein in Mus musculus (Mouse)	28.93	318	201	10	4e-28	124	SAC3_GANP	PF03399.11	1.3e-31
comp30889_c0_seq5	K00558	0.746391	1.77902	0.000995812	0.0464064	2053	27	19	17	42	37	31	21.00ﾂｱ4.32	36.67ﾂｱ4.50	7.578	6.024	6.472	11.221	10.503	11.824	6.691ﾂｱ0.653	11.183ﾂｱ0.540	1.67112	sp|O30868|MTH2_HAEAE	Modification methylase HaeII in Haemophilus aegyptius	36.42	162	97	2	9e-26	105	DNA_methylase	PF00145.12	1.8e-17
comp33600_c0_seq2	NoHit	0.745862	2.5451	0.000166187	0.013683	1162	49	31	31	89	58	47	37.00ﾂｱ8.49	64.67ﾂｱ17.78	12.824	9.182	11.004	22.188	15.369	16.729	11.003ﾂｱ1.487	18.095ﾂｱ2.947	1.64447		NoAnnotationFound
comp14091_c0_seq2	NoHit	0.744602	1.99435	0.000399755	0.0249646	1532	30	26	18	49	44	36	24.67ﾂｱ4.99	43.00ﾂｱ5.35	6.177	6.056	5.017	9.598	9.169	10.068	5.750ﾂｱ0.521	9.612ﾂｱ0.367	1.67148		NoAnnotationFound
comp34282_c0_seq3	K04739	0.742031	3.15528	2.94278e-06	0.000575329	489	52	60	58	101	115	80	56.67ﾂｱ3.40	98.67ﾂｱ14.38	1.558	2.033	2.34	2.876	3.476	3.245	1.977ﾂｱ0.322	3.199ﾂｱ0.247	1.6178	sp|O76360|EGL4_CAEEL	cGMP-dependent protein kinase egl-4 in Caenorhabditis elegans	27.73	256	168	6	3e-16	88.2	cNMP_binding	PF00027.24	1.4e-16
comp18923_c0_seq2	K08796	0.74133	2.19044	0.000390236	0.0246282	1514	31	29	26	62	58	30	28.67ﾂｱ2.05	50.00ﾂｱ14.24	2.601	2.758	2.941	4.945	4.923	3.416	2.767ﾂｱ0.139	4.428ﾂｱ0.716	1.60026	sp|Q8TDC3|BRSK1_HUMAN	Serine/threonine-protein kinase BRSK1 in Homo sapiens (Human)	51.13	133	63	2	5e-37	148	Pkinase	PF00069.20	3.6e-20
comp33838_c0_seq1	NoHit	0.741068	2.66734	1.2635e-05	0.00189769	637	54	37	30	76	75	59	40.33ﾂｱ10.08	70.00ﾂｱ7.79	1.087	0.844	0.812	1.447	1.522	1.603	0.914ﾂｱ0.123	1.524ﾂｱ0.064	1.66606	sp|O70481|UBR1_MOUSE	E3 ubiquitin-protein ligase UBR1 in Mus musculus (Mouse)	39.68	126	63	4	4e-17	92	zf-UBR	PF02207.15	1e-18
comp34580_c0_seq4	K08292	0.741013	2.35107	0.000335112	0.0223112	1437	45	27	25	66	68	35	32.33ﾂｱ8.99	56.33ﾂｱ15.11	1.39	0.952	1.043	1.943	2.132	1.47	1.128ﾂｱ0.189	1.848ﾂｱ0.278	1.63754	sp|Q54DK4|AK1_DICDI	Alpha-protein kinase 1 in Dictyostelium discoideum (Slime mold)	51.16	215	99	2	6e-57	219	Alpha_kinase	PF02816.13	1.2e-53
comp36357_c1_seq3	NoHit	0.740024	2.33063	8.25634e-05	0.00816021	968	41	28	26	60	63	42	31.67ﾂｱ6.65	55.00ﾂｱ9.27	3.43	2.66	2.941	4.78	5.336	4.772	3.010ﾂｱ0.318	4.963ﾂｱ0.264	1.64833		NoAnnotationFound
comp33416_c0_seq1	K14963	0.739352	2.02842	0.000361474	0.0234635	1473	27	28	21	50	47	35	25.33ﾂｱ3.09	44.00ﾂｱ6.48	0.706	0.833	0.738	1.243	1.24	1.241	0.759ﾂｱ0.054	1.241ﾂｱ0.001	1.63465	sp|Q54KL5|WDR5_DICDI	WD repeat-containing protein 5 homolog in Dictyostelium discoideum (Slime mold)	22.41	232	158	5	4e-11	69.7	WD40	PF00400.27	7.4e-11
comp34967_c0_seq1	NoHit	0.738775	2.30878	0.000654039	0.0348407	1796	39	29	26	63	70	31	31.33ﾂｱ5.56	54.67ﾂｱ16.98	1.065	0.898	0.959	1.632	1.935	1.145	0.974ﾂｱ0.069	1.571ﾂｱ0.325	1.61197		NoAnnotationFound
comp23064_c0_seq1	K12818	0.738607	2.59546	2.05453e-05	0.00282824	695	48	43	24	71	69	59	38.33ﾂｱ10.34	66.33ﾂｱ5.25	2.186	2.228	1.476	3.08	3.175	3.645	1.963ﾂｱ0.345	3.300ﾂｱ0.247	1.68047	sp|Q38953|DHX8_ARATH	Probable pre-mRNA-splicing factor ATP-dependent RNA helicase in Arabidopsis thaliana (Mouse-ear cress)	62.25	596	201	9	0	677	AAA_22	PF13401.1	8.4e-06
comp30853_c2_seq1	NoHit	0.738354	3.28341	3.08146e-05	0.00389813	754	93	43	53	129	114	84	63.00ﾂｱ21.60	109.00ﾂｱ18.71	7.78	4.077	5.987	10.259	9.648	9.543	5.948ﾂｱ1.512	9.817ﾂｱ0.316	1.65031		NoAnnotationFound
comp34650_c0_seq1	NoHit	0.737296	2.07732	0.00069919	0.0365339	1831	37	18	24	55	46	36	26.33ﾂｱ7.93	45.67ﾂｱ7.76	0.998	0.552	0.875	1.409	1.249	1.317	0.808ﾂｱ0.188	1.325ﾂｱ0.066	1.63839	sp|O70472|TM131_MOUSE	Transmembrane protein 131 in Mus musculus (Mouse)	25	1124	684	38	1e-64	246	DUF3651	PF12371.3	1.5e-19
comp35148_c2_seq1	NoHit	0.737	2.99802	1.49217e-05	0.00218288	654	66	36	51	107	83	75	51.00ﾂｱ12.25	88.33ﾂｱ13.60	3.789	2.347	3.952	5.839	4.819	5.84	3.363ﾂｱ0.721	5.499ﾂｱ0.481	1.63522	sp|Q76L33|PCYAB_EUGLO	Photoactivated adenylate cyclase subunit beta in Euglena longa (Euglenophycean alga) (Astasia longa)	26.98	215	146	4	1e-14	81.6	BLUF	PF04940.7	2.6e-36
comp36478_c0_seq9	NoHit	0.736911	2.26383	8.86411e-05	0.00861846	984	35	28	27	57	53	46	30.00ﾂｱ3.56	52.00ﾂｱ4.55	5.829	5.288	6.082	9.035	8.934	10.412	5.733ﾂｱ0.331	9.460ﾂｱ0.674	1.65004		ART	PF01129.13	5.7e-10
comp33689_c0_seq1	NoHit	0.736027	3.45044	8.94774e-08	3.27991e-05	261	85	66	61	139	133	95	70.67ﾂｱ10.34	122.33ﾂｱ19.48	5.874	5.169	5.692	9.132	9.291	8.913	5.578ﾂｱ0.299	9.112ﾂｱ0.155	1.63335		NoAnnotationFound
comp28378_c0_seq1	K10392	0.735982	2.33085	0.000271655	0.0193656	1341	29	29	36	65	49	49	31.33ﾂｱ3.30	54.33ﾂｱ7.54	2.029	2.304	3.394	4.323	3.466	4.657	2.576ﾂｱ0.589	4.149ﾂｱ0.502	1.61048	sp|Q15058|KIF14_HUMAN	Kinesin-like protein KIF14 in Homo sapiens (Human)	44.22	398	192	7	2e-88	303	Kinesin	PF00225.18	3.1e-99
comp20258_c0_seq1	NoHit	0.734932	2.38487	0.000428931	0.0261217	1571	36	34	28	48	60	60	32.67ﾂｱ3.40	56.00ﾂｱ5.66	4.495	4.813	4.732	5.703	7.59	10.183	4.680ﾂｱ0.135	7.825ﾂｱ1.837	1.67194		NoAnnotationFound
comp22733_c1_seq1	NoHit	0.73353	2.472	0.000207424	0.0160687	1235	44	31	31	74	73	37	35.33ﾂｱ6.13	61.33ﾂｱ17.21	1.749	1.406	1.665	2.808	2.94	2.004	1.607ﾂｱ0.146	2.584ﾂｱ0.414	1.60792		NoAnnotationFound
comp35512_c2_seq1	NoHit	0.732292	2.15529	0.00107318	0.048684	2109	33	24	27	56	62	28	28.00ﾂｱ3.74	48.67ﾂｱ14.82	1.894	1.568	2.097	3.06	3.607	2.185	1.853ﾂｱ0.218	2.951ﾂｱ0.586	1.59205	sp|A7E2Z9|K132L_BOVIN	UPF0577 protein KIAA1324-like homolog in Bos taurus (Bovine)	23.93	397	249	16	2e-12	74.7	GCC2_GCC3	PF07699.8	1.2e-09
comp34054_c0_seq1	K10361	0.732049	2.89277	3.97934e-06	0.000745039	511	53	51	39	94	92	61	47.67ﾂｱ6.18	82.33ﾂｱ15.11	2.634	2.877	2.614	4.44	4.613	4.113	2.708ﾂｱ0.120	4.389ﾂｱ0.207	1.6202	sp|Q9U1M8|MYOI_DICDI	Myosin-I heavy chain in Dictyostelium discoideum (Slime mold)	35.83	653	378	14	5e-109	372	Myosin_head	PF00063.16	5.2e-147
comp22012_c0_seq1	K04371	0.7308	2.42858	0.000144629	0.0123766	1118	43	34	26	70	70	38	34.33ﾂｱ6.94	59.33ﾂｱ15.08	2.859	2.563	2.329	4.42	4.706	3.426	2.584ﾂｱ0.217	4.184ﾂｱ0.549	1.61916	sp|Q07176|MMK1_MEDSA	Mitogen-activated protein kinase homolog MMK1 in Medicago sativa (Alfalfa)	36.62	325	199	5	3e-61	213	Pkinase	PF00069.20	1.3e-56
comp36498_c0_seq5	NoHit	0.730674	2.43572	7.83946e-05	0.00782093	958	36	31	35	67	57	52	34.00ﾂｱ2.16	58.67ﾂｱ6.24	1.558	1.525	2.045	2.759	2.499	3.054	1.709ﾂｱ0.238	2.771ﾂｱ0.227	1.62054		EF-hand_1	PF00036.27	5.6e-15
comp33920_c0_seq2	NoHit	0.729547	2.18955	0.000936499	0.0446283	2007	29	20	36	56	49	42	28.33ﾂｱ6.55	49.00ﾂｱ5.72	1.547	1.211	2.582	2.837	2.64	3.035	1.780ﾂｱ0.583	2.837ﾂｱ0.161	1.59367		NoAnnotationFound
comp33218_c0_seq1	K08869	0.725764	2.12271	0.000853513	0.0420052	1944	34	25	23	63	38	40	27.33ﾂｱ4.78	47.00ﾂｱ11.34	1.356	1.125	1.233	2.38	1.531	2.166	1.238ﾂｱ0.094	2.026ﾂｱ0.361	1.63573	sp|Q55680|Y005_SYNY3	Uncharacterized protein sll0005 in Synechocystis sp. (strain PCC 6803 / Kazusa)	31.36	507	285	11	3e-55	207	ABC1	PF03109.11	2e-25
comp33554_c1_seq2	K08914	0.723812	7.99497	9.50545e-07	0.000229072	397	2401	1552	1199	3485	3154	2129	1717.33ﾂｱ504.45	2922.67ﾂｱ577.25	166.413	122.087	112.166	229.764	221.167	200.406	133.555ﾂｱ23.584	217.112ﾂｱ12.324	1.62563	sp|P08976|LH18_EUGGR	Light-harvesting complex I LH38 proteins in Euglena gracilis	63.58	162	57	2	2e-62	219	Chloroa_b-bind	PF00504.16	2.1e-73
comp24478_c0_seq1	NoHit	0.721786	2.52188	0.000104832	0.00989115	1014	36	41	33	72	75	42	36.67ﾂｱ3.30	63.00ﾂｱ14.90	1.749	2.26	2.161	3.332	3.692	2.777	2.057ﾂｱ0.221	3.267ﾂｱ0.376	1.58821		NoAnnotationFound
comp20321_c1_seq1	NoHit	0.721267	3.19903	3.08969e-06	0.000600813	492	80	53	46	107	119	80	59.67ﾂｱ14.66	102.00ﾂｱ16.31	6.39	4.802	4.964	8.131	9.62	8.684	5.385ﾂｱ0.713	8.812ﾂｱ0.615	1.63612		NoAnnotationFound
comp33787_c0_seq6	K13755	0.720948	2.1212	0.00104317	0.0479211	2082	22	35	25	54	55	32	27.33ﾂｱ5.56	47.00ﾂｱ10.61	1.143	2.055	1.75	2.662	2.884	2.252	1.649ﾂｱ0.379	2.599ﾂｱ0.262	1.57564	sp|Q61481|PDE1A_MOUSE	Calcium/calmodulin-dependent 3',5'-cyclic nucleotide phosphodiesterase 1A in Mus musculus (Mouse)	36.09	302	184	3	9e-62	222	PDEase_I	PF00233.14	8.6e-65
comp35569_c2_seq2	NoHit	0.720192	2.15288	0.000471759	0.0279298	1616	29	27	28	54	56	34	28.00ﾂｱ0.82	48.00ﾂｱ9.93	3.24	3.417	4.227	5.732	6.322	5.153	3.628ﾂｱ0.430	5.736ﾂｱ0.477	1.58078		NoAnnotationFound
comp30801_c0_seq2	NoHit	0.717021	2.60163	3.16179e-05	0.00395939	764	47	39	31	81	70	49	39.00ﾂｱ6.53	66.67ﾂｱ13.27	3.329	3.136	2.962	5.45	5.007	4.705	3.142ﾂｱ0.150	5.054ﾂｱ0.306	1.60817		NoAnnotationFound
comp14817_c0_seq1	K12580	0.716724	3.11106	1.25773e-05	0.00189497	635	70	43	55	116	104	68	56.00ﾂｱ11.05	96.00ﾂｱ20.40	8.206	5.721	8.717	12.94	12.335	10.831	7.548ﾂｱ1.309	12.035ﾂｱ0.887	1.59443	sp|O75175|CNOT3_HUMAN	CCR4-NOT transcription complex subunit 3 in Homo sapiens (Human)	47.39	230	113	2	2e-47	175	Not3	PF04065.10	3.1e-36
comp35789_c0_seq2	K03320	0.711026	2.337	0.000236607	0.0177824	1273	45	29	23	70	52	43	32.33ﾂｱ9.29	55.00ﾂｱ11.22	2.847	2.076	1.96	4.206	3.326	3.693	2.294ﾂｱ0.394	3.742ﾂｱ0.361	1.63055	sp|P54147|Y108_SYNY3	Putative ammonium transporter sll0108 in Synechocystis sp. (strain PCC 6803 / Kazusa)	32.57	439	250	13	9e-47	176	Ammonium_transp	PF00909.16	5.1e-68
comp30826_c0_seq3	K06069	0.710951	2.79932	1.6661e-05	0.00237689	670	49	42	43	92	70	66	44.67ﾂｱ3.09	76.00ﾂｱ11.43	2.511	2.444	2.972	4.488	3.626	4.59	2.642ﾂｱ0.235	4.235ﾂｱ0.432	1.6024	sp|Q9QZS5|SGK2_MOUSE	Serine/threonine-protein kinase Sgk2 in Mus musculus (Mouse)	33.06	248	155	5	1e-34	140	Pkinase	PF00069.20	5.4e-46
comp22417_c0_seq1	NoHit	0.710231	2.68125	2.36104e-05	0.00315926	715	46	42	35	73	72	64	41.00ﾂｱ4.55	69.67ﾂｱ4.03	3.98	4.131	4.089	6.013	6.303	7.53	4.067ﾂｱ0.064	6.615ﾂｱ0.658	1.62657		NoAnnotationFound
comp36069_c1_seq5	K12460	0.708196	2.28643	0.000239357	0.0179046	1279	36	30	27	53	64	41	31.00ﾂｱ3.74	52.67ﾂｱ9.39	1.435	1.363	1.455	2.021	2.593	2.224	1.418ﾂｱ0.040	2.279ﾂｱ0.237	1.60738	sp|Q9EQG6|KDIS_RAT	Kinase D-interacting substrate of 220 kDa in Rattus norvegicus (Rat)	27.47	182	132	0	3e-07	58.5	Ank_2	PF12796.2	1.3e-74
comp36069_c1_seq4	K12460	0.707347	2.77409	1.63025e-05	0.00233839	667	53	37	42	81	81	62	44.00ﾂｱ6.68	74.67ﾂｱ8.96	2.175	1.73	2.329	3.167	3.363	3.455	2.078ﾂｱ0.254	3.328ﾂｱ0.120	1.60141	sp|Q9EQG6|KDIS_RAT	Kinase D-interacting substrate of 220 kDa in Rattus norvegicus (Rat)	27.47	182	132	0	1e-07	59.7	Ank_2	PF12796.2	1.3e-74
comp35534_c0_seq1	K08282	0.705446	2.6095	3.19711e-05	0.00398797	767	48	40	30	73	75	52	39.33ﾂｱ7.36	66.67ﾂｱ10.40	2.13	2.012	1.792	3.08	3.363	3.13	1.978ﾂｱ0.140	3.191ﾂｱ0.123	1.61294	sp|Q1M667|LOVHK_RHIL3	Blue-light-activated histidine kinase in Rhizobium leguminosarum bv. viciae (strain 3841)	40.21	97	55	1	8e-13	74.3	DEP	PF00610.16	2.2e-10
comp35051_c0_seq1	K11838	0.70444	3.47209	1.13438e-06	0.000264707	410	96	59	63	129	136	103	72.67ﾂｱ16.58	122.67ﾂｱ14.20	2.746	1.914	2.424	3.507	3.936	3.999	2.361ﾂｱ0.343	3.814ﾂｱ0.219	1.61493	sp|P50101|UBP15_YEAST	Ubiquitin carboxyl-terminal hydrolase 15 in Saccharomyces cerevisiae (strain ATCC 204508 / S288c) (Baker's yeast)	39.67	426	188	6	1e-77	284	UCH	PF00443.24	1.5e-47
comp33134_c0_seq2	NoHit	0.704104	2.05862	0.000898138	0.0434416	1978	29	23	27	57	45	32	26.33ﾂｱ2.49	44.67ﾂｱ10.21	4.921	4.423	6.197	9.2	7.722	7.377	5.180ﾂｱ0.747	8.100ﾂｱ0.791	1.56343		NoAnnotationFound
comp18606_c0_seq1	NoHit	0.70212	2.51711	6.6546e-05	0.0068803	925	46	30	34	66	68	52	36.67ﾂｱ6.80	62.00ﾂｱ7.12	3.957	2.931	3.952	5.401	5.918	6.079	3.613ﾂｱ0.482	5.799ﾂｱ0.289	1.60481	sp|A2RV18|DI3L1_DANRE	DIS3-like exonuclease 1 in Danio rerio (Zebrafish) (Brachydanio rerio)	32.35	102	62	2	2e-06	53.9	RRM_1	PF00076.17	2.7e-13
comp17601_c0_seq1	NoHit	0.701404	2.03753	0.00101414	0.0468986	2068	25	32	21	50	51	31	26.00ﾂｱ4.55	44.00ﾂｱ9.20	1.614	2.347	1.834	3.08	3.344	2.729	1.932ﾂｱ0.307	3.051ﾂｱ0.252	1.57917	sp|O75909|CCNK_HUMAN	Cyclin-K in Homo sapiens (Human)	27.64	199	138	4	1e-14	80.5	Cyclin_N	PF00134.18	1e-10
comp34667_c0_seq2	NoHit	0.70068	2.14431	0.000381283	0.0242866	1502	31	27	26	52	52	38	28.00ﾂｱ2.16	47.33ﾂｱ6.60	1.379	1.363	1.56	2.196	2.339	2.29	1.434ﾂｱ0.089	2.275ﾂｱ0.059	1.58606		DNA_pol_A_exo1	PF01612.15	2.6e-12
comp20321_c2_seq1	NoHit	0.699508	2.68614	0.00028635	0.0200198	1368	64	34	28	79	81	52	42.00ﾂｱ15.75	70.67ﾂｱ13.22	5.033	3.039	2.972	5.907	6.444	5.554	3.681ﾂｱ0.956	5.968ﾂｱ0.366	1.62107		NoAnnotationFound
comp31099_c0_seq1	K10397	0.699072	2.36477	0.000983351	0.0460275	2044	47	31	22	64	70	35	33.33ﾂｱ10.34	56.33ﾂｱ15.28	8.026	5.991	5.08	10.404	12.09	8.121	6.366ﾂｱ1.232	10.205ﾂｱ1.626	1.60304	sp|Q9WV04|KIF9_MOUSE	Kinesin-like protein KIF9 in Mus musculus (Mouse)	50.42	238	114	4	9e-72	240	Kinesin	PF00225.18	9.6e-56
comp108818_c0_seq1	NoHit	0.697942	2.41012	0.000112402	0.0103536	1037	38	38	26	61	61	50	34.00ﾂｱ5.66	57.33ﾂｱ5.19	2.332	2.65	2.15	3.565	3.795	4.17	2.377ﾂｱ0.207	3.843ﾂｱ0.249	1.6164	sp|Q32NW2|LENG8_XENLA	Leukocyte receptor cluster member 8 homolog in Xenopus laevis (African clawed frog)	42.04	245	132	6	5e-43	169	SAC3_GANP	PF03399.11	1e-41
comp33687_c0_seq1	NoHit	0.697588	2.40685	0.000252499	0.0184548	1309	45	25	32	70	55	47	34.00ﾂｱ8.29	57.33ﾂｱ9.53	1.861	1.179	1.792	2.759	2.311	2.643	1.611ﾂｱ0.307	2.571ﾂｱ0.190	1.59586		NoAnnotationFound
comp19092_c0_seq1	NoHit	0.697442	2.1182	0.000562747	0.0312607	1722	30	30	23	56	51	33	27.67ﾂｱ3.30	46.67ﾂｱ9.88	3.554	4.034	3.689	6.315	6.116	5.316	3.759ﾂｱ0.202	5.916ﾂｱ0.432	1.57358		NoAnnotationFound
comp34356_c1_seq1	NoHit	0.696991	2.17116	0.000343817	0.0226749	1450	36	27	23	56	49	40	28.67ﾂｱ5.44	48.33ﾂｱ6.55	2.5	2.13	2.161	3.701	3.448	3.779	2.264ﾂｱ0.168	3.643ﾂｱ0.141	1.60892	sp|P27484|GRP2_NICSY	Glycine-rich protein 2 in Nicotiana sylvestris (Wood tobacco) (South American tobacco)	48.05	77	39	1	3e-11	67	CSD	PF00313.17	7e-23
comp34080_c1_seq1	NoHit	0.696814	2.48124	0.000356245	0.0232332	1467	31	34	42	71	65	45	35.67ﾂｱ4.64	60.33ﾂｱ11.12	0.953	1.179	1.729	2.069	2.01	1.87	1.287ﾂｱ0.326	1.983ﾂｱ0.083	1.54037		mRNA_cap_enzyme	PF01331.14	1.4e-08
comp32054_c0_seq1	NoHit	0.696376	2.82171	3.78995e-05	0.00459563	789	55	39	44	99	79	55	46.00ﾂｱ6.68	77.67ﾂｱ17.99	3.587	2.888	3.879	6.14	5.214	4.877	3.451ﾂｱ0.416	5.410ﾂｱ0.534	1.56744		NoAnnotationFound
comp33100_c0_seq2	K06270	0.696312	2.55453	0.000212678	0.0163485	1244	43	36	34	77	53	60	37.67ﾂｱ3.86	63.33ﾂｱ10.08	2.332	2.217	2.487	3.973	2.903	4.418	2.345ﾂｱ0.111	3.765ﾂｱ0.636	1.60492	sp|P16157|ANK1_HUMAN	Ankyrin-1 in Homo sapiens (Human)	29	200	123	5	3e-06	54.7	Ank_2	PF12796.2	5.5e-16
comp35230_c0_seq1	NoHit	0.69556	2.34363	0.000224622	0.0170965	1257	39	37	22	60	64	41	32.67ﾂｱ7.59	55.00ﾂｱ10.03	1.682	1.806	1.275	2.458	2.79	2.395	1.588ﾂｱ0.227	2.548ﾂｱ0.173	1.60428	sp|Q949Y5|EGY1_ARATH	Probable zinc metalloprotease EGY1, chloroplastic in Arabidopsis thaliana (Mouse-ear cress)	32.54	418	254	9	4e-26	117	Peptidase_M50	PF02163.17	2e-06
comp31329_c0_seq2	NoHit	0.693521	3.08129	6.5659e-05	0.00681323	922	70	44	51	100	82	93	55.00ﾂｱ10.98	91.67ﾂｱ7.41	2.713	1.936	2.667	3.692	3.222	4.896	2.439ﾂｱ0.356	3.937ﾂｱ0.705	1.61402	sp|Q54VA9|F116_DICDI	Protein DENND6 homolog in Dictyostelium discoideum (Slime mold)	27.92	197	105	3	6e-23	108
comp27050_c0_seq1	K16482	0.693036	2.86414	4.56934e-05	0.00521674	838	53	52	38	106	81	54	47.67ﾂｱ6.85	80.33ﾂｱ21.23	3.834	4.272	3.71	7.296	5.928	5.306	3.939ﾂｱ0.241	6.177ﾂｱ0.831	1.56807	sp|Q28I85|POC1A_XENTR	POC1 centriolar protein homolog A in Xenopus tropicalis (Western clawed frog) (Silurana tropicalis)	36.28	113	72	0	2e-13	75.9	WD40	PF00400.27	1.2e-58
comp31666_c0_seq1	NoHit	0.692916	2.64669	4.70163e-05	0.00533593	843	50	37	34	71	69	63	40.33ﾂｱ6.94	67.67ﾂｱ3.40	5.078	4.261	4.659	6.859	7.083	8.684	4.666ﾂｱ0.334	7.542ﾂｱ0.813	1.61624		NoAnnotationFound
comp35894_c2_seq1	NoHit	0.691678	2.18255	0.000801839	0.039997	1918	36	29	22	63	41	42	29.00ﾂｱ5.72	48.67ﾂｱ10.14	2.343	2.141	1.939	3.905	2.706	3.722	2.141ﾂｱ0.165	3.444ﾂｱ0.527	1.60847		Rhodanese	PF00581.15	1.4e-25
comp34603_c0_seq9	NoHit	0.691479	3.42944	9.90188e-07	0.000238026	398	85	64	64	145	123	90	71.00ﾂｱ9.90	119.33ﾂｱ22.60	4.092	3.493	4.153	6.635	5.993	5.879	3.913ﾂｱ0.298	6.169ﾂｱ0.333	1.57653		NoAnnotationFound
comp30159_c1_seq6	NoHit	0.690828	2.09062	0.00062487	0.0336996	1774	31	26	24	50	47	39	27.00ﾂｱ2.94	45.33ﾂｱ4.64	2.276	2.174	2.382	3.497	3.495	3.894	2.277ﾂｱ0.085	3.629ﾂｱ0.188	1.59312		NoAnnotationFound
comp32553_c0_seq1	NoHit	0.689169	2.16116	0.00090631	0.0436384	1987	33	29	23	47	46	49	28.33ﾂｱ4.11	47.33ﾂｱ1.25	1.121	1.114	1.054	1.516	1.578	2.252	1.096ﾂｱ0.030	1.782ﾂｱ0.333	1.62485	sp|Q8T2I8|SEPA_DICDI	Serine/threonine-protein kinase sepA in Dictyostelium discoideum (Slime mold)	26.85	540	352	15	9e-43	173	Pkinase	PF00069.20	6.6e-60
comp23393_c0_seq2	NoHit	0.688717	3.16905	1.05788e-05	0.00166739	607	73	55	50	120	112	67	59.33ﾂｱ9.88	99.67ﾂｱ23.33	6.603	5.645	6.103	10.327	10.249	8.226	6.117ﾂｱ0.391	9.601ﾂｱ0.973	1.56941	sp|Q6DN14|MCTP1_HUMAN	Multiple C2 and transmembrane domain-containing protein 1 in Homo sapiens (Human)	27.18	287	180	12	1e-13	77	C2	PF00168.25	3.9e-51
comp34156_c0_seq1	K12581	0.687534	2.25368	0.000580022	0.0318373	1743	42	26	24	54	61	39	30.67ﾂｱ8.06	51.33ﾂｱ9.18	1.446	1.017	1.117	1.768	2.123	1.823	1.193ﾂｱ0.183	1.905ﾂｱ0.156	1.59559	sp|Q60809|CNOT7_MOUSE	CCR4-NOT transcription complex subunit 7 in Mus musculus (Mouse)	48.69	267	130	4	3e-82	274	CAF1	PF04857.15	1.4e-60
comp22813_c0_seq1	NoHit	0.686875	2.25387	0.000517214	0.0296755	1667	40	27	25	54	62	38	30.67ﾂｱ6.65	51.33ﾂｱ9.98	2.803	2.141	2.361	3.594	4.396	3.617	2.435ﾂｱ0.275	3.869ﾂｱ0.373	1.58867		NoAnnotationFound
comp35668_c0_seq4	NoHit	0.68634	3.92939	5.09967e-07	0.000139003	351	129	82	93	205	181	124	101.33ﾂｱ20.07	170.00ﾂｱ33.97	5.403	3.904	5.259	8.17	7.675	7.052	4.855ﾂｱ0.675	7.632ﾂｱ0.457	1.57183		NoAnnotationFound
comp35794_c0_seq1	NoHit	0.68589	3.83299	1.91987e-07	6.06203e-05	303	109	87	88	190	177	110	94.67ﾂｱ10.14	159.00ﾂｱ35.05	5.616	5.083	6.113	9.307	9.225	7.692	5.604ﾂｱ0.421	8.741ﾂｱ0.743	1.55974		NoAnnotationFound
comp33226_c0_seq1	K16055	0.685271	4.23089	7.27348e-10	4.34922e-07	160	129	128	117	238	224	164	124.67ﾂｱ5.44	208.67ﾂｱ32.10	4.921	5.548	6.018	8.636	8.652	8.503	5.496ﾂｱ0.449	8.597ﾂｱ0.067	1.56422	sp|G4RK44|TPSP_THETK	Bifunctional trehalose-6-phosphate synthase/phosphatase in Thermoproteus tenax (strain ATCC 35583 / NBRC 100435 / JCM 9277 / Kra 1)	40.14	735	418	9	2e-179	545	Glyco_transf_20	PF00982.16	9e-154
comp33496_c1_seq1	NoHit	0.682132	3.59424	1.01199e-05	0.00160034	605	96	86	60	178	142	86	80.67ﾂｱ15.17	135.33ﾂｱ37.85	2.836	2.888	2.393	5.003	4.246	3.455	2.706ﾂｱ0.222	4.235ﾂｱ0.632	1.5649		NoAnnotationFound
comp26325_c0_seq1	NoHit	0.681224	3.43308	3.50047e-06	0.000668465	501	76	70	68	154	115	89	71.33ﾂｱ3.40	119.33ﾂｱ26.71	3.946	4.12	4.754	7.597	6.031	6.27	4.273ﾂｱ0.347	6.633ﾂｱ0.689	1.55198		NoAnnotationFound
comp33519_c0_seq1	K11854	0.680312	2.69894	7.4936e-05	0.00756261	948	59	35	33	78	71	62	42.33ﾂｱ11.81	70.33ﾂｱ6.55	4.641	3.125	3.499	5.829	5.646	6.613	3.755ﾂｱ0.645	6.029ﾂｱ0.419	1.60552	sp|Q8BW70|UBP38_MOUSE	Ubiquitin carboxyl-terminal hydrolase 38 in Mus musculus (Mouse)	28.74	167	101	3	3e-09	63.2	UCH	PF00443.24	1.5e-07
comp30148_c0_seq5	NoHit	0.680061	2.18735	0.000743079	0.037924	1874	29	26	32	52	52	41	29.00ﾂｱ2.45	48.33ﾂｱ5.19	1.278	1.309	1.908	2.186	2.32	2.462	1.498ﾂｱ0.290	2.323ﾂｱ0.113	1.5498	sp|B3EHS7|Y777_CHLL2	UPF0301 protein Clim_0777 in Chlorobium limicola (strain DSM 245 / NBRC 103803)	29.03	186	105	8	3e-11	67.4	DUF179	PF02622.10	1.6e-16
comp35294_c0_seq1	NoHit	0.677508	2.37027	0.000872302	0.0425683	1960	31	34	35	60	70	37	33.33ﾂｱ1.70	55.67ﾂｱ13.82	0.65	0.811	0.991	1.195	1.484	1.05	0.817ﾂｱ0.139	1.243ﾂｱ0.180	1.52016		NoAnnotationFound
comp31211_c0_seq1	K01974	0.676545	2.88333	2.70602e-05	0.00350804	738	59	40	46	97	80	64	48.33ﾂｱ7.93	80.33ﾂｱ13.47	4.181	3.212	4.395	6.538	5.73	6.155	3.929ﾂｱ0.515	6.141ﾂｱ0.330	1.56272	sp|Q4R3J0|RTCA_MACFA	RNA 3'-terminal phosphate cyclase in Macaca fascicularis (Crab-eating macaque) (Cynomolgus monkey)	37.93	348	206	3	2e-55	196	RTC	PF01137.16	6.4e-63
comp11420_c0_seq1	NoHit	0.676325	2.63145	0.000278599	0.0196575	1355	37	35	48	74	73	53	40.00ﾂｱ5.72	66.67ﾂｱ9.67	12.152	12.978	21.407	23.141	24.256	23.657	15.512ﾂｱ4.182	23.685ﾂｱ0.456	1.52679		NoAnnotationFound
comp29195_c1_seq1	K12231	0.675485	4.05326	1.45459e-07	4.883e-05	285	123	95	112	189	199	159	110.00ﾂｱ11.52	182.33ﾂｱ17.00	8.161	7.159	10.034	11.93	13.368	14.334	8.451ﾂｱ1.192	13.211ﾂｱ0.988	1.56308	sp|Q9ULT8|HECD1_HUMAN	E3 ubiquitin-protein ligase HECTD1 in Homo sapiens (Human)	32.97	185	102	7	4e-11	70.5
comp34753_c0_seq3	NoHit	0.6753	2.41212	0.00027075	0.019331	1340	37	35	31	68	53	50	34.33ﾂｱ2.49	57.00ﾂｱ7.87	0.919	0.984	1.043	1.613	1.334	1.689	0.982ﾂｱ0.051	1.545ﾂｱ0.153	1.57308		Hemerythrin	PF01814.18	6e-06
comp35617_c1_seq2	NoHit	0.675028	3.08539	1.40731e-05	0.00207142	650	68	50	50	103	107	69	56.00ﾂｱ8.49	93.00ﾂｱ17.05	7.253	6.045	7.209	10.453	11.545	10.001	6.836ﾂｱ0.559	10.666ﾂｱ0.648	1.56031		NoAnnotationFound
comp36393_c1_seq9	K01768	0.673762	2.83577	0.000297841	0.0205594	1386	56	35	49	102	70	61	46.67ﾂｱ8.73	77.67ﾂｱ17.59	2.119	1.503	2.498	3.662	2.677	3.13	2.040ﾂｱ0.410	3.156ﾂｱ0.403	1.54695	sp|P26338|CYAA_TRYEQ	Receptor-type adenylate cyclase in Trypanosoma equiperdum	47.49	219	102	5	2e-48	184	Guanylate_cyc	PF00211.15	1.5e-38
comp21314_c0_seq5	NoHit	0.673161	3.85446	7.10755e-08	2.70917e-05	251	101	98	90	182	178	120	96.33ﾂｱ4.64	160.00ﾂｱ28.33	7.006	7.722	8.432	12.017	12.494	11.309	7.720ﾂｱ0.582	11.940ﾂｱ0.487	1.54656		NoAnnotationFound
comp24224_c0_seq1	K09553	0.671884	2.52053	0.000358951	0.0233618	1470	31	41	39	71	59	54	37.00ﾂｱ4.32	61.33ﾂｱ7.13	3.823	5.743	6.503	8.335	7.374	9.056	5.356ﾂｱ1.128	8.255ﾂｱ0.689	1.54107	sp|Q9H6T3|RPAP3_HUMAN	RNA polymerase II-associated protein 3 in Homo sapiens (Human)	28.33	120	86	0	2e-09	62.8	TPR_11	PF13414.1	8.9e-41
comp35244_c1_seq8	K04417	0.67115	2.2284	0.000766315	0.0388324	1888	34	25	31	55	49	45	30.00ﾂｱ3.74	49.67ﾂｱ4.11	0.773	0.638	0.949	1.185	1.118	1.384	0.787ﾂｱ0.127	1.229ﾂｱ0.113	1.56157	sp|Q2MHE4|HT1_ARATH	Serine/threonine-protein kinase HT1 in Arabidopsis thaliana (Mouse-ear cress)	33.62	232	132	7	9e-27	119	Pkinase	PF00069.20	1.7e-33
comp32357_c0_seq5	K01409	0.669985	2.62761	6.26642e-05	0.00657376	912	47	44	30	76	66	58	40.33ﾂｱ7.41	66.67ﾂｱ7.36	3.329	3.536	2.867	5.12	4.725	5.573	3.244ﾂｱ0.280	5.139ﾂｱ0.346	1.58408	sp|O22145|OSGP2_ARATH	Probable tRNA N6-adenosine threonylcarbamoyltransferase, mitochondrial in Arabidopsis thaliana (Mouse-ear cress)	58.38	173	66	1	9e-47	175	Peptidase_M22	PF00814.20	1.4e-43
comp32710_c0_seq1	NoHit	0.669114	2.35212	0.000708636	0.0368608	1838	29	36	34	69	54	41	33.00ﾂｱ2.94	54.67ﾂｱ11.44	1.099	1.557	1.739	2.497	2.076	2.119	1.465ﾂｱ0.269	2.231ﾂｱ0.189	1.52228	sp|Q7RTR2|NLRC3_HUMAN	Protein NLRC3 in Homo sapiens (Human)	26.67	180	121	2	5e-06	54.7	LRR_6	PF13516.1	4.1e-19
comp31298_c0_seq2	NoHit	0.668377	3.016	2.90259e-05	0.00373252	744	57	50	53	112	88	65	53.33ﾂｱ2.87	88.33ﾂｱ19.19	2.388	2.379	3.004	4.469	3.739	3.703	2.590ﾂｱ0.293	3.970ﾂｱ0.353	1.53254		LrgB	PF04172.11	9.7e-09
comp29260_c0_seq1	NoHit	0.668339	2.2882	0.000441302	0.0266882	1582	38	31	26	56	62	39	31.67ﾂｱ4.92	52.33ﾂｱ9.74	1.67	1.546	1.549	2.341	2.762	2.329	1.588ﾂｱ0.058	2.477ﾂｱ0.201	1.55935		NoAnnotationFound
comp35289_c1_seq1	NoHit	0.666423	2.79111	4.25214e-05	0.00494716	822	57	45	35	93	75	58	45.67ﾂｱ8.99	75.33ﾂｱ14.29	4.764	4.272	3.952	7.393	6.341	6.585	4.329ﾂｱ0.334	6.773ﾂｱ0.450	1.56431		NoAnnotationFound
comp28568_c1_seq1	NoHit	0.666171	2.36177	0.000336732	0.0223897	1438	35	35	30	62	60	43	33.33ﾂｱ2.36	55.00ﾂｱ8.52	2.22	2.52	2.572	3.75	3.861	3.712	2.437ﾂｱ0.155	3.774ﾂｱ0.063	1.54833		NoAnnotationFound
comp34191_c0_seq3	NoHit	0.665643	2.35591	0.000409751	0.0253243	1548	41	29	30	67	58	40	33.33ﾂｱ5.44	55.00ﾂｱ11.22	1.536	1.233	1.507	2.38	2.189	2.023	1.425ﾂｱ0.137	2.197ﾂｱ0.146	1.54125		NoAnnotationFound
comp30350_c0_seq3	K07359	0.665242	2.74337	0.000102275	0.00972011	1006	43	50	39	94	70	54	44.00ﾂｱ4.55	72.67ﾂｱ16.44	1.838	2.422	2.245	3.818	3.025	3.13	2.168ﾂｱ0.245	3.324ﾂｱ0.352	1.53288	sp|O88831|KKCC2_RAT	Calcium/calmodulin-dependent protein kinase kinase 2 in Rattus norvegicus (Rat)	34.58	321	171	7	3e-50	190	Pkinase	PF00069.20	9.5e-60
comp32977_c0_seq4	NoHit	0.662649	3.18511	9.26606e-06	0.00150256	590	63	60	57	112	98	86	60.00ﾂｱ2.45	98.67ﾂｱ10.62	2.264	2.444	2.761	3.828	3.56	4.199	2.490ﾂｱ0.205	3.862ﾂｱ0.262	1.55112	sp|Q7RTR2|NLRC3_HUMAN	Protein NLRC3 in Homo sapiens (Human)	36.36	198	106	10	1e-09	66.6	LRR_6	PF13516.1	6.7e-40
comp19499_c0_seq1	NoHit	0.658915	2.72995	6.65931e-05	0.0068803	926	52	41	38	87	70	58	43.67ﾂｱ6.02	71.67ﾂｱ11.90	4.63	4.142	4.564	7.364	6.294	7.005	4.445ﾂｱ0.216	6.888ﾂｱ0.445	1.54929		NoAnnotationFound
comp31177_c0_seq1	NoHit	0.658637	2.48774	0.000380638	0.0242866	1499	49	40	22	75	62	45	37.00ﾂｱ11.22	60.67ﾂｱ12.28	4.495	4.164	2.73	6.548	5.759	5.602	3.796ﾂｱ0.766	5.970ﾂｱ0.414	1.57233	sp|Q62991|SCFD1_RAT	Sec1 family domain-containing protein 1 in Rattus norvegicus (Rat)	37.62	420	219	11	2e-60	213	Sec1	PF00995.18	1.1e-84
comp31025_c1_seq1	NoHit	0.658098	3.25597	7.10978e-06	0.0012082	563	80	57	54	117	113	83	63.67ﾂｱ11.61	104.33ﾂｱ15.17	3.352	2.714	3.046	4.663	4.791	4.724	3.037ﾂｱ0.261	4.726ﾂｱ0.052	1.55579		NoAnnotationFound
comp34159_c0_seq1	NoHit	0.655772	2.35122	0.000679911	0.0357806	1818	36	32	31	61	49	52	33.00ﾂｱ2.16	54.00ﾂｱ5.10	1.67	1.687	1.939	2.701	2.302	3.283	1.765ﾂｱ0.123	2.762ﾂｱ0.403	1.56426		NoAnnotationFound
comp36290_c0_seq3	NoHit	0.655691	3.2289	2.03061e-05	0.00280338	693	79	63	46	128	93	86	62.67ﾂｱ13.47	102.33ﾂｱ18.37	8.8	7.96	6.925	13.562	10.475	13.007	7.895ﾂｱ0.767	12.348ﾂｱ1.344	1.56396		NoAnnotationFound
comp30447_c0_seq2	K02183	0.654914	2.26669	0.000801589	0.039997	1916	29	40	25	61	55	38	31.33ﾂｱ6.34	51.33ﾂｱ9.74	2.264	3.536	2.635	4.527	4.34	4.018	2.812ﾂｱ0.534	4.295ﾂｱ0.210	1.52738	sp|P41210|CATR_ATRNU	Caltractin in Atriplex nummularia (Old man saltbush) (Atriplex johnstonii)	29.49	156	102	2	5e-17	83.2	EF-hand_1	PF00036.27	6e-26
comp30406_c0_seq1	NoHit	0.651961	2.72473	0.000178169	0.0143848	1185	52	48	32	91	78	47	44.00ﾂｱ8.64	72.00ﾂｱ18.46	1.738	1.817	1.433	2.885	2.63	2.128	1.663ﾂｱ0.166	2.548ﾂｱ0.314	1.53196	sp|Q8L706|SYT5_ARATH	Synaptotagmin-5 in Arabidopsis thaliana (Mouse-ear cress)	39.44	71	42	1	2e-06	55.8	C2	PF00168.25	2.7e-37
comp34220_c0_seq1	NoHit	0.651693	2.4762	0.000316996	0.0215398	1408	40	36	33	71	55	52	36.33ﾂｱ2.87	59.33ﾂｱ8.34	1.11	1.136	1.233	1.875	1.55	1.966	1.160ﾂｱ0.053	1.797ﾂｱ0.179	1.54911		NoAnnotationFound
comp35129_c0_seq2	NoHit	0.649722	2.49844	0.000225557	0.0171266	1260	45	32	34	63	68	50	37.00ﾂｱ5.72	60.33ﾂｱ7.59	2.029	1.644	2.066	2.701	3.109	3.063	1.913ﾂｱ0.191	2.958ﾂｱ0.182	1.5458		Metallophos	PF00149.23	1.5e-16
comp28565_c0_seq1	NoHit	0.649529	2.66805	0.000984215	0.0460454	2045	58	27	41	79	78	49	42.00ﾂｱ12.68	68.67ﾂｱ13.91	3.576	1.893	3.415	4.634	4.866	4.104	2.961ﾂｱ0.758	4.535ﾂｱ0.319	1.53111	sp|P28584|TRK2_YEAST	Low-affinity potassium transport protein in Saccharomyces cerevisiae (strain ATCC 204508 / S288c) (Baker's yeast)	27.65	387	244	7	8e-35	144	TrkH	PF02386.11	1.5e-49
comp23121_c0_seq2	K04706	0.646377	2.25822	0.00104585	0.0480134	2084	38	27	28	47	56	48	31.00ﾂｱ4.97	50.33ﾂｱ4.03	2.264	1.828	2.256	2.662	3.382	3.884	2.116ﾂｱ0.204	3.309ﾂｱ0.502	1.56369	sp|Q8NF64|ZMIZ2_HUMAN	Zinc finger MIZ domain-containing protein 2 in Homo sapiens (Human)	29.79	141	99	0	2e-15	84.3	zf-MIZ	PF02891.15	6.2e-18
comp32410_c2_seq1	K12837	0.644534	3.94523	2.22217e-05	0.00299018	711	123	116	76	205	204	106	105.00ﾂｱ20.70	171.67ﾂｱ46.44	7.298	7.808	6.082	11.561	12.241	8.532	7.063ﾂｱ0.724	10.778ﾂｱ1.612	1.52598	sp|Q24562|U2AF2_DROME	Splicing factor U2AF 50 kDa subunit in Drosophila melanogaster (Fruit fly)	36.49	359	146	12	7e-43	164	RRM_1	PF00076.17	3.5e-26
comp35464_c1_seq30	K00140	0.644217	2.66429	0.000115194	0.0105244	1047	45	42	38	72	71	60	41.67ﾂｱ2.87	67.67ﾂｱ5.44	2.433	2.585	2.772	3.711	3.889	4.409	2.597ﾂｱ0.139	4.003ﾂｱ0.296	1.54138	sp|Q54I10|MMSA_DICDI	Probable methylmalonate-semialdehyde dehydrogenase [acylating], mitochondrial in Dictyostelium discoideum (Slime mold)	61.33	481	185	1	0	625	Aldedh	PF00171.17	1.4e-127
comp36290_c0_seq12	NoHit	0.643912	3.66437	6.85066e-07	0.000175229	374	85	92	78	156	141	117	85.00ﾂｱ5.72	138.00ﾂｱ16.06	8.396	10.317	10.413	14.669	14.101	15.708	9.709ﾂｱ0.929	14.826ﾂｱ0.665	1.52703		NoAnnotationFound
comp7573_c0_seq1	NoHit	0.64317	2.54159	0.000390608	0.0246282	1517	38	39	38	80	60	47	38.33ﾂｱ0.47	62.33ﾂｱ13.57	3.621	4.218	4.891	7.257	5.787	6.089	4.243ﾂｱ0.519	6.378ﾂｱ0.634	1.50287		NoAnnotationFound
comp36233_c0_seq2	NoHit	0.642074	2.39983	0.000609038	0.0330595	1762	34	36	33	59	55	53	34.33ﾂｱ1.25	55.67ﾂｱ2.49	1.199	1.438	1.57	1.982	1.963	2.538	1.402ﾂｱ0.154	2.161ﾂｱ0.267	1.54062	sp|Q9NQA5|TRPV5_HUMAN	Transient receptor potential cation channel subfamily V member 5 in Homo sapiens (Human)	27.47	466	272	14	1e-28	127	Ank_2	PF12796.2	1.3e-17
comp20433_c0_seq1	NoHit	0.641157	2.51905	0.000455251	0.0272731	1597	47	36	31	80	61	44	38.00ﾂｱ6.68	61.67ﾂｱ14.70	4.731	4.11	4.216	7.665	6.21	6.022	4.352ﾂｱ0.271	6.632ﾂｱ0.734	1.52374		NoAnnotationFound
comp32132_c0_seq3	NoHit	0.640491	2.42099	0.000688436	0.0360903	1825	42	33	31	76	54	42	35.33ﾂｱ4.78	57.33ﾂｱ14.08	3.811	3.396	3.794	6.557	4.96	5.172	3.667ﾂｱ0.192	5.563ﾂｱ0.708	1.5169		NoAnnotationFound
comp36125_c0_seq4	NoHit	0.639834	2.55793	0.000768043	0.0388788	1890	49	31	37	83	62	45	39.00ﾂｱ7.48	63.33ﾂｱ15.54	1.726	1.233	1.75	2.778	2.208	2.147	1.570ﾂｱ0.238	2.378ﾂｱ0.284	1.51443		NoAnnotationFound
comp36169_c0_seq3	NoHit	0.639173	2.56923	0.000250381	0.0183702	1304	47	38	32	67	61	61	39.00ﾂｱ6.16	63.00ﾂｱ2.83	1.469	1.341	1.339	1.982	1.926	2.577	1.383ﾂｱ0.061	2.162ﾂｱ0.295	1.56262		NoAnnotationFound
comp31739_c2_seq2	K05656	0.637471	2.89952	0.000301228	0.0207703	1387	64	44	42	85	104	54	50.00ﾂｱ9.93	81.00ﾂｱ20.61	2.959	2.314	2.624	3.74	4.866	3.388	2.632ﾂｱ0.263	3.998ﾂｱ0.630	1.51861	sp|Q9NP78|ABCB9_HUMAN	ATP-binding cassette sub-family B member 9 in Homo sapiens (Human)	37.04	513	299	7	6e-86	295	ABC_membrane	PF00664.18	1.7e-39
comp28751_c0_seq2	K10394	0.63707	2.9179	5.64472e-05	0.00607894	888	56	51	44	83	96	65	50.33ﾂｱ4.92	81.33ﾂｱ12.71	2.903	2.996	3.078	4.09	5.035	4.571	2.992ﾂｱ0.071	4.565ﾂｱ0.386	1.5255	sp|Q9FZ06|ARK3_ARATH	Armadillo repeat-containing kinesin-like protein 3 in Arabidopsis thaliana (Mouse-ear cress)	43.1	116	56	2	2e-20	100
comp26931_c0_seq1	K11844	0.636506	2.36804	0.000966343	0.0456783	2024	37	33	32	61	66	38	34.00ﾂｱ2.16	55.00ﾂｱ12.19	1.816	1.849	2.129	2.856	3.288	2.538	1.931ﾂｱ0.140	2.894ﾂｱ0.307	1.49819	sp|Q8K387|UBP45_MOUSE	Ubiquitin carboxyl-terminal hydrolase 45 in Mus musculus (Mouse)	41.33	150	63	4	5e-21	102	UCH	PF00443.24	5.7e-59
comp34405_c0_seq1	NoHit	0.63525	2.72104	0.000557279	0.0310483	1717	61	34	37	74	87	52	44.00ﾂｱ12.08	71.00ﾂｱ14.45	4.731	2.985	3.868	5.45	6.82	5.468	3.861ﾂｱ0.713	5.913ﾂｱ0.642	1.53111		TPR_11	PF13414.1	1.4e-06
comp29794_c1_seq1	NoHit	0.635186	2.72403	0.00011622	0.0105896	1050	56	41	35	86	69	58	44.00ﾂｱ8.83	71.00ﾂｱ11.52	5.695	4.726	4.806	8.316	7.102	8.007	5.076ﾂｱ0.439	7.808ﾂｱ0.515	1.53828	sp|Q8NXX6|SDRD_STAAW	Serine-aspartate repeat-containing protein D in Staphylococcus aureus (strain MW2)	28.06	253	166	10	5e-10	65.5	CarboxypepD_reg	PF13620.1	1.1e-10
comp27443_c0_seq1	NoHit	0.635133	2.61484	0.0002378	0.017816	1277	50	37	35	83	62	52	40.67ﾂｱ6.65	65.67ﾂｱ12.92	5.325	4.477	5.038	8.413	6.689	7.53	4.947ﾂｱ0.352	7.544ﾂｱ0.704	1.52496		BRCT	PF00533.21	5.3e-11
comp28714_c0_seq1	NoHit	0.634934	2.61099	0.000277618	0.0196575	1351	49	37	35	62	76	57	40.33ﾂｱ6.18	65.00ﾂｱ8.04	3.116	2.671	3.004	3.76	4.894	4.934	2.930ﾂｱ0.189	4.529ﾂｱ0.544	1.54549		NoAnnotationFound
comp34620_c0_seq4	K10615	0.63411	2.41982	0.000456123	0.0272794	1599	46	31	29	67	58	46	35.33ﾂｱ7.59	57.00ﾂｱ8.60	1.984	1.525	1.686	2.749	2.536	2.701	1.732ﾂｱ0.190	2.662ﾂｱ0.091	1.53694	sp|Q9FN03|UVR8_ARATH	Ultraviolet-B receptor UVR8 in Arabidopsis thaliana (Mouse-ear cress)	27.41	259	164	9	3e-11	70.5	RCC1	PF00415.13	2.1e-60
comp32680_c0_seq5	NoHit	0.633487	2.47376	0.000959911	0.0454416	2021	35	36	39	74	64	40	36.67ﾂｱ1.70	59.33ﾂｱ14.27	1.435	1.676	2.15	2.885	2.649	2.224	1.754ﾂｱ0.297	2.586ﾂｱ0.274	1.47435	sp|Q9FZ36|M3K2_ARATH	Mitogen-activated protein kinase kinase kinase 2 in Arabidopsis thaliana (Mouse-ear cress)	37.54	301	166	9	9e-52	196	Pkinase	PF00069.20	2.8e-55
comp34540_c0_seq1	NoHit	0.630693	2.55581	0.000686715	0.0360198	1824	52	39	27	71	77	42	39.33ﾂｱ10.21	63.33ﾂｱ15.28	2.421	2.066	1.697	3.148	3.636	2.663	2.061ﾂｱ0.296	3.149ﾂｱ0.397	1.5274		NoAnnotationFound
comp25778_c0_seq2	NoHit	0.63065	3.16323	7.00341e-05	0.00718153	933	63	52	64	98	106	84	59.67ﾂｱ5.44	96.00ﾂｱ9.09	4.383	4.11	6.008	6.489	7.459	7.94	4.834ﾂｱ0.838	7.296ﾂｱ0.603	1.50931	sp|Q9R9I1|HTRB_BACSU	Serine protease Do-like HtrB in Bacillus subtilis (strain 168)	41.46	82	45	1	1e-07	57.8	PDZ_2	PF13180.1	8.7e-16
comp33374_c1_seq3	K03798	0.630085	2.33118	0.00103562	0.0477039	2077	40	34	26	69	54	38	33.33ﾂｱ5.73	53.67ﾂｱ12.66	2.69	2.596	2.35	4.401	3.664	3.464	2.545ﾂｱ0.143	3.843ﾂｱ0.403	1.50962	sp|P72991|FTSH3_SYNY3	ATP-dependent zinc metalloprotease FtsH 3 in Synechocystis sp. (strain PCC 6803 / Kazusa)	60.99	141	55	0	6e-46	175	AAA	PF00004.24	1.8e-19
comp26414_c0_seq2	K16302	0.628726	2.49639	0.000294286	0.0203796	1379	43	39	30	70	59	51	37.33ﾂｱ5.44	60.00ﾂｱ7.79	2.623	2.704	2.466	4.061	3.645	4.228	2.598ﾂｱ0.099	3.978ﾂｱ0.245	1.53117	sp|A0JPA0|CNNM4_XENTR	Metal transporter CNNM4 in Xenopus tropicalis (Western clawed frog) (Silurana tropicalis)	41.06	470	262	5	7e-111	357	DUF21	PF01595.15	1.9e-32
comp17163_c0_seq1	NoHit	0.625359	2.62798	0.000243612	0.0181276	1285	43	48	32	66	73	58	41.00ﾂｱ6.68	65.67ﾂｱ6.13	4.204	5.321	4.227	6.14	7.224	7.701	4.584ﾂｱ0.521	7.022ﾂｱ0.653	1.53166	sp|O35075|DSCR3_MOUSE	Down syndrome critical region protein 3 homolog in Mus musculus (Mouse)	30.8	276	179	5	9e-32	127	Vps26	PF03643.10	2.6e-17
comp33029_c0_seq3	K11294	0.625129	2.42181	0.00107393	0.0486948	2110	43	27	36	68	54	48	35.33ﾂｱ6.55	56.67ﾂｱ8.38	2.04	1.46	2.308	3.07	2.593	3.102	1.936ﾂｱ0.354	2.922ﾂｱ0.233	1.50886	sp|P19338|NUCL_HUMAN	Nucleolin in Homo sapiens (Human)	24.3	284	194	8	2e-14	80.9	RRM_6	PF14259.1	1.7e-34
comp26231_c0_seq3	NoHit	0.624715	2.93762	7.27896e-05	0.00740064	941	69	50	36	95	87	66	51.67ﾂｱ13.52	82.67ﾂｱ12.23	6.58	5.407	4.638	8.617	8.389	8.541	5.542ﾂｱ0.799	8.516ﾂｱ0.095	1.53656		NoAnnotationFound
comp30554_c0_seq1	K18408	0.622162	3.43474	5.40498e-05	0.00587626	880	82	76	63	151	131	74	73.67ﾂｱ7.93	118.67ﾂｱ32.62	2.881	3.039	2.983	5.052	4.66	3.531	2.968ﾂｱ0.065	4.414ﾂｱ0.645	1.48731	sp|Q3MHU3|TDRD9_RAT	Putative ATP-dependent RNA helicase TDRD9 in Rattus norvegicus (Rat)	46.15	169	90	1	8e-35	148	Helicase_C	PF00271.26	3.3e-10
comp28486_c0_seq1	K10867	0.621981	3.02785	4.68206e-05	0.00532003	842	63	56	46	99	99	66	55.00ﾂｱ6.98	88.00ﾂｱ15.56	3.486	3.526	3.436	5.217	5.552	4.972	3.483ﾂｱ0.037	5.247ﾂｱ0.238	1.50646	sp|Q5RCV3|NBN_PONAB	Nibrin in Pongo abelii (Sumatran orangutan) (Pongo pygmaeus abelii)	33.19	235	150	4	1e-26	119	FHA	PF00498.21	1.2e-12
comp34486_c0_seq5	K03320	0.620069	4.05995	4.4309e-07	0.00012252	346	149	108	87	207	199	142	114.67ﾂｱ25.75	182.67ﾂｱ28.94	6.973	5.743	5.491	9.219	9.432	9.028	6.069ﾂｱ0.647	9.226ﾂｱ0.165	1.52015	sp|O26759|Y663_METTH	Putative ammonium transporter MTH_663 in Methanothermobacter thermautotrophicus (strain ATCC 29096 / DSM 1053 / JCM 10044 / NBRC 100330 / Delta H) (Methanobacterium thermoautotrophicum)	40.58	414	228	7	3e-66	231	Ammonium_transp	PF00909.16	1.4e-105
comp32677_c1_seq5	NoHit	0.619971	2.49875	0.000883392	0.0429019	1970	39	34	39	58	72	49	37.33ﾂｱ2.36	59.67ﾂｱ9.46	2.343	2.314	3.162	3.313	4.368	3.999	2.606ﾂｱ0.393	3.893ﾂｱ0.437	1.49361	sp|Q9FZ36|M3K2_ARATH	Mitogen-activated protein kinase kinase kinase 2 in Arabidopsis thaliana (Mouse-ear cress)	45.77	142	75	2	1e-32	137	Pkinase	PF00069.20	7.1e-16
comp35871_c0_seq1	K18442	0.619958	3.93988	1.97085e-06	0.00040725	463	131	97	88	198	191	117	105.33ﾂｱ18.52	168.67ﾂｱ36.65	2.814	2.358	2.54	4.041	4.143	3.407	2.571ﾂｱ0.187	3.864ﾂｱ0.326	1.50279	sp|G3X9K3|BIG1_MOUSE	Brefeldin A-inhibited guanine nucleotide-exchange protein 1 in Mus musculus (Mouse)	33.25	1191	688	21	0	649	Sec7	PF01369.15	4.9e-63
comp19569_c0_seq1	K13886	0.61971	3.76072	2.61201e-06	0.000518463	482	114	99	66	182	150	113	93.00ﾂｱ20.05	148.33ﾂｱ28.19	10.56	10.404	8.253	16.039	14.063	14.219	9.739ﾂｱ1.053	14.774ﾂｱ0.897	1.51691	sp|P27133|COROA_DICDI	Coronin-A in Dictyostelium discoideum (Slime mold)	40.26	385	224	4	1e-106	329	DUF1900	PF08954.6	1.9e-41
comp30234_c0_seq1	NoHit	0.619022	2.4893	0.000663749	0.0352011	1804	40	36	35	61	59	57	37.00ﾂｱ2.16	59.00ﾂｱ1.63	3.318	3.385	3.921	4.809	4.951	6.423	3.541ﾂｱ0.270	5.394ﾂｱ0.730	1.5231		NoAnnotationFound
comp29268_c0_seq1	K14400	0.618274	2.88706	0.000369828	0.023891	1481	68	36	45	93	74	70	49.67ﾂｱ13.47	79.00ﾂｱ10.03	3.24	1.947	2.888	4.216	3.57	4.533	2.692ﾂｱ0.546	4.106ﾂｱ0.401	1.52538	sp|O94913|PCF11_HUMAN	Pre-mRNA cleavage complex 2 protein Pcf11 in Homo sapiens (Human)	39.29	112	64	3	7e-10	66.6
comp35880_c0_seq2	NoHit	0.617717	2.69037	0.000669793	0.0353844	1811	54	42	33	69	64	71	43.00ﾂｱ8.60	68.00ﾂｱ2.94	1.782	1.579	1.476	2.176	2.142	3.187	1.612ﾂｱ0.127	2.502ﾂｱ0.485	1.55124		FAST_1	PF06743.10	5.3e-08
comp34774_c0_seq2	NoHit	0.615514	2.93616	0.000107785	0.0101	1021	48	64	42	89	85	71	51.33ﾂｱ9.29	81.67ﾂｱ7.72	3.15	4.78	3.731	5.567	5.655	6.337	3.887ﾂｱ0.675	5.853ﾂｱ0.344	1.50566	sp|Q940Q8|IX10L_ARATH	Probable beta-1,4-xylosyltransferase IRX10L in Arabidopsis thaliana (Mouse-ear cress)	25.61	367	229	12	5e-16	84.3	Exostosin	PF03016.10	1.1e-24
comp24065_c0_seq1	K08857	0.614701	3.03962	0.000128399	0.0113471	1082	78	51	39	107	94	66	56.00ﾂｱ16.31	89.00ﾂｱ17.11	8.856	6.565	5.987	11.561	10.803	10.183	7.136ﾂｱ1.239	10.849ﾂｱ0.564	1.52025	sp|Q6P3R8|NEK5_HUMAN	Serine/threonine-protein kinase Nek5 in Homo sapiens (Human)	45.49	255	137	2	1e-66	229	Pkinase	PF00069.20	6e-63
comp32064_c0_seq1	K01099	0.614616	2.97297	0.000102389	0.00972011	1007	67	45	47	92	96	65	53.00ﾂｱ9.93	84.33ﾂｱ13.77	5.706	4.347	5.407	7.451	8.267	7.52	5.153ﾂｱ0.583	7.746ﾂｱ0.369	1.50301	sp|Q8K337|I5P2_MOUSE	Type II inositol 1,4,5-trisphosphate 5-phosphatase in Mus musculus (Mouse)	33.51	385	239	8	2e-55	203	Exo_endo_phos	PF03372.18	8.6e-22
comp35230_c0_seq5	NoHit	0.614507	2.55289	0.000814557	0.0404427	1926	48	32	37	60	73	53	39.00ﾂｱ6.68	62.00ﾂｱ8.29	2.051	1.557	2.14	2.438	3.156	3.082	1.916ﾂｱ0.256	2.892ﾂｱ0.322	1.50913	sp|Q949Y5|EGY1_ARATH	Probable zinc metalloprotease EGY1, chloroplastic in Arabidopsis thaliana (Mouse-ear cress)	32.46	419	255	9	3e-26	117	Peptidase_M50	PF02163.17	2e-06
comp36523_c1_seq4	NoHit	0.614448	2.83902	0.000104717	0.00989003	1013	55	49	40	87	76	66	48.00ﾂｱ6.16	76.33ﾂｱ8.58	2.993	3.028	2.941	4.508	4.19	4.886	2.987ﾂｱ0.036	4.528ﾂｱ0.284	1.51556		NoAnnotationFound
comp21896_c0_seq1	NoHit	0.614096	2.76695	0.000325372	0.0218422	1424	54	47	37	85	88	47	46.00ﾂｱ6.98	73.33ﾂｱ18.66	4.349	4.293	4.026	6.519	7.177	5.144	4.223ﾂｱ0.141	6.280ﾂｱ0.847	1.4871		NoAnnotationFound
comp29585_c0_seq1	NoHit	0.613411	2.39806	0.000623507	0.0336451	1773	38	39	28	63	58	46	35.00ﾂｱ4.97	55.67ﾂｱ7.13	3.935	4.575	3.91	6.198	6.069	6.461	4.140ﾂｱ0.308	6.243ﾂｱ0.163	1.50777	sp|P80197|AFK_PHYPO	Actin-fragmin kinase in Physarum polycephalum (Slime mold)	30.66	137	83	4	6e-11	67.8	Kelch_3	PF13415.1	7.8e-21
comp15198_c0_seq1	NoHit	0.612814	2.59974	0.000402974	0.0250349	1540	43	47	32	74	73	47	40.67ﾂｱ6.34	64.67ﾂｱ12.50	2.814	3.493	2.825	4.605	4.829	4.17	3.044ﾂｱ0.318	4.535ﾂｱ0.274	1.48955		NoAnnotationFound
comp26792_c0_seq1	NoHit	0.612772	2.86975	0.00012968	0.0114239	1086	59	53	36	96	74	65	49.33ﾂｱ9.74	78.33ﾂｱ13.02	3.128	3.19	2.582	4.848	3.974	4.686	2.967ﾂｱ0.273	4.503ﾂｱ0.380	1.51758	sp|Q5T1B0|AXDN1_HUMAN	Axonemal dynein light chain domain-containing protein 1 in Homo sapiens (Human)	29.91	107	61	1	9e-08	59.3
comp33063_c0_seq3	NoHit	0.609908	2.84872	0.000134609	0.0116744	1103	56	41	48	85	81	64	48.33ﾂｱ6.13	76.67ﾂｱ9.10	2.444	2.033	2.835	3.536	3.579	3.798	2.437ﾂｱ0.327	3.638ﾂｱ0.115	1.49228		NoAnnotationFound
comp29288_c0_seq1	NoHit	0.609446	2.5286	0.000449663	0.027057	1590	45	38	33	70	69	45	38.67ﾂｱ4.92	61.33ﾂｱ11.56	4.663	4.477	4.627	6.907	7.243	6.346	4.589ﾂｱ0.081	6.832ﾂｱ0.370	1.48867	sp|P28644|ROC1_SPIOL	28 kDa ribonucleoprotein, chloroplastic in Spinacia oleracea (Spinach)	31.29	147	76	6	1e-07	55.8	RRM_1	PF00076.17	1.4e-21
comp34166_c1_seq2	K06683	0.608346	2.66115	0.000406516	0.0252059	1543	48	47	33	87	67	49	42.67ﾂｱ6.85	67.67ﾂｱ15.52	3.744	4.164	3.478	6.46	5.289	5.191	3.795ﾂｱ0.282	5.647ﾂｱ0.577	1.48766	sp|P27636|CDC15_YEAST	Cell division control protein 15 in Saccharomyces cerevisiae (strain ATCC 204508 / S288c) (Baker's yeast)	30.25	238	140	9	1e-17	89.7	Pkinase	PF00069.20	7.8e-32
comp23750_c0_seq1	NoHit	0.607647	4.08635	2.7977e-07	8.26123e-05	324	141	110	100	225	187	144	117.00ﾂｱ17.45	185.33ﾂｱ33.09	14.752	13.053	14.134	22.393	19.794	20.46	13.980ﾂｱ0.702	20.882ﾂｱ1.102	1.49373		NoAnnotationFound
comp34486_c0_seq6	K03320	0.607062	4.00669	4.40536e-07	0.000122166	345	136	97	98	196	182	145	110.33ﾂｱ18.15	174.33ﾂｱ21.51	6.547	5.299	6.366	8.976	8.868	9.486	6.071ﾂｱ0.551	9.110ﾂｱ0.270	1.50058	sp|O26759|Y663_METTH	Putative ammonium transporter MTH_663 in Methanothermobacter thermautotrophicus (strain ATCC 29096 / DSM 1053 / JCM 10044 / NBRC 100330 / Delta H) (Methanobacterium thermoautotrophicum)	40.58	414	228	7	3e-66	231	Ammonium_transp	PF00909.16	1.4e-105
comp35241_c1_seq1	NoHit	0.606962	2.4347	0.000750066	0.0381911	1879	39	37	32	66	58	47	36.00ﾂｱ2.94	57.00ﾂｱ7.79	2.388	2.574	2.646	3.847	3.598	3.913	2.536ﾂｱ0.109	3.786ﾂｱ0.136	1.49271		NoAnnotationFound
comp31139_c1_seq12	K01769	0.606911	2.86855	0.000119595	0.0107841	1061	64	44	40	83	87	64	49.33ﾂｱ10.50	78.00ﾂｱ10.03	2.489	1.936	2.097	3.06	3.419	3.369	2.174ﾂｱ0.232	3.283ﾂｱ0.159	1.50973	sp|Q8INF0|GCY8E_DROME	Soluble guanylate cyclase 88E in Drosophila melanogaster (Fruit fly)	32	100	66	1	9e-09	63.5	Guanylate_cyc	PF00211.15	4.3e-08
comp36083_c0_seq2	NoHit	0.606351	3.11417	6.71204e-05	0.00691372	928	68	65	44	106	104	70	59.00ﾂｱ10.68	93.33ﾂｱ16.52	3.352	3.645	2.93	4.974	5.195	4.695	3.309ﾂｱ0.293	4.955ﾂｱ0.205	1.49718	sp|P09042|PR1C_TOBAC	Pathogenesis-related protein 1C in Nicotiana tabacum (Common tobacco)	35.04	137	79	5	8e-09	59.7	CAP	PF00188.21	8.8e-52
comp29873_c0_seq1	K11426	0.605491	2.81156	0.000328991	0.0219955	1431	47	48	47	89	83	53	47.33ﾂｱ0.47	75.00ﾂｱ15.75	4.932	5.71	6.661	8.889	8.812	7.558	5.768ﾂｱ0.707	8.420ﾂｱ0.610	1.45972	sp|Q9ZUM9|ASHR2_ARATH	Histone-lysine N-methyltransferase ASHR2 in Arabidopsis thaliana (Mouse-ear cress)	27.55	323	170	14	8e-15	79	SET	PF00856.23	5.2e-10
comp27801_c0_seq1	NoHit	0.603033	4.2248	9.67286e-08	3.46603e-05	267	155	124	109	243	217	153	129.33ﾂｱ19.15	204.33ﾂｱ37.82	12.387	11.247	11.763	18.477	17.548	16.615	11.799ﾂｱ0.466	17.547ﾂｱ0.760	1.48709		NoAnnotationFound
comp36156_c0_seq2	NoHit	0.602573	2.86258	0.000125434	0.0111426	1077	50	52	45	83	86	63	49.00ﾂｱ2.94	77.33ﾂｱ10.21	2.511	2.963	3.046	3.964	4.368	4.294	2.840ﾂｱ0.235	4.209ﾂｱ0.176	1.48176	sp|Q09225|NRF6_CAEEL	Nose resistant to fluoxetine protein 6 in Caenorhabditis elegans	24.51	506	292	13	1e-29	129	Acyl_transf_3	PF01757.17	2.5e-19
comp34809_c0_seq14	K01535	0.60248	3.65768	1.07904e-05	0.00168685	612	102	74	83	145	158	106	86.33ﾂｱ11.67	136.33ﾂｱ22.10	3.374	2.779	3.7	4.566	5.289	4.762	3.284ﾂｱ0.381	4.872ﾂｱ0.305	1.48336	sp|P12522|ATXB_LEIDO	Probable proton ATPase 1B in Leishmania donovani	48.88	896	386	12	0	687	E1-E2_ATPase	PF00122.15	1.5e-47
comp26874_c0_seq3	K02692	0.602089	4.34218	2.11109e-05	0.00286488	705	191	126	107	249	262	157	141.33ﾂｱ35.97	222.67ﾂｱ46.74	19.079	14.275	14.44	23.665	26.482	21.3	15.931ﾂｱ2.227	23.816ﾂｱ2.118	1.49486	sp|P19569|PSAD_SYNY3	Photosystem I reaction center subunit II in Synechocystis sp. (strain PCC 6803 / Kazusa)	62.88	132	49	0	2e-55	185	PsaD	PF02531.11	2.1e-61
comp21314_c0_seq8	NoHit	0.601738	3.8881	1.98991e-06	0.000410304	464	117	91	97	196	161	125	101.67ﾂｱ11.12	160.67ﾂｱ28.99	8.004	7.073	8.959	12.755	11.141	11.614	8.012ﾂｱ0.770	11.837ﾂｱ0.677	1.47731		NoAnnotationFound
comp32981_c0_seq1	K08884	0.601411	2.87015	0.000149434	0.0126634	1128	59	51	39	96	80	59	49.67ﾂｱ8.22	78.33ﾂｱ15.15	3.217	3.158	2.867	4.984	4.415	4.371	3.081ﾂｱ0.153	4.590ﾂｱ0.279	1.48978	sp|Q6P3R8|NEK5_HUMAN	Serine/threonine-protein kinase Nek5 in Homo sapiens (Human)	28.46	260	157	9	5e-24	111	Pkinase	PF00069.20	3.4e-41
comp8153_c1_seq1	NoHit	0.600488	3.4976	1.22989e-05	0.00186478	631	98	73	62	140	135	92	77.67ﾂｱ15.06	122.33ﾂｱ21.55	4.125	3.493	3.52	5.605	5.759	5.268	3.713ﾂｱ0.292	5.544ﾂｱ0.205	1.49313		NoAnnotationFound
comp36496_c0_seq8	NoHit	0.599175	2.79197	0.000214106	0.0164268	1247	55	48	37	84	68	68	46.67ﾂｱ7.41	73.33ﾂｱ7.54	2.634	2.606	2.393	3.828	3.297	4.428	2.544ﾂｱ0.108	3.851ﾂｱ0.462	1.51336		PAS	PF00989.19	4.1e-12
comp32550_c5_seq1	K05841	0.598433	3.9515	3.81654e-05	0.00461035	792	134	79	106	193	178	132	106.33ﾂｱ22.45	167.67ﾂｱ25.95	10.448	6.997	11.162	14.32	14.044	13.981	9.536ﾂｱ1.819	14.115ﾂｱ0.147	1.48018	sp|Q5A950|ATG26_CANAL	Sterol 3-beta-glucosyltransferase in Candida albicans (strain SC5314 / ATCC MYA-2876) (Yeast)	34.04	423	238	12	9e-57	209	Glyco_transf_28	PF03033.15	5.7e-15
comp30791_c1_seq1	NoHit	0.597448	3.73978	5.08225e-05	0.00561471	866	122	75	80	180	155	102	92.33ﾂｱ21.08	145.67ﾂｱ32.52	4.619	3.223	4.089	6.489	5.937	5.249	3.977ﾂｱ0.575	5.892ﾂｱ0.507	1.48131		NoAnnotationFound
comp24336_c1_seq1	K05841	0.59729	2.88415	0.000863907	0.0424207	1948	70	37	44	99	84	55	50.33ﾂｱ14.20	79.33ﾂｱ18.26	6.289	3.774	5.344	8.462	7.637	6.718	5.136ﾂｱ1.037	7.606ﾂｱ0.712	1.48086	sp|Q9M8Z7|U80A2_ARATH	Sterol 3-beta-glucosyltransferase UGT80A2 in Arabidopsis thaliana (Mouse-ear cress)	41.87	332	177	7	2e-80	267	Glyco_transf_28	PF03033.15	5.3e-17
comp35606_c0_seq1	K00889	0.597126	3.00704	0.000397783	0.0249065	1528	66	42	56	103	97	59	54.67ﾂｱ9.84	86.33ﾂｱ19.48	1.682	1.211	1.918	2.487	2.499	2.033	1.604ﾂｱ0.294	2.340ﾂｱ0.217	1.45866	sp|O13853|ITS3_SCHPO	Phosphatidylinositol 4-phosphate 5-kinase its3 in Schizosaccharomyces pombe (strain 972 / ATCC 24843) (Fission yeast)	27.71	249	135	7	3e-14	81.6	PIP5K	PF01504.13	3.3e-28
comp35759_c0_seq2	NoHit	0.594019	3.72492	2.84657e-06	0.000558074	488	112	92	70	164	150	115	91.33ﾂｱ17.15	143.00ﾂｱ20.61	4.036	3.764	3.394	5.615	5.458	5.621	3.731ﾂｱ0.263	5.565ﾂｱ0.075	1.4912	sp|Q9LYZ9|PP362_ARATH	Pentatricopeptide repeat-containing protein At5g02860 in Arabidopsis thaliana (Mouse-ear cress)	21.48	405	315	1	1e-31	137	PPR_2	PF13041.1	1.3e-115
comp35847_c1_seq2	K15501	0.591657	3.01552	9.51939e-05	0.00915325	995	64	60	42	102	93	65	55.33ﾂｱ9.57	86.67ﾂｱ15.76	2.702	2.877	2.393	4.09	3.964	3.722	2.657ﾂｱ0.200	3.925ﾂｱ0.153	1.47699	sp|O74511|EKC1_SCHPO	Extragenic suppressor of kinetochore protein 1 in Schizosaccharomyces pombe (strain 972 / ATCC 24843) (Fission yeast)	24.89	229	156	6	5e-13	77	SAPS	PF04499.10	7.1e-10
comp31439_c0_seq1	K11423	0.590962	2.81084	0.000819003	0.0406318	1928	52	59	33	93	84	49	48.00ﾂｱ10.98	75.33ﾂｱ18.98	2.533	3.266	2.171	4.313	4.143	3.245	2.657ﾂｱ0.456	3.900ﾂｱ0.469	1.46795	sp|Q9BZ95|NSD3_HUMAN	Histone-lysine N-methyltransferase NSD3 in Homo sapiens (Human)	36.32	212	126	4	1e-33	142	SET	PF00856.23	1.5e-17
comp33712_c1_seq1	K04958	0.590852	3.03718	0.000309604	0.021188	1398	75	47	47	112	91	62	56.33ﾂｱ13.20	88.33ﾂｱ20.50	1.256	0.898	1.054	1.778	1.541	1.403	1.069ﾂｱ0.147	1.574ﾂｱ0.155	1.4715	sp|P29995|ITPR2_RAT	Inositol 1,4,5-trisphosphate receptor type 2 in Rattus norvegicus (Rat)	22.15	659	389	21	2e-25	119	Ins145_P3_rec	PF08709.6	5.4e-21
comp36424_c0_seq6	NoHit	0.590705	2.90309	0.000345506	0.0227343	1454	66	54	33	91	73	74	51.00ﾂｱ13.64	79.33ﾂｱ8.26	2.152	2.001	1.455	2.827	2.405	3.283	1.869ﾂｱ0.299	2.838ﾂｱ0.359	1.51809		NoAnnotationFound
comp31630_c0_seq1	K05658	0.590216	2.83038	0.000242495	0.0180969	1282	54	47	44	84	87	56	48.33ﾂｱ4.19	75.67ﾂｱ13.96	3.161	3.125	3.478	4.683	5.157	4.457	3.255ﾂｱ0.159	4.766ﾂｱ0.292	1.46411	sp|Q54BT3|ABCB2_DICDI	ABC transporter B family member 2 in Dictyostelium discoideum (Slime mold)	45.45	88	35	1	4e-09	63.9	ABC_membrane	PF00664.18	4.1e-47
comp30516_c0_seq1	NoHit	0.590135	2.41811	0.000997187	0.0464252	2055	43	38	27	62	64	43	36.00ﾂｱ6.68	56.33ﾂｱ9.46	3.419	3.439	2.898	4.692	5.157	4.648	3.252ﾂｱ0.250	4.832ﾂｱ0.230	1.48581		NoAnnotationFound
comp32888_c0_seq1	NoHit	0.589407	3.28144	5.28522e-05	0.00577229	876	83	69	49	126	107	81	67.00ﾂｱ13.95	104.67ﾂｱ18.45	4.058	3.828	3.236	5.858	5.298	5.382	3.707ﾂｱ0.346	5.513ﾂｱ0.247	1.48683		EF-hand_6	PF13405.1	7.3e-08
comp35651_c0_seq3	K08869	0.588228	3.28179	5.62325e-05	0.00607216	886	72	66	62	121	114	78	66.67ﾂｱ4.11	104.33ﾂｱ18.84	2.926	3.05	3.404	4.683	4.688	4.304	3.127ﾂｱ0.203	4.558ﾂｱ0.180	1.45774	sp|Q94BU1|Y1181_ARATH	Uncharacterized aarF domain-containing protein kinase At1g71810, chloroplastic in Arabidopsis thaliana (Mouse-ear cress)	37.28	405	238	6	3e-75	266	ABC1	PF03109.11	2.3e-23
comp29370_c1_seq8	K01535	0.588023	5.27692	9.45411e-08	3.40039e-05	266	349	247	221	508	451	317	272.33ﾂｱ55.24	425.33ﾂｱ80.06	7.309	5.872	6.24	10.113	9.554	9.018	6.474ﾂｱ0.609	9.562ﾂｱ0.447	1.47694	sp|P12522|ATXB_LEIDO	Probable proton ATPase 1B in Leishmania donovani	48.01	677	278	10	7e-160	520	E1-E2_ATPase	PF00122.15	2.1e-47
comp35922_c0_seq1	NoHit	0.587558	3.09336	0.000121792	0.0108899	1070	64	65	46	109	87	77	58.33ﾂｱ8.73	91.00ﾂｱ13.37	2.107	2.433	2.045	3.42	2.903	3.445	2.195ﾂｱ0.170	3.256ﾂｱ0.250	1.48315		NoAnnotationFound
comp29737_c0_seq1	NoHit	0.586394	3.58486	6.1217e-05	0.00645735	907	78	77	91	147	139	100	82.00ﾂｱ6.38	128.67ﾂｱ20.53	4.966	5.57	7.831	8.908	8.962	8.656	6.122ﾂｱ1.233	8.842ﾂｱ0.133	1.44415		NoAnnotationFound
comp35161_c0_seq1	K14442	0.585444	3.87636	9.34488e-06	0.00151022	592	122	94	90	202	164	113	102.00ﾂｱ14.24	159.67ﾂｱ36.46	3.867	3.385	3.847	6.091	5.261	4.867	3.700ﾂｱ0.223	5.406ﾂｱ0.510	1.46118	sp|B8A4F4|TDRD9_DANRE	Putative ATP-dependent RNA helicase TDRD9 in Danio rerio (Zebrafish) (Brachydanio rerio)	27.48	615	382	15	4e-45	182	Helicase_C	PF00271.26	2.8e-06
comp32875_c0_seq1	K12864	0.585322	2.61491	0.00072274	0.0372215	1857	53	38	34	78	70	47	41.67ﾂｱ8.18	65.00ﾂｱ13.14	2.769	2.249	2.393	3.866	3.692	3.331	2.470ﾂｱ0.219	3.630ﾂｱ0.223	1.46911	sp|Q4V8K2|CTBL1_RAT	Beta-catenin-like protein 1 in Rattus norvegicus (Rat)	32.02	534	301	14	1e-73	254	CTNNBL	PF08216.6	8.8e-26
comp30945_c0_seq1	NoHit	0.584919	3.3626	5.14985e-05	0.00566324	870	90	58	64	121	118	91	70.67ﾂｱ13.89	110.00ﾂｱ13.49	13.609	9.939	13.091	17.419	18.056	18.705	12.213ﾂｱ1.622	18.060ﾂｱ0.525	1.47871		NoAnnotationFound
comp35627_c1_seq2	NoHit	0.584576	2.73997	0.000630908	0.0339678	1777	52	43	41	70	88	54	45.33ﾂｱ4.78	70.67ﾂｱ13.89	2.287	2.152	2.435	2.924	3.917	3.226	2.291ﾂｱ0.116	3.356ﾂｱ0.416	1.4643		NoAnnotationFound
comp33533_c2_seq1	K03686	0.583439	3.60006	1.07367e-05	0.00168396	610	103	89	60	149	132	110	84.00ﾂｱ17.91	130.33ﾂｱ15.97	4.249	4.164	3.341	5.848	5.505	6.165	3.918ﾂｱ0.409	5.839ﾂｱ0.270	1.49026	sp|Q04960|DNJH_CUCSA	DnaJ protein homolog in Cucumis sativus (Cucumber)	44.93	69	35	1	4e-11	69.7	CTDII	PF01556.13	1.4e-25
comp29370_c1_seq4	K01535	0.582957	5.21599	2.36571e-06	0.000477185	474	335	216	231	495	413	311	260.67ﾂｱ52.92	406.33ﾂｱ75.27	10.47	7.668	9.739	14.718	13.058	13.198	9.292ﾂｱ1.187	13.658ﾂｱ0.752	1.46976	sp|P12522|ATXB_LEIDO	Probable proton ATPase 1B in Leishmania donovani	48.01	677	278	10	1e-164	520	E1-E2_ATPase	PF00122.15	2.1e-47
comp34169_c0_seq1	K11594	0.579935	3.56514	1.95152e-05	0.00270983	689	94	79	73	150	142	91	82.00ﾂｱ8.83	127.67ﾂｱ26.13	5.112	4.877	5.354	7.752	7.807	6.718	5.114ﾂｱ0.195	7.426ﾂｱ0.501	1.45184	sp|Q9VHP0|DDX3_DROME	ATP-dependent RNA helicase bel in Drosophila melanogaster (Fruit fly)	37.61	452	243	13	5e-70	249	DEAD	PF00270.24	5.9e-33
comp31747_c0_seq2	NoHit	0.579787	3.09051	0.000416796	0.0255803	1557	70	48	56	86	98	85	58.00ﾂｱ9.09	89.67ﾂｱ5.91	2.343	1.828	2.53	2.74	3.316	3.865	2.234ﾂｱ0.297	3.307ﾂｱ0.459	1.48031	sp|Q961G1|COG3_DROME	Conserved oligomeric Golgi complex subunit 3 in Drosophila melanogaster (Fruit fly)	24.06	690	402	12	1e-49	194	Sec34	PF04136.10	2.3e-18
comp29350_c0_seq1	K08339	0.579218	3.5238	1.85474e-05	0.00260954	680	86	80	71	133	122	112	79.00ﾂｱ6.16	122.33ﾂｱ8.58	9.338	9.852	10.413	13.746	13.405	16.519	9.868ﾂｱ0.439	14.557ﾂｱ1.395	1.47514	sp|A1CE93|ATG5_ASPCL	Autophagy protein 5 in Aspergillus clavatus (strain ATCC 1007 / CBS 513.65 / DSM 816 / NCTC 3887 / NRRL 1)	29.01	324	180	9	7e-32	127	APG5	PF04106.7	3e-30
comp30087_c0_seq4	NoHit	0.578115	3.07283	0.00105515	0.0483887	2086	72	61	42	112	108	53	58.33ﾂｱ12.39	91.00ﾂｱ26.92	5.414	5.213	4.269	8.015	8.22	5.411	4.965ﾂｱ0.499	7.215ﾂｱ1.279	1.45305		NoAnnotationFound
comp29130_c3_seq1	NoHit	0.577667	3.47925	0.000120742	0.0108366	1066	99	63	70	145	132	84	77.33ﾂｱ15.58	120.33ﾂｱ26.23	5.975	4.315	5.702	8.326	8.06	6.881	5.331ﾂｱ0.727	7.756ﾂｱ0.628	1.45483		NoAnnotationFound
comp31109_c0_seq1	K04427	0.575854	3.04892	0.000428297	0.0260996	1570	62	45	62	96	91	75	56.33ﾂｱ8.01	87.33ﾂｱ8.96	2.466	2.033	3.331	3.633	3.664	4.056	2.610ﾂｱ0.540	3.784ﾂｱ0.193	1.44976	sp|Q54H46|DRKA_DICDI	Probable serine/threonine-protein kinase drkA in Dictyostelium discoideum (Slime mold)	31.73	271	163	8	3e-29	128	Pkinase	PF00069.20	7.6e-43
comp34710_c0_seq4	NoHit	0.574654	2.71873	0.000521567	0.02972	1679	52	47	36	87	68	54	45.00ﾂｱ6.68	69.67ﾂｱ13.52	2.668	2.736	2.487	4.245	3.523	3.76	2.630ﾂｱ0.105	3.843ﾂｱ0.300	1.46073	sp|Q3AQ69|Y1601_CHLCH	UPF0301 protein Cag_1601 in Chlorobium chlorochromatii (strain CaD3)	29.52	166	95	8	2e-08	58.9	DUF179	PF02622.10	4.4e-15
comp28437_c0_seq1	K08776	0.573292	2.93429	0.000689203	0.0361107	1826	74	42	42	100	80	64	52.67ﾂｱ15.08	81.33ﾂｱ14.73	27.98	17.931	21.607	36.032	30.625	32.914	22.506ﾂｱ4.151	33.190ﾂｱ2.216	1.47471	sp|Q8VZH2|APM1_ARATH	Aminopeptidase M1 in Arabidopsis thaliana (Mouse-ear cress)	53.06	147	67	2	1e-45	164	Peptidase_M1	PF01433.15	8.8e-44
comp33613_c0_seq1	K07359	0.573153	3.20431	0.000289539	0.0201756	1373	70	53	67	118	105	72	63.33ﾂｱ7.41	98.33ﾂｱ19.36	2.59	2.228	3.352	4.158	3.936	3.626	2.723ﾂｱ0.468	3.907ﾂｱ0.218	1.43436	sp|Q54WW7|Y0010_DICDI	Probable serine/threonine-protein kinase DDB_G0279405 in Dictyostelium discoideum (Slime mold)	32.41	290	158	7	2e-44	176	PP2C	PF00481.16	1.3e-21
comp35771_c0_seq1	NoHit	0.572975	3.7405	1.11434e-05	0.00172233	619	101	86	91	165	159	107	92.67ﾂｱ6.24	143.67ﾂｱ26.04	3.991	3.861	4.859	6.208	6.36	5.745	4.237ﾂｱ0.443	6.104ﾂｱ0.262	1.44062		NoAnnotationFound
comp16527_c0_seq1	NoHit	0.572818	2.82548	0.000702548	0.036655	1833	56	45	44	94	64	66	48.33ﾂｱ5.44	74.67ﾂｱ13.70	5.818	5.299	6.176	9.287	6.726	9.314	5.764ﾂｱ0.360	8.442ﾂｱ1.214	1.4645		RUN	PF02759.14	1.3e-08
comp33951_c0_seq1	K13937	0.572409	3.90061	1.84528e-06	0.000386311	457	124	103	85	173	175	133	104.00ﾂｱ15.94	160.33ﾂｱ19.34	5.011	4.726	4.638	6.655	7.158	7.3	4.792ﾂｱ0.159	7.038ﾂｱ0.277	1.46863	sp|O95479|G6PE_HUMAN	GDH/6PGL endoplasmic bifunctional protein in Homo sapiens (Human)	40.39	812	420	13	0	567	Glucosamine_iso	PF01182.15	4.1e-53
comp32178_c1_seq1	K03657	0.572335	2.96412	0.00033958	0.0224835	1445	68	44	49	95	93	61	53.67ﾂｱ10.34	83.00ﾂｱ15.58	2.758	2.033	2.688	3.672	3.823	3.359	2.493ﾂｱ0.327	3.618ﾂｱ0.193	1.45108	sp|Q68WT1|UVRD_RICTY	DNA helicase II in Rickettsia typhi (strain ATCC VR-144 / Wilmington)	28.27	382	225	8	9e-38	154	UvrD-helicase	PF00580.16	9e-51
comp35604_c0_seq3	NoHit	0.572186	2.73013	0.000435431	0.0264334	1576	54	49	33	80	71	59	45.33ﾂｱ8.96	70.00ﾂｱ8.60	2.377	2.455	1.96	3.352	3.166	3.531	2.264ﾂｱ0.217	3.350ﾂｱ0.149	1.47932		AAA_33	PF13671.1	8.5e-18
comp28862_c0_seq1	K06276	0.572182	3.60184	2.37998e-05	0.00317573	717	97	90	66	131	155	104	84.33ﾂｱ13.27	130.00ﾂｱ20.83	5.37	5.656	4.933	6.897	8.69	7.825	5.320ﾂｱ0.297	7.804ﾂｱ0.732	1.46692	sp|O55173|PDPK1_RAT	3-phosphoinositide-dependent protein kinase 1 in Rattus norvegicus (Rat)	40	360	170	7	1e-72	251	Pkinase	PF00069.20	9.1e-62
comp26494_c0_seq1	NoHit	0.571319	3.48498	2.26898e-05	0.00304888	712	90	84	59	130	130	99	77.67ﾂｱ13.42	119.67ﾂｱ14.61	5.224	5.537	4.616	7.179	7.637	7.806	5.126ﾂｱ0.382	7.541ﾂｱ0.265	1.47107	sp|O18637|SLY1_DROVI	Protein sly1 homolog in Drosophila virilis (Fruit fly)	34	653	379	15	3e-97	318	Sec1	PF00995.18	3.4e-113
comp34541_c0_seq1	K10085	0.570104	3.08408	0.000167143	0.0137498	1163	70	62	43	94	94	81	58.33ﾂｱ11.32	89.67ﾂｱ6.13	2.926	2.952	2.424	3.74	3.983	4.609	2.767ﾂｱ0.243	4.111ﾂｱ0.366	1.48525	sp|Q9FG93|MNS4_ARATH	Probable alpha-mannosidase I MNS4 in Arabidopsis thaliana (Mouse-ear cress)	45.95	457	233	6	4e-110	358	Glyco_hydro_47	PF01532.15	1e-126
comp26556_c0_seq1	K05766	0.569866	2.88799	0.000456987	0.0273088	1601	50	48	53	81	85	67	50.33ﾂｱ2.05	77.67ﾂｱ7.72	2.825	3.082	4.037	4.352	4.857	5.134	3.315ﾂｱ0.521	4.781ﾂｱ0.324	1.44224	sp|Q90W58|DUS1B_XENLA	Dual specificity protein phosphatase 1-B in Xenopus laevis (African clawed frog)	37.86	140	82	2	7e-20	95.5	DSPc	PF00782.15	7.5e-25
comp34995_c0_seq3	NoHit	0.569036	2.80734	0.000457444	0.027319	1602	56	49	39	93	69	60	48.00ﾂｱ6.98	74.00ﾂｱ13.93	2.197	2.185	2.066	3.478	2.743	3.206	2.149ﾂｱ0.059	3.142ﾂｱ0.303	1.46179	sp|Q804S5|MIB1_DANRE	E3 ubiquitin-protein ligase mib1 in Danio rerio (Zebrafish) (Brachydanio rerio)	40.74	81	42	2	1e-07	59.7	MIB_HERC2	PF06701.8	2.6e-11
comp22632_c0_seq2	NoHit	0.568565	2.7696	0.000619899	0.0334693	1772	50	46	44	79	85	52	46.67ﾂｱ2.49	72.00ﾂｱ14.35	2.769	2.898	3.288	4.168	4.763	3.913	2.985ﾂｱ0.221	4.281ﾂｱ0.356	1.43414		DUF563	PF04577.9	1.5e-13
comp32381_c0_seq1	K17545	0.564361	2.80309	0.00087138	0.0425683	1958	51	47	46	88	86	48	48.00ﾂｱ2.16	74.00ﾂｱ18.40	1.334	1.395	1.623	2.196	2.283	1.708	1.451ﾂｱ0.124	2.062ﾂｱ0.253	1.42135	sp|Q5R4M2|ULK4_PONAB	Serine/threonine-protein kinase ULK4 in Pongo abelii (Sumatran orangutan) (Pongo pygmaeus abelii)	24.45	679	433	22	6e-31	136	Pkinase	PF00069.20	2e-65
comp8378_c0_seq1	NoHit	0.564263	5.84065	7.6408e-06	0.00128474	569	536	369	320	793	629	460	408.33ﾂｱ92.46	627.33ﾂｱ135.95	36.074	28.183	29.069	50.76	42.828	42.047	31.109ﾂｱ3.530	45.212ﾂｱ3.936	1.45333	sp|O48529|STR9_ARATH	Rhodanese-like domain-containing protein 9, chloroplastic in Arabidopsis thaliana (Mouse-ear cress)	30.77	130	71	5	1e-07	56.2	Rhodanese	PF00581.15	1.3e-20
comp34097_c0_seq2	NoHit	0.56337	2.89249	0.000402202	0.0250349	1537	52	55	45	83	76	74	50.67ﾂｱ4.19	77.67ﾂｱ3.86	1.682	2.022	1.96	2.555	2.489	3.254	1.888ﾂｱ0.148	2.766ﾂｱ0.346	1.4648		NoAnnotationFound
comp36307_c0_seq3	NoHit	0.563213	3.45089	5.10251e-05	0.00563059	867	92	69	67	139	117	94	76.00ﾂｱ11.34	116.67ﾂｱ18.37	2.433	2.066	2.382	3.488	3.128	3.369	2.294ﾂｱ0.162	3.328ﾂｱ0.150	1.4509		NoAnnotationFound
comp33318_c1_seq1	K17302	0.563184	4.34574	2.40038e-07	7.26746e-05	316	166	130	131	240	235	180	142.33ﾂｱ16.74	218.33ﾂｱ27.18	6.636	5.894	7.062	9.122	9.498	9.763	6.531ﾂｱ0.483	9.461ﾂｱ0.263	1.44863	sp|Q4R4I8|COPB2_MACFA	Coatomer subunit beta' in Macaca fascicularis (Crab-eating macaque) (Cynomolgus monkey)	52.99	804	372	5	0	926	Coatomer_WDAD	PF04053.9	5.7e-150
comp35263_c0_seq4	K11839	0.560932	3.01446	0.000266135	0.0191012	1333	73	56	39	99	87	71	56.00ﾂｱ13.88	85.67ﾂｱ11.47	4.193	3.645	3.014	5.401	5.045	5.525	3.617ﾂｱ0.482	5.324ﾂｱ0.203	1.47158	sp|Q80U87|UBP8_MOUSE	Ubiquitin carboxyl-terminal hydrolase 8 in Mus musculus (Mouse)	37.58	314	187	6	2e-54	205	UCH	PF00443.24	1.2e-59
comp36099_c0_seq3	K02156	0.559222	2.68269	0.000879356	0.0427772	1966	46	54	32	73	73	56	44.00ﾂｱ9.09	67.33ﾂｱ8.01	1.625	2.163	1.518	2.448	2.602	2.682	1.769ﾂｱ0.282	2.577ﾂｱ0.097	1.45696	sp|Q9JMB7|PIWL1_MOUSE	Piwi-like protein 1 in Mus musculus (Mouse)	24.35	809	510	28	1e-34	146	Piwi	PF02171.12	1e-40
comp29132_c0_seq1	K09553	0.559064	3.70236	3.379e-05	0.00416597	776	119	79	75	146	151	119	91.00ﾂｱ19.87	138.67ﾂｱ14.06	8.071	6.078	6.861	9.423	10.362	10.965	7.003ﾂｱ0.820	10.250ﾂｱ0.634	1.46352	sp|Q9STH1|HSOP3_ARATH	Hsp70-Hsp90 organizing protein 3 in Arabidopsis thaliana (Mouse-ear cress)	28.47	144	92	3	3e-10	66.6	TPR_11	PF13414.1	6.9e-21
comp33614_c0_seq1	NoHit	0.557396	3.62855	0.000655991	0.0349058	1798	120	72	69	175	124	100	87.00ﾂｱ23.37	133.00ﾂｱ31.27	7.791	5.31	6.05	10.813	8.145	8.818	6.384ﾂｱ1.040	9.259ﾂｱ1.133	1.4503	sp|Q6DN14|MCTP1_HUMAN	Multiple C2 and transmembrane domain-containing protein 1 in Homo sapiens (Human)	24.32	366	224	14	3e-09	63.9	C2	PF00168.25	2e-50
comp24524_c0_seq1	NoHit	0.55709	4.42656	0.000183999	0.0147435	1194	185	117	150	278	210	202	150.67ﾂｱ27.76	230.00ﾂｱ34.10	13.34	9.571	14.598	19.07	15.322	19.783	12.503ﾂｱ2.136	18.058ﾂｱ1.957	1.44428		TSP_1	PF00090.14	9.8e-06
comp34305_c0_seq1	K10706	0.556976	3.04925	0.000308474	0.021156	1395	68	55	49	109	84	70	57.33ﾂｱ7.93	87.67ﾂｱ16.13	2.657	2.444	2.582	4.051	3.316	3.712	2.561ﾂｱ0.088	3.693ﾂｱ0.300	1.44184	sp|B6SFA4|MAA3_ARATH	Probable helicase MAGATAMA 3 in Arabidopsis thaliana (Mouse-ear cress)	32.77	528	252	18	9e-61	226	AAA_12	PF13087.1	5.6e-57
comp31734_c0_seq1	NoHit	0.555963	3.41568	6.30081e-05	0.0066026	913	89	79	56	132	123	87	74.67ﾂｱ13.82	114.00ﾂｱ19.44	3.767	3.796	3.204	5.314	5.27	5.001	3.589ﾂｱ0.272	5.195ﾂｱ0.138	1.44735	sp|Q8L838|COG4_ARATH	Conserved oligomeric Golgi complex subunit 4 in Arabidopsis thaliana (Mouse-ear cress)	24.02	333	223	7	4e-18	93.2	COG4	PF08318.7	1.4e-31
comp36310_c1_seq1	NoHit	0.555784	2.83598	0.000438048	0.0265417	1579	59	52	37	84	83	59	49.33ﾂｱ9.18	75.33ﾂｱ11.56	2.567	2.574	2.171	3.478	3.664	3.493	2.437ﾂｱ0.188	3.545ﾂｱ0.084	1.45427	sp|Q802R8|SMC6_TAKRU	Structural maintenance of chromosomes protein 6 in Takifugu rubripes (Japanese pufferfish) (Fugu rubripes)	26.13	662	418	18	6e-54	206	SMC_N	PF02463.14	1.5e-11
comp19645_c0_seq1	NoHit	0.554877	3.11585	0.000276746	0.0196272	1349	63	58	58	96	96	81	59.67ﾂｱ2.36	91.00ﾂｱ7.07	7.612	7.949	9.475	11.036	11.733	13.294	8.345ﾂｱ0.811	12.021ﾂｱ0.944	1.44039		NoAnnotationFound
comp34809_c0_seq9	K01535	0.554162	4.05704	2.36484e-06	0.000477185	473	138	108	105	213	184	139	117.00ﾂｱ14.90	178.67ﾂｱ30.44	4.271	3.796	4.385	6.276	5.768	5.84	4.151ﾂｱ0.255	5.961ﾂｱ0.224	1.43613	sp|P11718|ATXA_LEIDO	Probable proton ATPase 1A in Leishmania donovani	48.55	896	389	11	0	683	E1-E2_ATPase	PF00122.15	1.1e-47
comp33493_c1_seq1	K11527	0.55236	4.29162	3.85795e-05	0.00464642	793	163	121	130	276	210	150	138.00ﾂｱ18.06	212.00ﾂｱ51.46	10.762	9.063	11.583	17.321	14.025	13.446	10.469ﾂｱ1.049	14.931ﾂｱ1.707	1.42609	sp|Q9HUI3|ARUS_PSEAE	Sensor histidine kinase AruS in Pseudomonas aeruginosa (strain ATCC 15692 / PAO1 / 1C / PRS 101 / LMG 12228)	28.63	262	168	7	7e-14	78.6	HATPase_c	PF02518.21	4.3e-15
comp35832_c0_seq2	NoHit	0.551762	2.63294	0.00102337	0.0472078	2074	47	48	33	71	74	50	42.67ﾂｱ6.85	65.00ﾂｱ10.68	4.775	5.537	4.532	6.868	7.609	6.909	4.948ﾂｱ0.428	7.129ﾂｱ0.340	1.44063		NoAnnotationFound
comp30519_c0_seq1	K08857	0.550217	4.372	3.39349e-07	9.72053e-05	334	165	135	137	245	240	180	145.67ﾂｱ13.70	221.67ﾂｱ29.53	7.253	6.738	8.126	10.249	10.681	10.755	7.372ﾂｱ0.573	10.562ﾂｱ0.223	1.43255	sp|P51954|NEK1_MOUSE	Serine/threonine-protein kinase Nek1 in Mus musculus (Mouse)	47.6	271	138	1	9e-85	299	Pkinase	PF00069.20	6.8e-62
comp28751_c0_seq3	K10394	0.54924	2.83462	0.00110131	0.0495279	2127	61	49	39	91	87	49	49.67ﾂｱ8.99	75.67ﾂｱ18.93	3.116	2.844	2.688	4.42	4.49	3.397	2.883ﾂｱ0.177	4.102ﾂｱ0.500	1.42296	sp|Q9FZ06|ARK3_ARATH	Armadillo repeat-containing kinesin-like protein 3 in Arabidopsis thaliana (Mouse-ear cress)	43.1	116	56	2	2e-20	100
comp32310_c0_seq3	NoHit	0.54827	2.79405	0.000859741	0.0422465	1947	56	45	42	84	66	67	47.67ﾂｱ6.02	72.33ﾂｱ8.26	2.825	2.585	2.867	4.032	3.373	4.6	2.759ﾂｱ0.124	4.002ﾂｱ0.501	1.45024	sp|Q9Y3Z3|SAMH1_HUMAN	Deoxynucleoside triphosphate triphosphohydrolase SAMHD1 in Homo sapiens (Human)	36.66	521	280	16	4e-89	298	HD	PF01966.17	5.5e-12
comp22038_c0_seq1	NoHit	0.548042	4.64132	2.90797e-08	1.19405e-05	233	201	184	146	312	289	206	177.00ﾂｱ22.99	269.00ﾂｱ45.53	12.353	12.837	12.11	18.244	17.971	17.197	12.433ﾂｱ0.302	17.804ﾂｱ0.443	1.43192	sp|Q8BUV8|GP107_MOUSE	Protein GPR107 in Mus musculus (Mouse)	40.73	302	168	2	1e-57	208	Lung_7-TM_R	PF06814.8	2.4e-43
comp32283_c0_seq6	NoHit	0.547447	2.9077	0.00046088	0.0274899	1604	54	59	43	91	85	61	52.00ﾂｱ6.68	79.00ﾂｱ12.96	3.688	4.575	3.963	5.907	5.871	5.659	4.075ﾂｱ0.371	5.812ﾂｱ0.109	1.42612		NoAnnotationFound
comp28437_c0_seq4	K08776	0.546867	4.08015	2.31901e-05	0.00311173	713	143	102	112	187	213	142	119.00ﾂｱ17.45	180.67ﾂｱ29.33	7.455	6.035	7.873	9.268	11.226	10.049	7.121ﾂｱ0.787	10.181ﾂｱ0.805	1.42965	sp|Q8VZH2|APM1_ARATH	Aminopeptidase M1 in Arabidopsis thaliana (Mouse-ear cress)	41.39	703	372	13	1e-169	516	Peptidase_M1	PF01433.15	2.3e-133
comp32175_c0_seq1	K12821	0.546791	3.87512	5.24084e-05	0.00573037	875	107	109	94	190	180	104	103.33ﾂｱ6.65	158.00ﾂｱ38.40	5.56	6.435	6.587	9.394	9.469	7.339	6.194ﾂｱ0.453	8.734ﾂｱ0.987	1.41001	sp|O14176|PRP40_SCHPO	Pre-mRNA-processing protein prp40 in Schizosaccharomyces pombe (strain 972 / ATCC 24843) (Fission yeast)	36.73	98	46	3	9e-10	65.9	FF	PF01846.14	2.6e-17
comp34724_c1_seq1	K14793	0.545344	4.8478	1.65158e-07	5.3929e-05	293	256	188	171	353	342	237	205.00ﾂｱ36.72	310.67ﾂｱ52.28	13.116	10.944	11.826	17.205	17.736	16.491	11.962ﾂｱ0.892	17.144ﾂｱ0.510	1.43317	sp|Q91WM3|U3IP2_MOUSE	U3 small nucleolar RNA-interacting protein 2 in Mus musculus (Mouse)	25.85	294	178	8	9e-22	102	WD40	PF00400.27	3.5e-13
comp29668_c1_seq3	K15113	0.545259	3.41761	8.40593e-05	0.00827387	972	87	80	58	126	128	87	75.00ﾂｱ12.36	113.67ﾂｱ18.87	5.493	5.732	4.943	7.558	8.173	7.453	5.389ﾂｱ0.330	7.728ﾂｱ0.318	1.43386	sp|P10566|MRS3_YEAST	Mitochondrial RNA-splicing protein MRS3 in Saccharomyces cerevisiae (strain ATCC 204508 / S288c) (Baker's yeast)	31.02	187	120	3	7e-07	55.1	Mito_carr	PF00153.22	5.7e-60
comp22460_c0_seq1	NoHit	0.545182	3.28082	0.000252227	0.0184548	1307	66	78	59	125	98	85	67.67ﾂｱ7.85	102.67ﾂｱ16.66	5.583	7.484	6.735	10.045	8.38	9.753	6.601ﾂｱ0.782	9.393ﾂｱ0.726	1.42292		NoAnnotationFound
comp36466_c1_seq1	K04958	0.54339	3.66302	6.63331e-05	0.00687571	923	98	97	73	174	135	98	89.33ﾂｱ11.56	135.67ﾂｱ31.03	1.143	1.287	1.149	1.933	1.597	1.556	1.193ﾂｱ0.067	1.695ﾂｱ0.169	1.42071	sp|Q8WSR4|ITPR_PATPE	Inositol 1,4,5-trisphosphate receptor in Patiria pectinifera (Starfish) (Asterina pectinifera)	43.33	60	34	0	8e-08	62.8	RYDR_ITPR	PF01365.16	1.2e-46
comp17834_c0_seq1	NoHit	0.542977	3.65042	3.69603e-05	0.00449886	786	96	91	78	161	142	99	88.33ﾂｱ7.59	134.00ﾂｱ25.94	9.674	10.404	10.614	15.437	14.476	13.551	10.231ﾂｱ0.403	14.488ﾂｱ0.770	1.41609		NoAnnotationFound
comp11384_c0_seq1	NoHit	0.542655	2.9301	0.000508698	0.0293422	1658	59	51	48	93	75	71	52.67ﾂｱ4.64	79.67ﾂｱ9.57	8.351	8.187	9.191	12.532	10.747	13.656	8.576ﾂｱ0.440	12.312ﾂｱ1.198	1.43549		NoAnnotationFound
comp29668_c1_seq2	K15113	0.542195	3.79889	1.93396e-05	0.00269719	686	106	92	95	164	164	116	97.67ﾂｱ6.02	148.00ﾂｱ22.63	6.569	6.478	7.947	9.676	10.287	9.772	6.998ﾂｱ0.672	9.912ﾂｱ0.268	1.4163	sp|P10566|MRS3_YEAST	Mitochondrial RNA-splicing protein MRS3 in Saccharomyces cerevisiae (strain ATCC 204508 / S288c) (Baker's yeast)	31.02	187	120	3	7e-07	55.1	Mito_carr	PF00153.22	5.7e-60
comp34964_c1_seq1	NoHit	0.542079	3.54107	0.000189972	0.0150227	1209	97	69	79	157	122	93	81.67ﾂｱ11.59	124.00ﾂｱ26.17	12.286	9.906	13.523	18.924	15.632	16.004	11.905ﾂｱ1.501	16.853ﾂｱ1.472	1.41562	sp|Q59ZX3|RBE1_CANAL	Repressed by EFG1 protein 1 in Candida albicans (strain SC5314 / ATCC MYA-2876) (Yeast)	34.39	157	80	6	2e-10	63.9	CAP	PF00188.21	7.1e-22
comp31682_c1_seq2	NoHit	0.541771	3.39593	0.000397633	0.0249065	1527	95	76	52	146	106	85	74.33ﾂｱ17.59	112.33ﾂｱ25.30	7.074	6.413	5.228	10.336	7.976	8.589	6.238ﾂｱ0.764	8.967ﾂｱ1.000	1.43733		PBP_like_2	PF12849.2	1.8e-06
comp8392_c0_seq1	NoHit	0.54159	3.58203	0.000211992	0.01633	1242	113	85	57	151	142	92	85.00ﾂｱ22.86	128.33ﾂｱ25.95	14.326	12.221	9.771	18.225	18.225	15.851	12.106ﾂｱ1.861	17.434ﾂｱ1.119	1.44005		NoAnnotationFound
comp20092_c0_seq3	K15528	0.541526	2.96411	0.000606746	0.0330013	1759	61	49	52	95	80	70	54.00ﾂｱ5.10	81.67ﾂｱ10.27	3.576	3.255	4.111	5.295	4.744	5.564	3.647ﾂｱ0.353	5.201ﾂｱ0.341	1.42586	sp|Q17449|FAAH1_CAEEL	Fatty acid amide hydrolase 1 in Caenorhabditis elegans	34.08	581	351	12	4e-79	268	Amidase	PF01425.16	6.9e-100
comp36382_c2_seq1	K08776	0.541245	3.38881	0.000226342	0.0171591	1262	92	64	65	137	119	79	73.67ﾂｱ12.97	111.67ﾂｱ24.24	14.842	11.701	14.187	21.032	19.418	17.311	13.577ﾂｱ1.353	19.254ﾂｱ1.524	1.41811	sp|Q8VZH2|APM1_ARATH	Aminopeptidase M1 in Arabidopsis thaliana (Mouse-ear cress)	47.18	248	127	2	7e-65	222	Peptidase_M1	PF01433.15	1.8e-63
comp31786_c0_seq1	NoHit	0.539282	3.14326	0.000482176	0.0283536	1627	75	51	58	96	96	85	61.33ﾂｱ10.08	92.33ﾂｱ5.19	9.82	7.57	10.266	11.959	12.71	15.116	9.219ﾂｱ1.180	13.262ﾂｱ1.347	1.43852		NoAnnotationFound
comp29131_c0_seq4	K10393	0.53918	3.22584	0.000314268	0.0214219	1403	68	72	56	102	117	77	65.33ﾂｱ6.80	98.67ﾂｱ16.50	3.901	4.683	4.332	5.567	6.792	5.993	4.305ﾂｱ0.320	6.117ﾂｱ0.508	1.42078	sp|Q39493|DSK1_CYLFU	Diatom spindle kinesin-1 in Cylindrotheca fusiformis (Marine diatom)	34.31	376	226	9	3e-55	204	Kinesin	PF00225.18	8.2e-66
comp35808_c3_seq1	NoHit	0.539162	3.10824	0.000465367	0.0276541	1610	75	58	48	94	109	70	60.33ﾂｱ11.15	91.00ﾂｱ16.06	4.607	4.045	3.974	5.489	6.773	5.84	4.209ﾂｱ0.283	6.034ﾂｱ0.542	1.43361		NoAnnotationFound
comp17652_c0_seq1	NoHit	0.538699	3.34319	0.000526887	0.0298808	1687	100	61	54	129	114	81	71.67ﾂｱ20.24	108.00ﾂｱ20.05	10.481	7.257	7.641	12.862	12.09	11.528	8.460ﾂｱ1.438	12.160ﾂｱ0.547	1.43736		NoAnnotationFound
comp33008_c0_seq1	K10754	0.538569	2.90935	0.000550015	0.0307369	1712	61	53	43	89	88	60	52.33ﾂｱ7.36	79.00ﾂｱ13.44	2.13	2.098	2.024	2.953	3.109	2.844	2.084ﾂｱ0.044	2.969ﾂｱ0.109	1.4243	sp|P35251|RFC1_HUMAN	Replication factor C subunit 1 in Homo sapiens (Human)	41.54	130	69	2	7e-19	96.7	RFC1	PF08519.7	3.6e-39
comp33977_c0_seq1	NoHit	0.53813	2.92486	0.000773283	0.0390202	1896	65	51	43	103	75	62	53.00ﾂｱ9.09	80.00ﾂｱ17.11	3.049	2.714	2.719	4.595	3.56	3.951	2.827ﾂｱ0.157	4.035ﾂｱ0.427	1.42711	sp|Q609G2|UBIG_METCA	Ubiquinone biosynthesis O-methyltransferase in Methylococcus capsulatus (strain ATCC 33009 / NCIMB 11132 / Bath)	40	110	54	4	6e-09	60.8	Methyltransf_23	PF13489.1	1.1e-29
comp26331_c0_seq1	NoHit	0.536611	2.92301	0.000929356	0.0444571	2000	52	59	46	85	74	77	52.33ﾂｱ5.31	78.67ﾂｱ4.64	7.612	9.798	9.117	11.852	10.972	15.326	8.842ﾂｱ0.913	12.717ﾂｱ1.880	1.43811		NoAnnotationFound
comp36424_c0_seq5	NoHit	0.533793	3.01112	0.00072586	0.0373361	1860	75	45	49	98	87	69	56.33ﾂｱ13.30	84.67ﾂｱ11.95	2.41	1.644	2.119	2.992	2.828	3.006	2.058ﾂｱ0.316	2.942ﾂｱ0.081	1.42957		NoAnnotationFound
comp20274_c0_seq1	NoHit	0.533314	3.19701	0.000468453	0.0277857	1613	83	60	51	113	111	68	64.67ﾂｱ13.47	97.33ﾂｱ20.76	17.05	13.951	14.187	22.101	23.072	18.981	15.063ﾂｱ1.409	21.385ﾂｱ1.745	1.41969		NoAnnotationFound
comp35497_c0_seq1	NoHit	0.532484	4.15291	3.57178e-06	0.000680724	502	124	138	115	208	205	154	125.67ﾂｱ9.46	189.00ﾂｱ24.78	2.601	3.288	3.257	4.148	4.35	4.39	3.049ﾂｱ0.317	4.296ﾂｱ0.106	1.40901	sp|Q94AM9|CID4_ARATH	Polyadenylate-binding protein-interacting protein 4 in Arabidopsis thaliana (Mouse-ear cress)	29.91	224	127	10	3e-08	62.4	SM-ATX	PF14438.1	1.2e-14
comp33217_c0_seq1	K08734	0.532201	3.09509	0.000455059	0.0272731	1595	63	64	52	102	94	73	59.67ﾂｱ5.44	89.67ﾂｱ12.23	2.657	3.061	2.962	4.09	4.011	4.18	2.893ﾂｱ0.172	4.094ﾂｱ0.069	1.41472	sp|Q9JK91|MLH1_MOUSE	DNA mismatch repair protein Mlh1 in Mus musculus (Mouse)	31.43	350	190	5	1e-39	161	DNA_mis_repair	PF01119.14	1.5e-28
comp23009_c1_seq2	NoHit	0.532146	3.54343	0.00017143	0.0140003	1171	98	97	53	139	131	101	82.67ﾂｱ20.98	123.67ﾂｱ16.36	16.109	18.071	11.794	21.751	21.794	22.56	15.325ﾂｱ2.622	22.035ﾂｱ0.372	1.43785		NoAnnotationFound
comp33450_c1_seq3	K01835	0.531715	3.12827	0.000607283	0.0330117	1760	69	61	54	120	88	69	61.33ﾂｱ6.13	92.33ﾂｱ21.04	2.623	2.639	2.772	4.342	3.391	3.569	2.678ﾂｱ0.067	3.767ﾂｱ0.413	1.40662	sp|Q5RFI8|PGM2_PONAB	Phosphoglucomutase-2 in Pongo abelii (Sumatran orangutan) (Pongo pygmaeus abelii)	44.47	416	201	10	1e-82	285	PGM_PMM_I	PF02878.11	1.4e-34
comp16864_c0_seq1	NoHit	0.531648	3.00815	0.000558006	0.0310565	1719	68	52	49	98	93	63	56.33ﾂｱ8.34	84.67ﾂｱ15.46	4.26	3.699	4.142	5.839	5.89	5.363	4.034ﾂｱ0.241	5.697ﾂｱ0.237	1.41234		NoAnnotationFound
comp33530_c0_seq2	NoHit	0.530946	3.79934	0.00057167	0.0315417	1734	139	91	69	179	164	105	99.67ﾂｱ29.23	149.33ﾂｱ31.94	5.953	4.423	3.984	7.286	7.102	6.098	4.787ﾂｱ0.844	6.829ﾂｱ0.522	1.42651	sp|Q5RF97|BCD1_PONAB	Box C/D snoRNA protein 1 in Pongo abelii (Sumatran orangutan) (Pongo pygmaeus abelii)	28.41	271	145	10	4e-20	97.8	zf-HIT	PF04438.11	2.3e-09
comp34363_c0_seq2	NoHit	0.530922	3.21623	0.00048624	0.0285574	1629	79	64	53	100	119	75	65.33ﾂｱ10.66	98.00ﾂｱ18.02	2.545	2.336	2.298	3.06	3.87	3.273	2.393ﾂｱ0.109	3.401ﾂｱ0.343	1.42105		FYVE	PF01363.16	5.9e-12
comp28840_c1_seq1	K12860	0.530883	3.4413	0.000130588	0.0114622	1090	96	71	63	137	116	92	76.67ﾂｱ14.06	115.00ﾂｱ18.38	4.17	3.504	3.689	5.654	5.092	5.42	3.788ﾂｱ0.281	5.389ﾂｱ0.231	1.42258	sp|O08837|CDC5L_RAT	Cell division cycle 5-like protein in Rattus norvegicus (Rat)	43.95	826	375	17	2e-147	461	Myb_Cef	PF11831.3	1e-33
comp31379_c0_seq1	NoHit	0.530033	2.82251	0.000856084	0.0420884	1946	62	46	40	84	79	59	49.33ﾂｱ9.29	74.00ﾂｱ10.80	9.798	8.241	8.548	12.639	12.635	12.673	8.862ﾂｱ0.673	12.649ﾂｱ0.017	1.42723		NoAnnotationFound
comp31252_c4_seq2	K03260	0.530018	4.50318	4.8597e-06	0.000883921	526	204	162	122	273	278	180	162.67ﾂｱ33.48	243.67ﾂｱ45.07	12.174	10.977	9.823	15.505	16.787	14.591	10.991ﾂｱ0.960	15.628ﾂｱ0.901	1.42178	sp|O82233|IF4G2_ARATH	Eukaryotic translation initiation factor isoform 4G-2 in Arabidopsis thaliana (Mouse-ear cress)	34.42	276	153	9	4e-35	145	MIF4G	PF02854.14	3.2e-34
comp35497_c0_seq2	NoHit	0.529693	4.13557	1.01068e-05	0.00160034	604	130	125	119	228	201	135	124.67ﾂｱ4.50	188.00ﾂｱ39.06	2.69	2.942	3.32	4.488	4.209	3.798	2.984ﾂｱ0.259	4.165ﾂｱ0.283	1.39564	sp|Q94AM9|CID4_ARATH	Polyadenylate-binding protein-interacting protein 4 in Arabidopsis thaliana (Mouse-ear cress)	29.91	224	127	10	3e-08	62.4	SM-ATX	PF14438.1	1.2e-14
comp31699_c0_seq1	NoHit	0.529443	3.30554	0.000268398	0.0192207	1335	90	62	57	118	111	84	69.67ﾂｱ14.52	104.33ﾂｱ14.66	6.435	5.029	5.502	8.034	8.032	8.159	5.655ﾂｱ0.584	8.075ﾂｱ0.059	1.42778		NoAnnotationFound
comp26797_c0_seq1	NoHit	0.528338	3.00631	0.000638835	0.0342832	1782	56	58	54	92	94	66	56.00ﾂｱ1.63	84.00ﾂｱ12.75	2.892	3.407	3.763	4.517	4.913	4.628	3.354ﾂｱ0.358	4.686ﾂｱ0.167	1.39702		NoAnnotationFound
comp15314_c1_seq1	NoHit	0.526903	4.00306	1.98802e-05	0.00275253	691	142	110	91	212	166	135	114.33ﾂｱ21.04	171.00ﾂｱ31.63	7.701	6.77	6.661	10.939	9.112	9.944	7.044ﾂｱ0.467	9.998ﾂｱ0.747	1.41935	sp|Q3YEC7|RABL6_HUMAN	Rab-like protein 6 in Homo sapiens (Human)	37.79	262	151	4	3e-38	155	Ras	PF00071.17	3.9e-09
comp35943_c3_seq1	NoHit	0.526128	3.25224	0.000326385	0.0218545	1428	76	60	64	106	107	86	66.67ﾂｱ6.80	99.67ﾂｱ9.67	2.78	2.487	3.151	3.682	3.955	4.266	2.806ﾂｱ0.272	3.968ﾂｱ0.239	1.41385	sp|Q54JR2|ABCC3_DICDI	ABC transporter C family member 3 in Dictyostelium discoideum (Slime mold)	35.6	1000	565	17	0	595	ABC_tran	PF00005.22	3e-43
comp34919_c0_seq2	NoHit	0.525942	3.01669	0.000780302	0.039208	1904	65	64	42	96	100	60	57.00ﾂｱ10.61	85.33ﾂｱ17.99	3.217	3.59	2.804	4.517	5.007	4.027	3.204ﾂｱ0.321	4.517ﾂｱ0.400	1.40982	sp|Q01H90|LDL3_ORYSI	Lysine-specific histone demethylase 1 homolog 3 in Oryza sativa subsp. indica (Rice)	27.07	484	265	15	1e-19	97.8	Amino_oxidase	PF01593.19	1.2e-36
comp16811_c0_seq1	NoHit	0.525829	3.73841	0.000678251	0.0357129	1817	127	98	62	184	138	106	95.67ﾂｱ26.59	142.67ﾂｱ32.01	13.676	11.972	9.022	18.856	15.04	15.508	11.557ﾂｱ1.923	16.468ﾂｱ1.699	1.42494		NoAnnotationFound
comp30807_c0_seq1	NoHit	0.524762	3.14207	0.000508804	0.0293422	1659	72	61	53	113	89	76	62.00ﾂｱ7.79	92.67ﾂｱ15.33	4.652	4.477	4.616	6.946	5.815	6.671	4.582ﾂｱ0.075	6.477ﾂｱ0.482	1.41366		MFS_1	PF07690.11	1.3e-07
comp31252_c3_seq1	NoHit	0.524701	3.75127	3.80485e-05	0.00460204	791	116	90	81	160	160	109	95.67ﾂｱ14.84	143.00ﾂｱ24.04	15.358	13.508	14.503	20.158	21.437	19.611	14.456ﾂｱ0.756	20.402ﾂｱ0.765	1.41126		NoAnnotationFound
comp31892_c0_seq6	K17086	0.524685	4.12351	3.88899e-06	0.000729551	510	149	123	101	219	190	148	124.33ﾂｱ19.62	185.67ﾂｱ29.15	7.533	7.062	6.893	10.531	9.723	10.163	7.163ﾂｱ0.271	10.139ﾂｱ0.330	1.41548	sp|Q55FP0|PHG1A_DICDI	Putative phagocytic receptor 1a in Dictyostelium discoideum (Slime mold)	41.01	634	348	12	1e-148	455	EMP70	PF02990.11	1.7e-171
comp29995_c0_seq3	NoHit	0.52126	3.78978	5.04965e-05	0.00561109	861	117	99	80	182	152	108	98.67ﾂｱ15.11	147.33ﾂｱ30.39	3.991	3.839	3.689	5.916	5.251	5.01	3.840ﾂｱ0.123	5.392ﾂｱ0.383	1.40427		zf-CCCH	PF00642.19	2.2e-11
comp30797_c1_seq1	K14005	0.52071	5.12551	1.49878e-09	8.53528e-07	168	273	261	217	431	393	296	250.33ﾂｱ24.07	373.33ﾂｱ56.84	8.228	8.933	8.822	12.347	11.978	12.11	8.661ﾂｱ0.310	12.145ﾂｱ0.153	1.40222	sp|Q55CT5|SEC31_DICDI	Protein transport protein SEC31 in Dictyostelium discoideum (Slime mold)	32.66	888	426	21	6e-132	442	WD40	PF00400.27	1e-13
comp8330_c0_seq1	K07874	0.520567	3.00611	0.000714608	0.0369361	1851	66	51	52	96	90	66	56.33ﾂｱ6.85	84.00ﾂｱ12.96	12.432	10.88	13.259	17.215	17.154	16.891	12.190ﾂｱ0.986	17.087ﾂｱ0.141	1.40162	sp|P49104|RAB2B_MAIZE	Ras-related protein Rab-2-B in Zea mays (Maize)	36.59	164	89	3	4e-26	105	Ras	PF00071.17	1.1e-31
comp35707_c1_seq1	NoHit	0.519569	3.91076	0.000278454	0.0196575	1354	120	117	86	204	180	101	107.67ﾂｱ15.37	161.67ﾂｱ44.00	3.453	3.828	3.341	5.586	5.242	3.951	3.541ﾂｱ0.208	4.926ﾂｱ0.704	1.39125	sp|A2BGR3|ERC6L_DANRE	DNA excision repair protein ERCC-6-like in Danio rerio (Zebrafish) (Brachydanio rerio)	37.05	699	367	14	8e-114	394	SNF2_N	PF00176.18	3e-52
comp14550_c0_seq1	NoHit	0.518971	4.11154	8.73755e-05	0.00853879	979	146	133	93	241	172	141	124.00ﾂｱ22.55	184.67ﾂｱ41.80	11.524	11.907	9.908	18.089	13.734	15.107	11.113ﾂｱ0.866	15.643ﾂｱ1.818	1.40762		NoAnnotationFound
comp24688_c1_seq1	NoHit	0.51816	3.35563	0.000237076	0.0177954	1274	89	75	54	122	118	84	72.67ﾂｱ14.38	108.00ﾂｱ17.05	42.06	39.939	34.803	54.956	56.459	54.014	38.934ﾂｱ3.047	55.143ﾂｱ1.007	1.41631		NoAnnotationFound
comp20868_c0_seq1	NoHit	0.518041	3.49189	0.000158826	0.0132248	1149	85	79	74	123	133	98	79.33ﾂｱ4.50	118.00ﾂｱ14.72	16.557	17.433	19.52	22.81	26.229	25.948	17.837ﾂｱ1.243	24.996ﾂｱ1.550	1.40134		NoAnnotationFound
comp36377_c2_seq1	K04739	0.517414	3.7697	0.000194703	0.0152938	1218	102	102	87	192	136	107	97.00ﾂｱ7.07	145.00ﾂｱ35.28	2.791	3.169	3.215	5.003	3.767	3.979	3.058ﾂｱ0.190	4.250ﾂｱ0.540	1.38941	sp|O04619|ADNT1_ARATH	Mitochondrial adenine nucleotide transporter ADNT1 in Arabidopsis thaliana (Mouse-ear cress)	30.58	291	160	9	2e-26	117	cNMP_binding	PF00027.24	7.5e-38
comp25135_c2_seq1	K17086	0.516685	3.38569	0.000668501	0.0353356	1810	92	59	71	137	112	82	74.00ﾂｱ13.64	110.33ﾂｱ22.48	10.818	7.873	11.288	15.33	13.33	13.103	9.993ﾂｱ1.511	13.921ﾂｱ1.001	1.39304	sp|Q92544|TM9S4_HUMAN	Transmembrane 9 superfamily member 4 in Homo sapiens (Human)	37.24	341	176	10	1e-60	211	EMP70	PF02990.11	1.6e-69
comp30091_c0_seq1	K10396	0.516175	3.19419	0.000705035	0.036759	1835	84	60	51	118	103	69	65.00ﾂｱ13.93	96.67ﾂｱ20.50	3.363	2.725	2.751	4.488	4.171	3.75	2.946ﾂｱ0.295	4.136ﾂｱ0.302	1.40375	sp|P28738|KIF5C_MOUSE	Kinesin heavy chain isoform 5C in Mus musculus (Mouse)	29.75	326	213	8	2e-37	155	Kinesin	PF00225.18	8.7e-57
comp34786_c1_seq1	K17916	0.516036	3.16239	0.000649671	0.0346466	1794	75	63	51	107	88	85	63.00ﾂｱ9.80	93.33ﾂｱ9.74	48.988	46.222	45.617	66.663	58.197	75.562	46.942ﾂｱ1.467	66.807ﾂｱ7.090	1.42317	sp|F8WLE0|KIF28_RAT	Kinesin-like protein KIF28P in Rattus norvegicus (Rat)	39.64	111	55	3	9e-15	74.3
comp34486_c0_seq8	K03320	0.515084	4.25223	5.93362e-06	0.00104163	545	163	122	124	239	212	157	136.33ﾂｱ18.87	202.67ﾂｱ34.12	6.905	5.862	7.083	9.627	9.084	9.028	6.617ﾂｱ0.539	9.246ﾂｱ0.270	1.39737	sp|O26759|Y663_METTH	Putative ammonium transporter MTH_663 in Methanothermobacter thermautotrophicus (strain ATCC 29096 / DSM 1053 / JCM 10044 / NBRC 100330 / Delta H) (Methanobacterium thermoautotrophicum)	40.58	414	228	7	8e-66	231	Ammonium_transp	PF00909.16	1.4e-105
comp26342_c0_seq2	K14947	0.514172	3.4085	0.000337809	0.0224283	1441	76	89	60	114	122	97	75.00ﾂｱ11.86	111.00ﾂｱ10.42	8.004	10.631	8.537	11.425	13.002	13.885	9.057ﾂｱ1.134	12.771ﾂｱ1.018	1.40994	sp|Q12849|GRSF1_HUMAN	G-rich sequence factor 1 in Homo sapiens (Human)	36.36	77	42	2	5e-07	55.1	RRM_6	PF14259.1	7.6e-11
comp35043_c0_seq4	K00691	0.512458	3.73953	0.000101976	0.00972011	1003	124	88	75	169	148	108	95.67ﾂｱ20.73	141.67ﾂｱ25.30	4.921	3.958	4.005	6.373	5.937	5.812	4.295ﾂｱ0.443	6.041ﾂｱ0.240	1.40646	sp|Q8L164|TREP_THEBR	Alpha,alpha-trehalose phosphorylase in Thermoanaerobacter brockii (Thermoanaerobium brockii)	48.37	769	385	6	0	767	Glyco_hydro_65m	PF03632.10	1.1e-108
comp29487_c0_seq1	NoHit	0.512208	3.49964	0.000461814	0.0275284	1605	101	65	74	129	116	109	80.00ﾂｱ15.30	118.00ﾂｱ8.29	5.134	3.753	5.07	6.227	5.965	7.52	4.652ﾂｱ0.636	6.571ﾂｱ0.680	1.41225		NoAnnotationFound
comp31522_c1_seq1	NoHit	0.511563	3.05299	0.000986244	0.0461177	2046	71	50	54	102	82	75	58.33ﾂｱ9.10	86.33ﾂｱ11.44	6.917	5.526	7.104	9.452	8.079	9.925	6.516ﾂｱ0.704	9.152ﾂｱ0.783	1.40455		NoAnnotationFound
comp26342_c0_seq1	K12898	0.510857	3.88396	0.00024468	0.0181608	1289	126	117	75	199	141	129	106.00ﾂｱ22.23	156.33ﾂｱ30.57	10.863	11.442	8.738	16.321	12.297	15.107	10.348ﾂｱ1.162	14.575ﾂｱ1.685	1.40849	sp|Q8C5Q4|GRSF1_MOUSE	G-rich sequence factor 1 in Mus musculus (Mouse)	36.36	77	42	2	4e-07	55.8	RRM_6	PF14259.1	1.5e-37
comp33554_c1_seq1	K08912	0.51048	7.3619	0.000334323	0.0222824	1435	1687	1055	882	2104	1890	1326	1208.00ﾂｱ345.99	1773.33ﾂｱ328.16	125.62	89.156	88.662	149.034	142.387	134.11	101.146ﾂｱ17.307	141.844ﾂｱ6.105	1.40236	sp|P08976|LH18_EUGGR	Light-harvesting complex I LH38 proteins in Euglena gracilis	50.9	391	162	9	1e-109	343	Chloroa_b-bind	PF00504.16	1.6e-71
comp27675_c0_seq1	K15083	0.510173	3.44251	0.00045621	0.0272794	1600	86	86	61	143	126	77	77.67ﾂｱ11.79	115.33ﾂｱ27.98	5.437	6.175	5.207	8.598	8.06	6.613	5.606ﾂｱ0.413	7.757ﾂｱ0.838	1.38355	sp|P79051|RHP16_SCHPO	ATP-dependent helicase rhp16 in Schizosaccharomyces pombe (strain 972 / ATCC 24843) (Fission yeast)	40	155	72	3	9e-27	119	SNF2_N	PF00176.18	4.2e-29
comp33137_c0_seq1	K05766	0.510093	4.33113	3.84718e-06	0.000724549	508	146	158	128	232	241	167	144.00ﾂｱ12.33	213.33ﾂｱ32.97	8.419	10.35	9.96	12.726	14.063	13.084	9.576ﾂｱ0.834	13.291ﾂｱ0.565	1.38786	sp|Q9ZR37|DUS1_ARATH	Dual specificity protein phosphatase 1 in Arabidopsis thaliana (Mouse-ear cress)	38.3	141	86	1	9e-25	107	DSPc	PF00782.15	2.6e-31
comp23607_c0_seq2	K00382	0.509555	4.96618	5.4758e-07	0.000146747	357	284	208	186	387	352	262	226.00ﾂｱ41.98	333.67ﾂｱ52.65	13.194	10.977	11.657	17.108	16.543	16.529	11.943ﾂｱ0.927	16.727ﾂｱ0.270	1.40055	sp|O00087|DLDH_SCHPO	Dihydrolipoyl dehydrogenase, mitochondrial in Schizosaccharomyces pombe (strain 972 / ATCC 24843) (Fission yeast)	26.14	528	331	14	5e-39	156	Pyr_redox_2	PF07992.9	1.1e-20
comp20068_c0_seq2	K05841	0.509223	3.14583	0.00070206	0.036655	1832	70	64	53	104	89	83	62.33ﾂｱ7.04	92.00ﾂｱ8.83	3.184	3.298	3.246	4.498	4.086	5.125	3.243ﾂｱ0.047	4.570ﾂｱ0.427	1.4091	sp|A7A179|ATG26_YEAS7	Sterol 3-beta-glucosyltransferase in Saccharomyces cerevisiae (strain YJM789) (Baker's yeast)	24.52	420	248	19	2e-13	78.6	Glyco_transf_28	PF03033.15	4.9e-07
comp30397_c0_seq2	K01595	0.5081	4.56204	5.03275e-06	0.000911928	528	184	184	141	251	294	205	169.67ﾂｱ20.27	250.00ﾂｱ36.34	6.244	7.094	6.461	8.112	10.099	9.457	6.600ﾂｱ0.361	9.223ﾂｱ0.828	1.39738	sp|P81831|CAPP1_CHLRE	Phosphoenolpyruvate carboxylase 1 in Chlamydomonas reinhardtii (Chlamydomonas smithii)	43.62	917	463	9	0	681	PEPcase	PF00311.12	5.2e-264
comp28430_c0_seq1	NoHit	0.508033	3.42977	0.000458709	0.0273774	1603	79	84	67	146	112	83	76.67ﾂｱ7.13	113.67ﾂｱ25.75	7.32	8.825	8.379	12.872	10.503	10.44	8.175ﾂｱ0.631	11.272ﾂｱ1.132	1.37881		DUF273	PF03314.9	3e-08
comp27575_c0_seq1	K03686	0.50798	4.02174	2.55647e-05	0.00336431	727	136	122	92	213	169	135	116.67ﾂｱ18.35	172.33ﾂｱ31.93	6.21	6.327	5.67	9.258	7.816	8.379	6.069ﾂｱ0.286	8.484ﾂｱ0.593	1.39791	sp|O27352|DNAJ_METTH	Chaperone protein DnaJ in Methanothermobacter thermautotrophicus (strain ATCC 29096 / DSM 1053 / JCM 10044 / NBRC 100330 / Delta H) (Methanobacterium thermoautotrophicum)	45.54	101	51	2	5e-15	81.6	DnaJ	PF00226.26	2.6e-21
comp26232_c1_seq1	NoHit	0.507601	3.07448	0.00087164	0.0425683	1959	63	61	54	100	91	72	59.33ﾂｱ3.86	87.67ﾂｱ11.67	6.827	7.495	7.905	10.307	9.977	10.602	7.409ﾂｱ0.444	10.295ﾂｱ0.255	1.38952	sp|Q9S752|LOFG2_ARATH	Probable E3 ubiquitin-protein ligase LOG2 in Arabidopsis thaliana (Mouse-ear cress)	32.97	273	142	11	1e-26	113	zf-C3HC4_3	PF13920.1	2.3e-13
comp34522_c0_seq1	NoHit	0.506705	3.31092	0.000325546	0.0218422	1425	81	72	58	113	110	88	70.33ﾂｱ9.46	103.67ﾂｱ11.15	1.525	1.536	1.465	2.011	2.086	2.243	1.509ﾂｱ0.031	2.113ﾂｱ0.097	1.40053		NoAnnotationFound
comp32603_c0_seq1	K17677	0.506123	3.45816	0.000366201	0.0237368	1476	80	87	68	144	122	82	78.33ﾂｱ7.85	116.00ﾂｱ25.66	2.545	3.147	2.92	4.362	3.927	3.55	2.871ﾂｱ0.248	3.946ﾂｱ0.332	1.37458	sp|Q06683|IRC3_YEAST	Putative ATP-dependent helicase IRC3 in Saccharomyces cerevisiae (strain ATCC 204508 / S288c) (Baker's yeast)	24.91	277	167	8	3e-13	78.2	ResIII	PF04851.10	2.8e-10
comp34809_c0_seq5	K01535	0.505506	3.73088	0.000137998	0.0119174	1107	107	91	87	173	150	99	95.00ﾂｱ8.64	140.67ﾂｱ30.92	3.307	3.201	3.626	5.091	4.697	4.161	3.378ﾂｱ0.181	4.650ﾂｱ0.381	1.37634	sp|P12522|ATXB_LEIDO	Probable proton ATPase 1B in Leishmania donovani	48.88	896	386	12	0	687	E1-E2_ATPase	PF00122.15	1.5e-47
comp36518_c0_seq5	K01908	0.504904	3.25988	0.000513733	0.0295553	1663	86	68	51	114	112	76	68.33ﾂｱ14.29	100.67ﾂｱ17.46	8.217	7.365	6.577	10.356	10.822	9.858	7.386ﾂｱ0.670	10.345ﾂｱ0.394	1.40055	sp|P28812|Y3568_PSEAE	Uncharacterized protein PA3568 in Pseudomonas aeruginosa (strain ATCC 15692 / PAO1 / 1C / PRS 101 / LMG 12228)	52.78	396	178	4	1e-140	422	AMP-binding	PF00501.23	1.2e-59
comp27290_c0_seq1	K02003	0.503838	3.33924	0.000411975	0.0254108	1551	78	82	56	127	104	87	72.00ﾂｱ11.43	106.00ﾂｱ16.39	5.493	6.554	5.323	8.51	7.412	8.322	5.790ﾂｱ0.545	8.081ﾂｱ0.479	1.39567	sp|Q8T664|ABCH2_DICDI	ABC transporter H family member 2 in Dictyostelium discoideum (Slime mold)	50.84	299	125	3	2e-95	306	ABC_tran	PF00005.22	1.8e-28
comp28700_c0_seq1	K03526	0.503306	4.58827	1.26251e-05	0.00189769	636	211	151	158	313	253	201	173.33ﾂｱ26.79	255.67ﾂｱ45.76	7.421	6.035	7.494	10.473	9.009	9.6	6.983ﾂｱ0.671	9.694ﾂｱ0.601	1.38811	sp|Q6K8J4|ISPG_ORYSJ	4-hydroxy-3-methylbut-2-en-1-yl diphosphate synthase, chloroplastic in Oryza sativa subsp. japonica (Rice)	61.52	673	246	7	0	729	GcpE	PF04551.9	5.5e-157
comp35461_c0_seq1	NoHit	0.502898	3.23022	0.000617934	0.0334387	1768	71	66	62	106	106	81	66.33ﾂｱ3.68	97.67ﾂｱ11.79	2.724	2.877	3.215	3.876	4.124	4.228	2.939ﾂｱ0.205	4.076ﾂｱ0.148	1.38689		NoAnnotationFound
comp32220_c0_seq1	NoHit	0.500447	3.71605	8.99888e-05	0.00873175	986	108	100	75	159	152	105	94.33ﾂｱ14.06	138.67ﾂｱ23.98	4.282	4.499	4.005	5.994	6.097	5.65	4.262ﾂｱ0.202	5.914ﾂｱ0.191	1.38744		NoAnnotationFound
comp29334_c0_seq3	K17839	0.499771	3.08008	0.00108172	0.0489035	2115	63	60	56	99	90	74	59.67ﾂｱ2.87	87.67ﾂｱ10.34	1.738	1.871	2.076	2.584	2.499	2.758	1.895ﾂｱ0.139	2.614ﾂｱ0.108	1.37904	sp|Q8H191|PAO4_ARATH	Probable polyamine oxidase 4 in Arabidopsis thaliana (Mouse-ear cress)	33.33	492	259	16	3e-50	191	Amino_oxidase	PF01593.19	1.1e-58
comp34290_c0_seq8	K08912	0.499766	5.43058	0.000268402	0.0192207	1336	417	300	231	600	460	332	316.00ﾂｱ76.77	464.00ﾂｱ109.45	44.022	35.926	32.948	60.27	49.141	47.611	37.632ﾂｱ4.679	52.341ﾂｱ5.642	1.39084	sp|P27517|CB2_DUNTE	Chlorophyll a-b binding protein of LHCII type I, chloroplastic in Dunaliella tertiolecta (Green alga)	65.8	231	76	3	4e-102	309	Chloroa_b-bind	PF00504.16	2e-51
comp35363_c0_seq2	NoHit	0.499714	3.64841	0.000188382	0.0149569	1205	110	79	80	159	128	108	89.67ﾂｱ14.38	131.67ﾂｱ20.98	9.495	7.732	9.317	13.057	11.179	12.664	8.848ﾂｱ0.792	12.300ﾂｱ0.809	1.3901		NoAnnotationFound
comp36076_c0_seq2	K12391	0.499347	3.3207	0.000526731	0.0298808	1686	83	63	67	118	112	83	71.00ﾂｱ8.64	104.33ﾂｱ15.28	3.094	2.66	3.362	4.177	4.218	4.199	3.039ﾂｱ0.289	4.198ﾂｱ0.017	1.3814	sp|Q8I8U2|AP1G_DICDI	AP-1 complex subunit gamma in Dictyostelium discoideum (Slime mold)	37.63	93	52	3	7e-08	60.5	Adaptin_N	PF01602.15	1e-113
comp35467_c0_seq1	K08794	0.499148	4.37488	1.07873e-05	0.00168685	611	175	140	133	225	256	176	149.33ﾂｱ18.37	219.00ﾂｱ32.93	3.341	3.028	3.415	4.08	4.932	4.552	3.261ﾂｱ0.168	4.521ﾂｱ0.349	1.38623	sp|Q54C94|GEFF_DICDI	Ras guanine nucleotide exchange factor F in Dictyostelium discoideum (Slime mold)	26.91	249	155	10	4e-13	79	Kelch_3	PF13415.1	3.6e-29
comp17748_c1_seq1	NoHit	0.498997	3.13801	0.000896244	0.0433939	1976	74	61	52	101	92	81	62.33ﾂｱ9.03	91.33ﾂｱ8.18	34.975	32.487	33.506	45.504	44.021	52.077	33.656ﾂｱ1.021	47.201ﾂｱ3.501	1.40243		NoAnnotationFound
comp28796_c1_seq2	K08287	0.498478	4.14278	3.12303e-05	0.00393144	760	157	120	106	218	210	135	127.67ﾂｱ21.51	187.67ﾂｱ37.38	32.251	27.913	29.491	42.628	43.655	37.686	29.885ﾂｱ1.793	41.323ﾂｱ2.606	1.38272	sp|P51567|AFC2_ARATH	Serine/threonine-protein kinase AFC2 in Arabidopsis thaliana (Mouse-ear cress)	30.99	142	88	4	5e-12	68.2	Pkinase	PF00069.20	2.1e-14
comp8188_c0_seq1	K01421	0.498303	5.2517	8.24931e-06	0.0013702	576	358	257	219	485	436	302	278.00ﾂｱ58.66	407.67ﾂｱ77.35	15.066	12.285	12.437	19.42	18.572	17.264	13.263ﾂｱ1.277	18.419ﾂｱ0.887	1.38873		NoAnnotationFound
comp36292_c1_seq2	NoHit	0.496306	3.38515	0.000868253	0.042512	1954	68	87	68	136	108	84	74.33ﾂｱ8.96	109.33ﾂｱ21.25	2.791	4.056	3.763	5.314	4.49	4.686	3.537ﾂｱ0.541	4.830ﾂｱ0.351	1.36559		NoAnnotationFound
comp33727_c0_seq1	NoHit	0.49628	3.26854	0.000618405	0.0334452	1769	80	66	60	109	116	77	68.67ﾂｱ8.38	100.67ﾂｱ16.98	2.803	2.617	2.825	3.624	4.105	3.655	2.748ﾂｱ0.093	3.795ﾂｱ0.220	1.38058		NoAnnotationFound
comp30378_c0_seq1	NoHit	0.496057	3.48352	0.000416817	0.0255803	1558	88	71	80	137	123	91	79.67ﾂｱ6.94	117.00ﾂｱ19.25	5.504	5.04	6.746	8.151	7.778	7.73	5.763ﾂｱ0.720	7.886ﾂｱ0.188	1.3683		Pkinase	PF00069.20	8.6e-11
comp34814_c0_seq2	K10394	0.495624	4.10365	2.61804e-05	0.00343118	730	153	111	108	212	192	141	124.00ﾂｱ20.54	181.67ﾂｱ29.89	6.558	5.407	6.25	8.646	8.333	8.217	6.072ﾂｱ0.487	8.399ﾂｱ0.181	1.38319	sp|P46873|OSM3_CAEEL	Osmotic avoidance abnormal protein 3 in Caenorhabditis elegans	42.03	345	177	9	2e-65	238	Kinesin	PF00225.18	2.1e-90
comp26920_c0_seq1	NoHit	0.492426	3.409	0.000315697	0.0214667	1407	86	81	61	123	121	89	76.00ﾂｱ10.80	111.00ﾂｱ15.58	10.257	10.955	9.834	13.96	14.599	14.42	10.349ﾂｱ0.462	14.326ﾂｱ0.269	1.38433		NoAnnotationFound
comp29971_c0_seq1	NoHit	0.491781	4.03478	2.54543e-05	0.00335902	725	134	123	97	199	169	148	118.00ﾂｱ15.51	172.00ﾂｱ20.93	4.293	4.477	4.195	6.062	5.477	6.442	4.322ﾂｱ0.117	5.994ﾂｱ0.397	1.3868	sp|Q84K11|PPP5_SOLLC	Serine/threonine-protein phosphatase 5 in Solanum lycopersicum (Tomato) (Lycopersicon esculentum)	29.25	106	75	0	1e-08	62.8	TPR_11	PF13414.1	3.8e-11
comp34809_c0_seq12	K01535	0.490662	3.85408	0.000177223	0.014326	1182	134	88	91	179	161	117	104.33ﾂｱ21.01	152.33ﾂｱ26.04	4.271	3.18	3.91	5.421	5.186	5.058	3.787ﾂｱ0.454	5.222ﾂｱ0.150	1.37874	sp|P12522|ATXB_LEIDO	Probable proton ATPase 1B in Leishmania donovani	48.88	896	386	12	0	687	E1-E2_ATPase	PF00122.15	1.5e-47
comp36290_c0_seq11	NoHit	0.489862	3.98042	4.02759e-05	0.00477486	807	133	103	104	181	170	144	113.33ﾂｱ13.91	165.00ﾂｱ15.51	9.08	7.981	9.581	11.745	11.733	13.351	8.881ﾂｱ0.668	12.276ﾂｱ0.760	1.38232		NoAnnotationFound
comp33982_c1_seq4	NoHit	0.489257	3.20761	0.00080248	0.0400082	1919	82	66	50	111	94	83	66.00ﾂｱ13.06	96.00ﾂｱ11.52	3.206	2.931	2.635	4.129	3.72	4.409	2.924ﾂｱ0.233	4.086ﾂｱ0.283	1.39726	sp|Q941F1|PLA15_ARATH	Phospholipase A1-Igamma1, chloroplastic in Arabidopsis thaliana (Mouse-ear cress)	30.41	194	86	4	3e-13	77.4	Lipase_3	PF01764.20	1.3e-24
comp30265_c0_seq4	K04368	0.48715	4.19915	4.48336e-05	0.00514313	834	165	121	112	204	199	173	132.67ﾂｱ23.16	192.00ﾂｱ13.59	8.082	6.738	7.41	9.511	9.864	11.519	7.410ﾂｱ0.549	10.298ﾂｱ0.875	1.38969	sp|O80396|M2K3_ARATH	Mitogen-activated protein kinase kinase 3 in Arabidopsis thaliana (Mouse-ear cress)	40.22	276	140	7	3e-52	194	Pkinase	PF00069.20	8.7e-52
comp36430_c0_seq1	K07755	0.486301	3.97553	0.000111446	0.0103418	1031	116	118	104	163	176	151	112.67ﾂｱ6.18	163.33ﾂｱ10.21	11.064	12.772	13.407	14.796	16.994	19.573	12.414ﾂｱ0.989	17.121ﾂｱ1.952	1.3791	sp|Q91WU5|AS3MT_MOUSE	Arsenite methyltransferase in Mus musculus (Mouse)	48.62	327	156	5	2e-93	292	Methyltransf_31	PF13847.1	1.1e-31
comp23076_c0_seq1	K01784	0.484916	5.19224	0.000109504	0.010221	1025	337	294	177	445	403	314	269.33ﾂｱ67.61	387.33ﾂｱ54.62	21.882	21.673	15.515	27.493	26.482	27.694	19.690ﾂｱ2.953	27.223ﾂｱ0.530	1.38256	sp|Q57664|GALE_METJA	Putative UDP-glucose 4-epimerase in Methanocaldococcus jannaschii (strain ATCC 43067 / DSM 2661 / JAL-1 / JCM 10045 / NBRC 100440) (Methanococcus jannaschii)	31.72	309	197	7	2e-35	139	Epimerase	PF01370.16	4.1e-48
comp36055_c3_seq1	K02040	0.484062	3.93822	0.00032161	0.0217298	1416	145	90	98	186	175	123	111.00ﾂｱ24.26	161.33ﾂｱ27.48	4.092	2.888	3.731	4.993	4.998	4.714	3.570ﾂｱ0.504	4.902ﾂｱ0.133	1.37278	sp|Q98FL2|PSTS_RHILO	Phosphate-binding protein PstS in Rhizobium loti (strain MAFF303099) (Mesorhizobium loti)	28.42	292	189	9	1e-18	93.2	PBP_like_2	PF12849.2	1.3e-24
comp34374_c0_seq3	K10592	0.483843	4.10506	3.29558e-05	0.00408947	771	146	135	94	202	201	141	125.00ﾂｱ22.38	181.33ﾂｱ28.52	5.37	5.634	4.659	7.063	7.478	7.043	5.221ﾂｱ0.412	7.195ﾂｱ0.201	1.37795	sp|Q9P4Z1|TOM1_NEUCR	E3 ubiquitin-protein ligase TOM1-like in Neurospora crassa (strain ATCC 24698 / 74-OR23-1A / CBS 708.71 / DSM 1257 / FGSC 987)	23.26	331	222	10	1e-14	82.8	HECT	PF00632.20	4.8e-30
comp27403_c0_seq1	NoHit	0.48333	3.42285	0.000541421	0.0304344	1702	93	79	60	133	120	84	77.33ﾂｱ13.52	112.33ﾂｱ20.73	6.053	5.84	5.27	8.228	7.9	7.425	5.721ﾂｱ0.331	7.851ﾂｱ0.330	1.37225	sp|A4H5X5|JBP1_LEIBR	Thymine dioxygenase JBP1 in Leishmania braziliensis	30.39	102	66	1	6e-06	53.1
comp34453_c0_seq1	K02040	0.482167	3.28399	0.00105294	0.0483157	2085	76	65	68	118	110	76	69.67ﾂｱ4.64	101.33ﾂｱ18.21	2.287	2.228	2.761	3.381	3.354	3.111	2.425ﾂｱ0.239	3.282ﾂｱ0.121	1.35307	sp|Q98FL2|PSTS_RHILO	Phosphate-binding protein PstS in Rhizobium loti (strain MAFF303099) (Mesorhizobium loti)	32	300	154	12	3e-22	104	PBP_like_2	PF12849.2	1.8e-35
comp26743_c0_seq1	NoHit	0.481878	3.25858	0.000963059	0.0455456	2023	76	70	59	100	113	84	68.33ﾂｱ7.04	99.00ﾂｱ11.86	6.995	7.311	7.336	8.763	10.521	10.507	7.214ﾂｱ0.155	9.930ﾂｱ0.825	1.37648	sp|Q8LBL5|PRT1_ARATH	E3 ubiquitin-protein ligase PRT1 in Arabidopsis thaliana (Mouse-ear cress)	42.35	85	47	1	1e-16	85.5	zf-C3HC4	PF00097.20	8.8e-09
comp33766_c0_seq1	NoHit	0.481568	3.65465	0.000424488	0.0259171	1567	111	75	86	153	139	103	90.67ﾂｱ15.06	131.67ﾂｱ21.06	4.293	3.298	4.49	5.635	5.449	5.42	4.027ﾂｱ0.522	5.501ﾂｱ0.095	1.36602		PDZ_2	PF13180.1	9.4e-15
comp34072_c0_seq2	NoHit	0.48056	3.80474	0.000135029	0.0116911	1105	109	101	92	153	170	115	100.67ﾂｱ6.94	146.00ﾂｱ22.99	5.56	5.851	6.334	7.422	8.774	7.969	5.915ﾂｱ0.319	8.055ﾂｱ0.555	1.36173	sp|P87061|TEA1_SCHPO	Tip elongation aberrant protein 1 in Schizosaccharomyces pombe (strain 972 / ATCC 24843) (Fission yeast)	34.51	142	85	5	9e-09	62.8	Kelch_3	PF13415.1	7.2e-34
comp26097_c0_seq1	NoHit	0.480499	3.23924	0.000992685	0.0463058	2051	73	77	53	105	110	79	67.67ﾂｱ10.50	98.00ﾂｱ13.59	6.042	7.235	5.923	8.267	9.216	8.885	6.400ﾂｱ0.592	8.789ﾂｱ0.393	1.37328		LRR_6	PF13516.1	9.3e-16
comp17746_c0_seq1	K10803	0.478611	3.61537	0.000519545	0.0296755	1675	110	89	68	158	138	91	89.00ﾂｱ17.15	129.00ﾂｱ28.08	18.351	16.817	15.346	25.083	23.298	20.623	16.838ﾂｱ1.227	23.001ﾂｱ1.833	1.36602	sp|P18887|XRCC1_HUMAN	DNA repair protein XRCC1 in Homo sapiens (Human)	32.5	160	102	4	4e-19	90.9	XRCC1_N	PF01834.11	2.4e-17
comp34251_c0_seq64	NoHit	0.478256	3.95069	7.30703e-05	0.00742129	942	135	104	97	190	165	131	112.00ﾂｱ16.51	162.00ﾂｱ24.18	9.248	8.089	8.969	12.386	11.442	12.187	8.769ﾂｱ0.494	12.005ﾂｱ0.406	1.36904		NoAnnotationFound
comp24161_c0_seq2	K01188	0.477212	3.22216	0.00111038	0.0498514	2131	74	66	60	102	105	82	66.67ﾂｱ5.73	96.33ﾂｱ10.21	4.361	4.412	4.775	5.712	6.257	6.556	4.516ﾂｱ0.184	6.175ﾂｱ0.349	1.36728	sp|Q9C8Y9|BGL22_ARATH	Beta-glucosidase 22 in Arabidopsis thaliana (Mouse-ear cress)	28.95	525	302	17	2e-62	221	Glyco_hydro_1	PF00232.13	5.1e-90
comp29582_c0_seq1	K04460	0.477146	4.57174	1.47885e-05	0.00217003	652	172	170	173	278	256	212	171.67ﾂｱ1.25	248.67ﾂｱ27.44	6.222	6.986	8.442	9.569	9.375	10.421	7.217ﾂｱ0.921	9.788ﾂｱ0.454	1.3563	sp|P53041|PPP5_HUMAN	Serine/threonine-protein phosphatase 5 in Homo sapiens (Human)	44.11	297	150	7	1e-63	228	EF-hand_1	PF00036.27	1.1e-27
comp26176_c0_seq1	K08869	0.477084	3.5944	0.000434926	0.0264195	1575	95	93	72	129	126	119	86.67ﾂｱ10.40	124.67ﾂｱ4.19	5.829	6.478	5.966	7.529	7.825	9.925	6.091ﾂｱ0.279	8.426ﾂｱ1.067	1.38334	sp|Q3MIX3|ADCK5_HUMAN	Uncharacterized aarF domain-containing protein kinase 5 in Homo sapiens (Human)	36.93	371	217	6	6e-59	213	ABC1	PF03109.11	6.7e-31
comp34751_c0_seq1	K04893	0.477052	3.28365	0.00104334	0.0479211	2083	78	81	51	108	111	84	70.00ﾂｱ13.49	101.00ﾂｱ12.08	2.197	2.585	1.929	2.885	3.156	3.206	2.237ﾂｱ0.269	3.082ﾂｱ0.141	1.37772	sp|Q8HYZ1|KCND2_MUSPF	Potassium voltage-gated channel subfamily D member 2 in Mustela putorius furo (European domestic ferret) (Mustela furo)	31.32	182	104	6	1e-13	79.3	Ion_trans	PF00520.26	6.7e-28
comp31664_c0_seq6	K08139	0.476196	3.90291	5.69292e-05	0.0060992	893	125	111	89	178	161	130	108.33ﾂｱ14.82	156.33ﾂｱ19.87	7.914	7.981	7.61	10.725	10.315	11.185	7.835ﾂｱ0.161	10.742ﾂｱ0.355	1.37094	sp|Q8VZ80|PLT5_ARATH	Polyol transporter 5 in Arabidopsis thaliana (Mouse-ear cress)	28.03	503	303	16	2e-32	134	Sugar_tr	PF00083.19	1.3e-67
comp36319_c0_seq2	NoHit	0.475165	3.99985	0.0005011	0.0290474	1650	145	93	110	206	169	129	116.00ﾂｱ21.65	168.00ﾂｱ31.44	4.316	3.147	4.416	5.829	5.092	5.211	3.960ﾂｱ0.576	5.377ﾂｱ0.323	1.35794	sp|Q54I71|AARA_DICDI	Protein aardvark in Dictyostelium discoideum (Slime mold)	23.61	233	172	5	2e-06	56.2	Arm	PF00514.18	7.5e-17
comp24176_c0_seq1	K09420	0.475076	3.58382	0.000400243	0.0249787	1533	94	89	75	128	126	117	86.00ﾂｱ8.04	123.67ﾂｱ4.78	8.239	8.846	8.875	10.667	11.17	13.923	8.653ﾂｱ0.293	11.920ﾂｱ1.431	1.37746	sp|Q08759|MYB_XENLA	Transcriptional activator Myb in Xenopus laevis (African clawed frog)	46.27	134	70	2	5e-33	135	Myb_DNA-binding	PF00249.26	2e-25
comp16861_c0_seq1	NoHit	0.47425	3.71574	0.000249972	0.0183683	1302	104	108	74	163	146	104	95.33ﾂｱ15.17	137.67ﾂｱ24.80	14.046	16.536	13.512	20.945	19.953	19.077	14.698ﾂｱ1.318	19.992ﾂｱ0.763	1.36014		NoAnnotationFound
comp34979_c0_seq1	NoHit	0.473227	4.15284	8.0343e-05	0.00799029	962	151	117	119	225	177	156	129.00ﾂｱ15.58	186.00ﾂｱ28.88	6.121	5.386	6.503	8.675	7.262	8.589	6.003ﾂｱ0.464	8.175ﾂｱ0.647	1.36174		PAS	PF00989.19	4.6e-12
comp30466_c0_seq1	K01188	0.472829	3.27544	0.000916008	0.0438844	1997	80	74	55	114	104	83	69.67ﾂｱ10.66	100.33ﾂｱ12.92	5.033	5.288	4.68	6.829	6.623	7.1	5.000ﾂｱ0.249	6.851ﾂｱ0.195	1.36997	sp|Q9FIW4|BGL42_ARATH	Beta-glucosidase 42 in Arabidopsis thaliana (Mouse-ear cress)	43.2	463	245	8	7e-123	379	Glyco_hydro_1	PF00232.13	5.7e-160
comp14498_c0_seq1	K18749	0.471132	5.01072	7.61446e-07	0.000190208	383	271	233	205	396	378	250	236.33ﾂｱ27.05	341.33ﾂｱ65.00	49.234	47.941	50.412	68.479	69.489	61.715	49.196ﾂｱ1.009	66.561ﾂｱ3.451	1.35298	sp|Q9C658|DCP5_ARATH	Protein decapping 5 in Arabidopsis thaliana (Mouse-ear cress)	60.64	94	32	2	2e-27	114	LSM14	PF12701.2	1.2e-31
comp32503_c0_seq1	K03260	0.470749	5.30594	4.99183e-08	1.96536e-05	243	328	274	265	462	438	347	289.00ﾂｱ27.82	415.67ﾂｱ49.53	7.309	6.943	7.968	9.792	9.883	10.507	7.407ﾂｱ0.424	10.061ﾂｱ0.318	1.35828	sp|Q84PB3|IF4G1_ORYSJ	Eukaryotic translation initiation factor isoform 4G-1 in Oryza sativa subsp. japonica (Rice)	38.13	257	142	6	3e-44	177	MIF4G	PF02854.14	2.5e-44
comp30671_c0_seq1	K01180	0.470484	3.6876	0.000294338	0.0203796	1380	108	87	84	139	149	113	93.00ﾂｱ10.68	133.67ﾂｱ15.17	3.419	3.125	3.584	4.177	4.763	4.848	3.376ﾂｱ0.190	4.596ﾂｱ0.298	1.36127	sp|Q09850|ENG2_SCHPO	Putative endo-1,3(4)-beta-glucanase 2 in Schizosaccharomyces pombe (strain 972 / ATCC 24843) (Fission yeast)	30.2	394	221	9	4e-42	169	Glyco_hydro_81	PF03639.8	7e-81
comp33645_c0_seq1	K14442	0.46926	3.48928	0.000644426	0.0344724	1788	102	79	63	122	133	95	81.33ﾂｱ16.01	116.67ﾂｱ15.97	3.072	2.693	2.551	3.488	4.049	3.875	2.772ﾂｱ0.220	3.804ﾂｱ0.234	1.37216	sp|Q6P158|DHX57_HUMAN	Putative ATP-dependent RNA helicase DHX57 in Homo sapiens (Human)	33.92	678	380	14	1e-85	309	HA2	PF04408.18	2.5e-15
comp11166_c0_seq1	K18643	0.467959	4.2998	1.48719e-05	0.00217893	653	168	144	120	240	223	158	144.00ﾂｱ19.60	207.00ﾂｱ35.34	6.827	6.64	6.577	9.278	9.169	8.713	6.681ﾂｱ0.106	9.053ﾂｱ0.245	1.35497	sp|Q8YRI1|YY46_NOSS1	Uncharacterized WD repeat-containing protein alr3466 in Nostoc sp. (strain PCC 7120 / UTEX 2576)	30.19	106	74	0	3e-06	55.1	WD40	PF00400.27	1.2e-43
comp17606_c0_seq1	K15920	0.46745	3.66177	0.000668136	0.0353356	1809	96	104	76	169	135	94	92.00ﾂｱ11.78	132.67ﾂｱ30.66	3.968	4.888	4.237	6.645	5.646	5.277	4.364ﾂｱ0.386	5.856ﾂｱ0.578	1.34171	sp|A5JTQ2|XYL1_MEDSV	Beta-xylosidase/alpha-L-arabinofuranosidase 1 in Medicago sativa subsp. varia (Alfalfa) (Medicago varia)	41.2	699	360	15	3e-161	497	Glyco_hydro_3	PF00933.16	3.7e-63
comp28368_c0_seq1	NoHit	0.467221	4.42411	3.7024e-05	0.00450088	787	183	147	141	280	233	166	157.00ﾂｱ18.55	226.33ﾂｱ46.78	18.833	17.163	19.604	27.415	24.265	23.209	18.533ﾂｱ1.019	24.963ﾂｱ1.787	1.34691		NoAnnotationFound
comp31892_c0_seq4	K17086	0.464654	4.06937	5.00502e-05	0.00557445	859	137	132	98	189	190	146	122.33ﾂｱ17.33	175.00ﾂｱ20.51	6.513	7.127	6.292	8.549	9.141	9.429	6.644ﾂｱ0.353	9.040ﾂｱ0.366	1.36052	sp|Q5R8Y6|TM9S2_PONAB	Transmembrane 9 superfamily member 2 in Pongo abelii (Sumatran orangutan) (Pongo pygmaeus abelii)	40.34	652	341	11	1e-141	439	EMP70	PF02990.11	2.9e-172
comp22586_c0_seq1	K09527	0.464574	4.42152	5.11284e-05	0.00563549	868	162	167	141	276	243	159	156.67ﾂｱ11.26	226.00ﾂｱ49.25	6.849	8.014	8.031	11.094	10.39	9.123	7.631ﾂｱ0.553	10.202ﾂｱ0.816	1.33686	sp|Q9HGM9|DNJC7_SCHPO	DnaJ homolog subfamily C member 7 homolog in Schizosaccharomyces pombe (strain 972 / ATCC 24843) (Fission yeast)	34.22	187	109	4	4e-16	85.9	TPR_11	PF13414.1	1.6e-32
comp29905_c0_seq1	NoHit	0.464078	4.08404	6.92492e-05	0.00711631	931	135	124	112	204	198	131	123.67ﾂｱ9.39	177.67ﾂｱ33.09	6.266	6.532	7.009	9.006	9.3	8.255	6.602ﾂｱ0.307	8.854ﾂｱ0.440	1.34094		NoAnnotationFound
comp28086_c1_seq6	K00012	0.462406	3.52743	0.000744544	0.0379706	1876	108	81	63	143	121	96	84.00ﾂｱ18.49	120.00ﾂｱ19.20	7.948	6.77	6.261	10.016	9.009	9.6	6.993ﾂｱ0.707	9.542ﾂｱ0.413	1.36441	sp|Q2QS13|UGDH5_ORYSJ	UDP-glucose 6-dehydrogenase 5 in Oryza sativa subsp. japonica (Rice)	62.47	469	167	4	0	602	UDPG_MGDP_dh_N	PF03721.9	3e-56
comp34839_c0_seq1	NoHit	0.462361	3.60187	0.000377365	0.0241689	1493	97	89	78	141	137	100	88.00ﾂｱ7.79	126.00ﾂｱ18.46	4.204	4.38	4.564	5.819	6.012	5.888	4.383ﾂｱ0.147	5.906ﾂｱ0.080	1.34758	sp|P47170|IML1_YEAST	Vacuolar membrane-associated protein IML1 in Saccharomyces cerevisiae (strain ATCC 204508 / S288c) (Baker's yeast)	37.35	83	51	1	4e-09	64.3	CRAL_TRIO	PF00650.15	4.8e-22
comp31199_c0_seq1	K00077	0.460697	3.87334	0.000223329	0.0170116	1256	110	106	103	168	170	119	106.33ﾂｱ2.87	152.33ﾂｱ23.58	5.594	6.121	7.062	8.122	8.737	8.217	6.259ﾂｱ0.607	8.359ﾂｱ0.270	1.33541	sp|O28578|PANE_ARCFU	Putative 2-dehydropantoate 2-reductase in Archaeoglobus fulgidus (strain ATCC 49558 / VC-16 / DSM 4304 / JCM 9628 / NBRC 100126)	27.25	334	185	15	2e-17	87.8	ApbA	PF02558.11	4.2e-24
comp34809_c0_seq8	K01535	0.46052	4.60338	0.000875907	0.0426901	1963	237	170	133	332	255	185	180.00ﾂｱ43.04	257.33ﾂｱ60.04	7.298	5.948	5.523	9.734	7.947	7.739	6.256ﾂｱ0.757	8.473ﾂｱ0.895	1.3543	sp|P11718|ATXA_LEIDO	Probable proton ATPase 1A in Leishmania donovani	48.25	916	397	12	0	689	E1-E2_ATPase	PF00122.15	3e-47
comp31167_c0_seq1	K04922	0.460331	4.02871	0.00015766	0.0131506	1147	127	109	119	195	170	143	118.33ﾂｱ7.36	169.33ﾂｱ21.23	4.988	4.867	6.303	7.286	6.754	7.625	5.386ﾂｱ0.650	7.222ﾂｱ0.358	1.34076	sp|Q6Q1P3|KCNKI_RAT	Potassium channel subfamily K member 18 in Rattus norvegicus (Rat)	25.56	313	174	12	8e-12	72	Ion_trans_2	PF07885.11	7.7e-55
comp21258_c0_seq20	NoHit	0.460243	4.14969	7.08411e-05	0.00723328	937	155	139	97	223	189	146	130.33ﾂｱ24.46	186.00ﾂｱ31.51	10.437	10.62	8.811	14.281	12.879	13.351	9.956ﾂｱ0.813	13.504ﾂｱ0.582	1.3563		NoAnnotationFound
comp29526_c0_seq1	NoHit	0.459774	3.99757	0.000128566	0.0113471	1084	142	106	102	198	169	133	116.67ﾂｱ17.99	166.67ﾂｱ26.59	7.713	6.532	7.473	10.23	9.281	9.81	7.239ﾂｱ0.510	9.774ﾂｱ0.388	1.35003	sp|P14318|MP20_DROME	Muscle-specific protein 20 in Drosophila melanogaster (Fruit fly)	30.83	120	77	3	4e-10	63.5	CH	PF00307.26	1.3e-11
comp33167_c0_seq1	K08794	0.459052	5.21463	7.23951e-08	2.73765e-05	253	315	280	226	450	407	314	273.67ﾂｱ36.61	390.33ﾂｱ56.76	17.555	17.714	16.99	23.85	22.95	23.762	17.420ﾂｱ0.311	23.521ﾂｱ0.405	1.35022	sp|Q00771|KCC1_EMENI	Calcium/calmodulin-dependent protein kinase in Emericella nidulans (strain FGSC A4 / ATCC 38163 / CBS 112.46 / NRRL 194 / M139) (Aspergillus nidulans)	31.05	306	153	8	2e-38	151	Pkinase	PF00069.20	2.9e-59
comp34809_c0_seq3	K01535	0.458373	4.15333	0.000114825	0.0105227	1044	156	126	110	229	198	134	130.67ﾂｱ19.07	187.00ﾂｱ39.56	4.977	4.564	4.732	6.946	6.388	5.802	4.758ﾂｱ0.170	6.379ﾂｱ0.467	1.34064	sp|P11718|ATXA_LEIDO	Probable proton ATPase 1A in Leishmania donovani	48.55	896	389	11	0	683	E1-E2_ATPase	PF00122.15	1.1e-47
comp30524_c0_seq1	NoHit	0.45745	4.14282	0.000612808	0.0332066	1765	164	118	108	233	200	126	130.00ﾂｱ24.39	186.33ﾂｱ44.74	12.297	10.036	10.93	16.612	15.172	12.826	11.088ﾂｱ0.930	14.870ﾂｱ1.560	1.3411	sp|Q0JLC5|PDR3_ORYSJ	Pleiotropic drug resistance protein 3 in Oryza sativa subsp. japonica (Rice)	25.11	438	292	11	1e-33	140	ABC2_membrane	PF01061.19	5.7e-39
comp33450_c1_seq1	K01835	0.456288	3.6514	0.000404488	0.0251066	1541	113	91	71	141	143	107	91.67ﾂｱ17.15	130.33ﾂｱ16.52	6.031	5.515	5.112	7.16	7.722	7.759	5.553ﾂｱ0.376	7.547ﾂｱ0.274	1.3591	sp|Q5RFI8|PGM2_PONAB	Phosphoglucomutase-2 in Pongo abelii (Sumatran orangutan) (Pongo pygmaeus abelii)	43.18	535	269	13	3e-108	348	PGM_PMM_I	PF02878.11	4e-35
comp35175_c1_seq1	NoHit	0.454025	4.67151	0.000402099	0.0250349	1536	243	170	153	315	308	185	188.67ﾂｱ39.04	269.33ﾂｱ59.70	9.36	7.43	7.947	11.541	11.996	9.677	8.246ﾂｱ0.816	11.071ﾂｱ1.003	1.34264		NoAnnotationFound
comp25829_c0_seq1	K04348	0.452967	3.60046	0.000658007	0.0349566	1800	106	79	80	149	128	100	88.33ﾂｱ12.50	125.67ﾂｱ20.07	6.367	5.386	6.482	8.52	7.778	8.159	6.078ﾂｱ0.492	8.152ﾂｱ0.303	1.34116	sp|Q27889|PP2B2_DROME	Serine/threonine-protein phosphatase 2B catalytic subunit 2 in Drosophila melanogaster (Fruit fly)	52.77	487	202	6	5e-176	519	Metallophos	PF00149.23	4.1e-36
comp24355_c0_seq1	NoHit	0.452236	3.91696	0.000186265	0.0148876	1197	135	102	94	172	161	136	110.33ﾂｱ17.75	156.33ﾂｱ15.06	11.535	9.885	10.846	13.98	13.913	15.784	10.755ﾂｱ0.677	14.559ﾂｱ0.867	1.35362		Methyltransf_11	PF08241.7	4.7e-09
comp28234_c0_seq10	K01768	0.450552	3.77682	0.000286039	0.0200198	1366	121	97	83	162	152	113	100.33ﾂｱ15.69	142.33ﾂｱ21.14	7.365	6.694	6.819	9.375	9.357	9.333	6.959ﾂｱ0.291	9.355ﾂｱ0.017	1.34419	sp|P19485|CYA1_RHIME	Adenylate cyclase 1 in Rhizobium meliloti (strain 1021) (Ensifer meliloti) (Sinorhizobium meliloti)	28.74	174	124	0	2e-17	90.1	Guanylate_cyc	PF00211.15	2.2e-15
comp34550_c0_seq1	K12604	0.449732	5.27658	1.15582e-06	0.000267158	413	313	280	265	477	447	300	286.00ﾂｱ20.05	408.00ﾂｱ77.34	7.23	7.343	8.253	10.473	10.437	9.4	7.609ﾂｱ0.458	10.103ﾂｱ0.498	1.32783	sp|A0JP85|CNOT1_XENTR	CCR4-NOT transcription complex subunit 1 in Xenopus tropicalis (Western clawed frog) (Silurana tropicalis)	27.49	462	271	15	6e-34	147	Not1	PF04054.10	2.3e-139
comp24392_c0_seq1	K05699	0.449433	3.9355	0.000378764	0.0242068	1497	148	104	86	184	167	127	112.67ﾂｱ26.04	159.33ﾂｱ23.89	8.105	6.467	6.356	9.588	9.253	9.448	6.976ﾂｱ0.800	9.430ﾂｱ0.137	1.35168	sp|O13728|AIN1_SCHPO	Alpha-actinin-like protein 1 in Schizosaccharomyces pombe (strain 972 / ATCC 24843) (Fission yeast)	26.9	632	418	13	3e-55	204	CH	PF00307.26	4e-31
comp28957_c0_seq1	NoHit	0.449341	3.54192	0.000914745	0.043859	1994	106	84	66	137	136	90	85.33ﾂｱ16.36	121.00ﾂｱ21.92	9.349	8.403	7.852	11.493	12.128	10.774	8.535ﾂｱ0.618	11.465ﾂｱ0.553	1.3433		NoAnnotationFound
comp33412_c0_seq1	NoHit	0.449028	3.86592	0.000267167	0.0191609	1334	132	100	89	170	168	117	107.00ﾂｱ18.24	151.67ﾂｱ24.53	7.399	6.37	6.735	9.064	9.526	8.904	6.835ﾂｱ0.426	9.165ﾂｱ0.264	1.34086		NoAnnotationFound
comp34520_c0_seq1	K00147	0.448187	4.85209	4.31542e-05	0.00499237	827	263	222	159	342	343	226	214.67ﾂｱ42.77	303.67ﾂｱ54.92	12.062	11.561	9.834	14.922	15.914	14.076	11.152ﾂｱ0.954	14.971ﾂｱ0.751	1.34235	sp|Q96480|P5CS_SOLLC	Delta-1-pyrroline-5-carboxylate synthase in Solanum lycopersicum (Tomato) (Lycopersicon esculentum)	47.04	506	251	5	4e-144	448	AA_kinase	PF00696.23	6.6e-17
comp28384_c0_seq5	K01365	0.447989	4.03689	9.01198e-05	0.00873559	987	138	121	102	185	187	139	120.33ﾂｱ14.70	170.33ﾂｱ22.17	47.923	47.455	48.157	61.213	65.74	65.647	47.845ﾂｱ0.292	64.200ﾂｱ2.112	1.34183	sp|P25779|CYSP_TRYCR	Cruzipain in Trypanosoma cruzi	50.32	155	72	4	4e-36	134	Peptidase_C1	PF00112.18	3.1e-31
comp34166_c1_seq6	K06683	0.447896	3.54762	0.000716108	0.0369936	1852	106	80	70	137	123	102	85.33ﾂｱ15.17	120.67ﾂｱ14.38	7.925	6.792	7.072	9.744	9.31	10.364	7.263ﾂｱ0.482	9.806ﾂｱ0.433	1.35008	sp|P27636|CDC15_YEAST	Cell division control protein 15 in Saccharomyces cerevisiae (strain ATCC 204508 / S288c) (Baker's yeast)	30.25	238	140	9	1e-17	90.1	Pkinase	PF00069.20	6.5e-32
comp36457_c1_seq1	K17495	0.446853	4.07181	0.000564491	0.0313081	1725	149	108	114	216	188	124	123.67ﾂｱ18.08	176.00ﾂｱ38.51	1.782	1.471	1.844	2.458	2.283	2.014	1.699ﾂｱ0.163	2.252ﾂｱ0.183	1.3251	sp|O76536|HYAL_STRPU	Hyalin in Strongylocentrotus purpuratus (Purple sea urchin)	36.65	663	381	25	7e-62	238	HYR	PF02494.11	0
comp16176_c0_seq1	K17086	0.445852	3.96847	0.000176637	0.0143215	1180	129	116	100	197	169	123	115.00ﾂｱ11.86	163.00ﾂｱ30.51	6.547	6.694	6.851	9.52	8.68	8.484	6.697ﾂｱ0.124	8.895ﾂｱ0.449	1.32804	sp|Q5R8Y6|TM9S2_PONAB	Transmembrane 9 superfamily member 2 in Pongo abelii (Sumatran orangutan) (Pongo pygmaeus abelii)	42.15	650	330	12	4e-169	508	EMP70	PF02990.11	1.1e-180
comp28353_c0_seq1	K11143	0.444188	4.09498	0.000370109	0.023893	1482	130	134	113	225	185	126	125.67ﾂｱ9.10	178.67ﾂｱ40.66	6.648	7.787	7.8	10.949	9.582	8.761	7.412ﾂｱ0.540	9.764ﾂｱ0.902	1.31734	sp|Q16960|DYI3_HELCR	Dynein intermediate chain 3, ciliary in Heliocidaris crassispina (Sea urchin) (Anthocidaris crassispina)	39.13	529	300	9	9e-121	381
comp31847_c0_seq1	NoHit	0.441493	3.75592	0.000520611	0.0297009	1677	106	114	77	147	154	117	99.00ﾂｱ15.90	139.33ﾂｱ16.05	5.134	6.273	5.028	6.771	7.544	7.692	5.478ﾂｱ0.564	7.336ﾂｱ0.404	1.33897		HEAT	PF02985.17	6.5e-19
comp34269_c1_seq1	NoHit	0.441011	4.98172	4.0224e-05	0.00477463	806	293	217	195	406	338	251	235.00ﾂｱ41.98	331.67ﾂｱ63.44	21.086	17.714	18.94	27.784	24.603	24.526	19.247ﾂｱ1.394	25.638ﾂｱ1.518	1.33204		Melibiase	PF02065.13	1.3e-08
comp24466_c0_seq3	K17914	0.438064	3.81407	0.000743235	0.037924	1875	111	98	99	144	165	124	102.67ﾂｱ5.91	144.33ﾂｱ16.74	5.37	5.386	6.461	6.625	8.079	8.15	5.739ﾂｱ0.511	7.618ﾂｱ0.703	1.32735	sp|Q9EQW7|KI13A_MOUSE	Kinesin-like protein KIF13A in Mus musculus (Mouse)	41.86	387	195	11	2e-70	258	Kinesin	PF00225.18	8.3e-91
comp31843_c0_seq1	NoHit	0.437561	5.20352	5.38274e-07	0.000145066	355	322	269	231	435	420	301	274.00ﾂｱ37.32	385.33ﾂｱ59.95	13.654	12.945	13.207	17.545	18.018	17.33	13.269ﾂｱ0.293	17.631ﾂｱ0.287	1.32874	sp|P19485|CYA1_RHIME	Adenylate cyclase 1 in Rhizobium meliloti (strain 1021) (Ensifer meliloti) (Sinorhizobium meliloti)	25.45	165	120	1	2e-11	71.6	Guanylate_cyc	PF00211.15	1.9e-09
comp27783_c0_seq1	K03798	0.436938	6.30605	1.55789e-06	0.000337212	442	730	564	483	983	888	628	592.33ﾂｱ102.81	833.00ﾂｱ150.06	70.713	61.979	63.187	90.59	87.028	82.624	65.293ﾂｱ3.864	86.747ﾂｱ3.258	1.32858	sp|Q39102|FTSH1_ARATH	ATP-dependent zinc metalloprotease FTSH 1, chloroplastic in Arabidopsis thaliana (Mouse-ear cress)	70.25	279	79	2	1e-105	334	AAA	PF00004.24	3.5e-31
comp33379_c0_seq1	NoHit	0.436659	3.90025	0.000360667	0.0234576	1471	136	108	87	173	174	118	110.33ﾂｱ20.07	155.00ﾂｱ26.17	5.594	5.04	4.827	6.761	7.234	6.585	5.154ﾂｱ0.323	6.860ﾂｱ0.274	1.33103		NoAnnotationFound
comp35943_c1_seq1	NoHit	0.435675	4.63126	3.98919e-05	0.00475467	802	230	174	149	293	284	199	184.33ﾂｱ33.87	258.67ﾂｱ42.35	15.829	13.583	13.839	19.177	19.765	18.59	14.417ﾂｱ1.004	19.177ﾂｱ0.480	1.33017		zf-MYND	PF01753.13	3.8e-07
comp35277_c0_seq3	K12447	0.435601	3.75948	0.000613298	0.0332066	1767	106	105	86	144	146	126	99.00ﾂｱ9.20	138.67ﾂｱ8.99	3.251	3.655	3.552	4.197	4.528	5.239	3.486ﾂｱ0.171	4.655ﾂｱ0.435	1.33515	sp|Q5Z8Y4|USP_ORYSJ	UDP-sugar pyrophosphorylase in Oryza sativa subsp. japonica (Rice)	41.09	606	305	11	5e-125	404	ox_reductase_C	PF08635.5	2e-18
comp34176_c1_seq1	K09553	0.435212	3.98177	0.000367734	0.0238039	1478	141	124	86	198	163	131	117.00ﾂｱ22.99	164.00ﾂｱ27.36	5.336	5.332	4.385	7.121	6.238	6.728	5.018ﾂｱ0.447	6.696ﾂｱ0.361	1.33435	sp|Q9STH1|HSOP3_ARATH	Hsp70-Hsp90 organizing protein 3 in Arabidopsis thaliana (Mouse-ear cress)	30.56	108	72	1	4e-10	67	TPR_11	PF13414.1	9.9e-19
comp34287_c0_seq2	NoHit	0.434906	4.00158	0.000194329	0.0152769	1217	142	117	96	185	182	131	118.33ﾂｱ18.80	166.00ﾂｱ24.78	4.439	4.153	4.047	5.499	5.759	5.564	4.213ﾂｱ0.166	5.607ﾂｱ0.110	1.33088		NoAnnotationFound
comp35551_c0_seq2	NoHit	0.434044	3.55213	0.00106419	0.0485588	2096	101	94	64	137	130	96	86.33ﾂｱ16.05	121.00ﾂｱ17.91	4.338	4.585	3.7	5.596	5.646	5.592	4.208ﾂｱ0.373	5.611ﾂｱ0.025	1.33352		NoAnnotationFound
comp16706_c0_seq1	NoHit	0.432679	4.967	0.000401863	0.0250349	1534	284	257	163	393	357	236	234.67ﾂｱ51.86	328.67ﾂｱ67.15	20.503	21.056	15.884	26.988	26.078	23.142	19.148ﾂｱ2.319	25.403ﾂｱ1.641	1.32665		EPL1	PF10513.4	4.2e-14
comp36205_c0_seq1	K18408	0.432497	3.67342	0.000958445	0.0453947	2020	119	95	69	149	145	102	94.33ﾂｱ20.42	132.00ﾂｱ21.28	2.164	1.957	1.686	2.574	2.668	2.519	1.936ﾂｱ0.196	2.587ﾂｱ0.062	1.33632	sp|Q296Q5|SPNE_DROPS	Probable ATP-dependent RNA helicase spindle-E in Drosophila pseudoobscura pseudoobscura (Fruit fly)	32.62	515	320	11	3e-55	217	Helicase_C	PF00271.26	2.4e-12
comp34925_c0_seq2	K03696	0.432393	3.71985	0.000851791	0.0419421	1943	110	92	89	160	150	99	97.00ﾂｱ9.27	136.33ﾂｱ26.71	3.621	3.439	3.952	5.003	4.988	4.418	3.671ﾂｱ0.212	4.803ﾂｱ0.272	1.3084	sp|Q9FI56|CLPC1_ARATH	Chaperone protein ClpC1, chloroplastic in Arabidopsis thaliana (Mouse-ear cress)	67.07	817	257	4	0	1036	AAA_2	PF07724.9	2.2e-55
comp28319_c0_seq1	K12392	0.43148	5.99515	9.08908e-08	3.319e-05	262	545	468	416	787	727	496	476.33ﾂｱ52.99	670.00ﾂｱ125.45	29.942	29.189	30.84	41.132	40.414	37.008	29.990ﾂｱ0.675	39.518ﾂｱ1.799	1.31768	sp|P63009|AP2B1_BOVIN	AP-2 complex subunit beta in Bos taurus (Bovine)	57.89	570	222	4	0	659	Adaptin_N	PF01602.15	9.8e-136
comp29370_c1_seq2	K01535	0.430502	5.30403	0.000545743	0.0306055	1705	385	274	231	519	433	296	296.67ﾂｱ64.88	416.00ﾂｱ91.83	8.049	6.5	6.503	10.317	9.15	8.398	7.017ﾂｱ0.729	9.288ﾂｱ0.790	1.32358	sp|P12522|ATXB_LEIDO	Probable proton ATPase 1B in Leishmania donovani	48.01	677	278	10	8e-160	520	E1-E2_ATPase	PF00122.15	2.1e-47
comp35248_c0_seq2	K04554	0.429801	4.54011	2.13178e-05	0.00288478	707	194	176	148	266	271	188	172.67ﾂｱ18.93	241.67ﾂｱ38.00	5.224	5.375	5.365	6.81	7.374	6.871	5.321ﾂｱ0.069	7.018ﾂｱ0.253	1.31885	sp|P52493|UBC2_NEUCR	Ubiquitin-conjugating enzyme E2 2 in Neurospora crassa (strain ATCC 24698 / 74-OR23-1A / CBS 708.71 / DSM 1257 / FGSC 987)	32.28	127	70	4	2e-10	65.5	UQ_con	PF00179.21	1.2e-13
comp29594_c0_seq1	K01768	0.429481	4.52504	0.000170768	0.0139862	1167	208	179	129	296	248	178	172.00ﾂｱ32.63	240.67ﾂｱ48.45	9.854	9.625	8.242	13.338	11.884	11.452	9.240ﾂｱ0.712	12.225ﾂｱ0.807	1.32293	sp|P19485|CYA1_RHIME	Adenylate cyclase 1 in Rhizobium meliloti (strain 1021) (Ensifer meliloti) (Sinorhizobium meliloti)	26	250	183	2	1e-23	110	Guanylate_cyc	PF00211.15	1.1e-19
comp29116_c1_seq1	NoHit	0.42899	5.64283	9.21303e-06	0.0014965	589	442	364	314	637	491	434	373.33ﾂｱ52.67	520.67ﾂｱ85.49	107.448	100.122	103.481	147.441	120.8	143.405	103.684ﾂｱ2.994	137.215ﾂｱ11.724	1.3234		NoAnnotationFound
comp18271_c0_seq4	NoHit	0.428696	3.97639	0.000709957	0.0368608	1842	153	105	92	185	164	138	116.67ﾂｱ26.23	162.33ﾂｱ19.22	23.81	18.515	19.372	27.405	25.825	29.183	20.566ﾂｱ2.321	27.471ﾂｱ1.372	1.33575	sp|Q04732|ARP_EUGGR	Calcium-binding acidic-repeat protein in Euglena gracilis	57.97	69	29	0	3e-13	72.8
comp26308_c0_seq1	NoHit	0.424111	4.02597	0.000568234	0.0314391	1728	125	128	109	197	192	118	120.67ﾂｱ8.34	169.00ﾂｱ36.12	6.625	7.7	7.8	9.928	10.296	8.493	7.375ﾂｱ0.532	9.572ﾂｱ0.778	1.2979		NoAnnotationFound
comp34211_c0_seq1	K10393	0.42274	4.42116	6.11414e-05	0.00645649	906	188	153	136	238	233	191	159.00ﾂｱ21.65	220.67ﾂｱ21.08	7.903	7.3	7.705	9.511	9.901	10.898	7.636ﾂｱ0.251	10.103ﾂｱ0.584	1.32308	sp|Q6S004|KIF6_DICDI	Kinesin-related protein 6 in Dictyostelium discoideum (Slime mold)	61.54	325	119	2	1e-128	418	Kinesin	PF00225.18	2.7e-95
comp36537_c0_seq1	K02040	0.422458	4.33732	0.000138374	0.0119375	1109	179	147	126	257	214	159	150.67ﾂｱ21.79	210.00ﾂｱ40.11	6.715	6.262	6.377	9.171	8.117	8.102	6.451ﾂｱ0.192	8.463ﾂｱ0.500	1.31183	sp|P0AG83|PSTS_SHIFL	Phosphate-binding protein PstS in Shigella flexneri	28.32	346	206	11	2e-22	104	PBP_like_2	PF12849.2	7e-28
comp30379_c0_seq1	K12190	0.422344	3.81821	0.000722854	0.0372215	1858	123	115	76	167	150	119	104.67ﾂｱ20.53	145.33ﾂｱ19.87	9.495	10.068	7.915	12.26	11.715	12.473	9.159ﾂｱ0.910	12.149ﾂｱ0.319	1.32641	sp|Q7ZVK4|VPS36_DANRE	Vacuolar protein-sorting-associated protein 36 in Danio rerio (Zebrafish) (Brachydanio rerio)	34.67	375	222	6	1e-61	212	EAP30	PF04157.11	3.6e-49
comp32469_c0_seq2	K08912	0.421641	6.82247	1.58079e-05	0.00228457	662	1045	819	696	1457	1254	863	853.33ﾂｱ144.53	1191.33ﾂｱ246.51	100.655	89.481	90.538	133.51	122.199	112.905	93.558ﾂｱ5.037	122.871ﾂｱ8.425	1.31331	sp|P08976|LH18_EUGGR	Light-harvesting complex I LH38 proteins in Euglena gracilis	78.99	119	25	0	2e-57	202	Chloroa_b-bind	PF00504.16	3.7e-61
comp25884_c0_seq1	NoHit	0.421308	4.80822	8.224e-06	0.00136837	575	226	218	181	327	294	247	208.33ﾂｱ19.60	289.33ﾂｱ32.83	11.535	12.632	12.469	15.874	15.181	17.12	12.212ﾂｱ0.483	16.058ﾂｱ0.802	1.31494		Transferase	PF02458.10	2.2e-07
comp34218_c0_seq1	K10392	0.42088	4.48105	7.07723e-05	0.00723328	935	185	160	153	258	260	176	166.00ﾂｱ13.74	231.33ﾂｱ39.14	8.094	7.949	9.033	10.735	11.508	10.459	8.359ﾂｱ0.480	10.901ﾂｱ0.444	1.30408	sp|Q9NQT8|KI13B_HUMAN	Kinesin-like protein KIF13B in Homo sapiens (Human)	39.38	452	219	11	2e-68	253	Kinesin	PF00225.18	1.6e-94
comp28438_c0_seq1	NoHit	0.420006	4.00946	0.00050078	0.0290474	1649	145	127	88	181	187	131	120.00ﾂｱ23.79	166.33ﾂｱ25.10	12.118	12.037	9.929	14.388	15.81	14.868	11.361ﾂｱ1.013	15.022ﾂｱ0.591	1.32218		NoAnnotationFound
comp31892_c0_seq2	K17086	0.419704	3.932	0.000391999	0.0246735	1520	134	110	95	170	167	133	113.00ﾂｱ16.06	156.67ﾂｱ16.78	7.208	6.716	6.893	8.695	9.084	9.715	6.939ﾂｱ0.203	9.165ﾂｱ0.420	1.3207	sp|Q5R8Y6|TM9S2_PONAB	Transmembrane 9 superfamily member 2 in Pongo abelii (Sumatran orangutan) (Pongo pygmaeus abelii)	40.34	652	341	11	1e-142	439	EMP70	PF02990.11	2.9e-172
comp25232_c0_seq1	NoHit	0.419548	4.30325	0.000103703	0.00981361	1011	162	142	135	235	206	169	146.33ﾂｱ11.44	203.33ﾂｱ27.01	8.542	8.5	9.602	11.784	10.991	12.101	8.881ﾂｱ0.510	11.625ﾂｱ0.467	1.30893		NoAnnotationFound
comp29232_c0_seq5	K13126	0.419504	6.75367	0.00052495	0.0298338	1683	1040	779	632	1443	1179	795	817.00ﾂｱ168.72	1139.00ﾂｱ266.05	86.183	73.248	70.712	113.75	98.845	89.476	76.714ﾂｱ6.775	100.690ﾂｱ9.995	1.31253	sp|P31209|PABP_SCHPO	Polyadenylate-binding protein, cytoplasmic and nuclear in Schizosaccharomyces pombe (strain 972 / ATCC 24843) (Fission yeast)	59.48	385	144	4	4e-144	434	RRM_1	PF00076.17	3.4e-81
comp21314_c0_seq1	NoHit	0.418402	3.87126	0.000792981	0.0397001	1911	119	112	95	179	168	107	108.67ﾂｱ10.08	151.33ﾂｱ31.67	8.329	8.89	8.969	11.91	11.893	10.173	8.729ﾂｱ0.285	11.325ﾂｱ0.815	1.29735		NoAnnotationFound
comp36408_c0_seq1	K11320	0.416857	4.35745	0.000133323	0.0116064	1099	170	144	143	252	216	167	152.33ﾂｱ12.50	211.67ﾂｱ34.84	2.825	2.714	3.204	3.983	3.636	3.77	2.914ﾂｱ0.210	3.796ﾂｱ0.143	1.30254	sp|Q7X9V2|PIE1_ARATH	Protein PHOTOPERIOD-INDEPENDENT EARLY FLOWERING 1 in Arabidopsis thaliana (Mouse-ear cress)	33.61	119	79	0	1e-10	70.9	SNF2_N	PF00176.18	3.7e-67
comp35375_c0_seq1	NoHit	0.416336	3.84269	0.000899977	0.0434866	1980	115	110	94	183	145	115	106.33ﾂｱ8.96	147.67ﾂｱ27.82	3.419	3.72	3.773	5.178	4.368	4.648	3.637ﾂｱ0.156	4.731ﾂｱ0.336	1.30069		NoAnnotationFound
comp21365_c0_seq1	NoHit	0.412984	4.32539	0.000115102	0.0105244	1046	161	156	131	227	231	162	149.33ﾂｱ13.12	206.67ﾂｱ31.63	20.492	22.516	22.545	27.493	29.751	28.019	21.851ﾂｱ0.961	28.421ﾂｱ0.965	1.30066		DUF2263	PF10021.4	9.2e-36
comp35604_c0_seq1	K14079	0.412421	4.15988	0.000303251	0.0208877	1389	139	135	124	198	208	145	132.67ﾂｱ6.34	183.67ﾂｱ27.64	4.215	4.65	5.07	5.712	6.388	5.974	4.645ﾂｱ0.349	6.025ﾂｱ0.278	1.29696	sp|Q6DFA8|GLD2B_XENLA	Poly(A) RNA polymerase GLD2-B in Xenopus laevis (African clawed frog)	28.52	277	167	8	3e-17	90.1	PAP_assoc	PF03828.14	1.1e-10
comp24597_c0_seq1	K14803	0.412064	5.30341	0.000464422	0.0276323	1608	387	280	229	509	411	315	298.67ﾂｱ65.84	411.67ﾂｱ79.20	62.227	51.013	49.812	77.883	66.868	68.816	54.351ﾂｱ5.591	71.189ﾂｱ4.800	1.3098	sp|P36982|PP2C_LEICH	Protein phosphatase 2C in Leishmania chagasi	51.6	250	115	3	4e-79	251	PP2C	PF00481.16	4.9e-43
comp31467_c0_seq1	NoHit	0.411818	3.86008	0.000736915	0.0376637	1871	126	105	93	177	155	116	108.00ﾂｱ13.64	149.33ﾂｱ25.22	9.024	8.533	8.991	12.066	11.235	11.29	8.849ﾂｱ0.224	11.530ﾂｱ0.379	1.30293		NoAnnotationFound
comp36354_c0_seq1	NoHit	0.411675	4.30745	0.000147094	0.0125316	1123	170	149	125	234	225	155	148.00ﾂｱ18.38	204.67ﾂｱ35.31	4.932	4.91	4.891	6.46	6.604	6.108	4.911ﾂｱ0.017	6.391ﾂｱ0.208	1.30124	sp|Q9LKW9|NHX7_ARATH	Sodium/hydrogen exchanger 7 in Arabidopsis thaliana (Mouse-ear cress)	33.77	533	314	19	2e-57	221	Na_H_Exchanger	PF00999.16	8.5e-58
comp35248_c0_seq1	K04554	0.411276	4.25958	0.000287368	0.0200681	1370	145	145	137	225	217	150	142.33ﾂｱ3.77	197.33ﾂｱ33.63	3.935	4.477	5.017	5.809	5.965	5.535	4.476ﾂｱ0.442	5.770ﾂｱ0.178	1.28886	sp|P52493|UBC2_NEUCR	Ubiquitin-conjugating enzyme E2 2 in Neurospora crassa (strain ATCC 24698 / 74-OR23-1A / CBS 708.71 / DSM 1257 / FGSC 987)	32.28	127	70	4	2e-10	65.5	UQ_con	PF00179.21	1.2e-13
comp34190_c0_seq1	NoHit	0.408972	4.54505	7.25122e-05	0.00738813	939	193	192	140	286	248	190	175.00ﾂｱ24.75	241.33ﾂｱ39.47	9.013	10.187	8.822	12.707	11.724	12.053	9.341ﾂｱ0.604	12.161ﾂｱ0.409	1.30194		DUF760	PF05542.6	9.6e-08
comp35354_c0_seq1	K10392	0.408309	5.16068	3.66781e-05	0.0044759	784	297	261	247	459	386	272	268.33ﾂｱ21.06	372.33ﾂｱ76.95	6.188	6.175	6.935	9.093	8.135	7.701	6.433ﾂｱ0.355	8.310ﾂｱ0.582	1.29175	sp|O35071|KIF1C_MOUSE	Kinesin-like protein KIF1C in Mus musculus (Mouse)	41.12	676	333	16	9e-134	451	Kinesin	PF00225.18	6.1e-106
comp34394_c2_seq3	NoHit	0.407028	4.68672	0.000115831	0.0105643	1049	229	199	154	325	283	195	194.00ﾂｱ30.82	267.67ﾂｱ54.17	5.964	5.883	5.407	8.044	7.45	6.89	5.751ﾂｱ0.246	7.461ﾂｱ0.471	1.29727		His_Phos_1	PF00300.17	1.8e-12
comp18628_c0_seq1	NoHit	0.405951	4.70982	5.75385e-05	0.00614655	895	215	192	181	310	300	202	196.00ﾂｱ14.17	270.67ﾂｱ48.73	13.553	13.735	15.388	18.584	19.127	17.292	14.225ﾂｱ0.825	18.334ﾂｱ0.770	1.28883		SAM_1	PF00536.25	3.5e-09
comp30463_c0_seq1	K15047	0.404774	4.17654	0.000333951	0.0222804	1434	159	145	103	216	197	146	135.67ﾂｱ23.80	186.33ﾂｱ29.56	8.744	9.052	7.641	11.298	10.954	10.898	8.479ﾂｱ0.606	11.050ﾂｱ0.177	1.30318	sp|Q8VDM6|HNRL1_MOUSE	Heterogeneous nuclear ribonucleoprotein U-like protein 1 in Mus musculus (Mouse)	33.74	409	207	10	4e-56	209	AAA_33	PF13671.1	4.4e-16
comp23392_c0_seq1	K08486	0.402718	4.79434	9.1447e-05	0.00884632	989	256	199	172	307	326	226	209.00ﾂｱ35.01	286.33ﾂｱ43.36	24.92	21.975	22.608	28.425	32.1	29.88	23.168ﾂｱ1.266	30.135ﾂｱ1.511	1.30072	sp|P61268|STX1B_SHEEP	Syntaxin-1B in Ovis aries (Sheep)	33.57	280	163	9	3e-32	128	SNARE	PF05739.14	1.2e-18
comp25031_c0_seq1	K08857	0.402428	4.87721	3.03039e-05	0.00386054	751	265	217	181	327	320	259	221.00ﾂｱ34.41	302.00ﾂｱ30.54	14.674	13.637	13.523	17.224	17.924	19.478	13.945ﾂｱ0.518	18.209ﾂｱ0.942	1.30576	sp|Q86I06|NEK3_DICDI	Probable serine/threonine-protein kinase nek3 in Dictyostelium discoideum (Slime mold)	32.85	274	163	8	1e-34	145	Pkinase	PF00069.20	8.5e-48
comp23565_c0_seq1	K04739	0.402023	4.4126	0.000236412	0.0177816	1272	191	154	135	242	251	166	160.00ﾂｱ23.25	219.67ﾂｱ38.13	11.154	10.209	10.635	13.445	14.833	13.17	10.666ﾂｱ0.386	13.816ﾂｱ0.728	1.2953	sp|P31319|KAPR_APLCA	cAMP-dependent protein kinase regulatory subunit in Aplysia californica (California sea hare)	28.28	244	172	1	1e-22	104	cNMP_binding	PF00027.24	4.1e-21
comp22303_c0_seq2	NoHit	0.399908	6.65821	7.08874e-08	2.70917e-05	250	846	764	680	1228	1150	779	763.33ﾂｱ67.77	1052.33ﾂｱ195.88	28.003	28.724	30.355	38.655	38.516	35.014	29.027ﾂｱ0.984	37.395ﾂｱ1.685	1.28826		NoAnnotationFound
comp14340_c0_seq1	K05766	0.397715	4.32918	0.000259403	0.0187587	1323	166	143	142	240	212	166	150.33ﾂｱ11.09	206.00ﾂｱ30.51	12.892	12.599	14.882	17.729	16.656	17.502	13.458ﾂｱ1.014	17.296ﾂｱ0.462	1.28517	sp|Q8R4V2|DUS15_MOUSE	Dual specificity protein phosphatase 15 in Mus musculus (Mouse)	30.57	157	99	3	3e-18	87.8	DSPc	PF00782.15	1.5e-22
comp35122_c0_seq1	K01369	0.397069	4.42701	0.000277196	0.0196446	1350	166	168	149	238	252	172	161.00ﾂｱ8.52	220.67ﾂｱ34.88	5	5.743	6.05	6.81	7.675	7.033	5.598ﾂｱ0.441	7.173ﾂｱ0.367	1.28132	sp|Q39044|VPEB_ARATH	Vacuolar-processing enzyme beta-isozyme in Arabidopsis thaliana (Mouse-ear cress)	44.35	451	225	6	8e-115	372	Peptidase_C13	PF01650.13	9.3e-74
comp35881_c0_seq1	NoHit	0.396124	4.06987	0.000498302	0.0289747	1644	143	125	109	186	190	139	125.67ﾂｱ13.89	171.67ﾂｱ23.16	5.695	5.656	5.86	7.053	7.656	7.52	5.737ﾂｱ0.088	7.410ﾂｱ0.258	1.29151		NoAnnotationFound
comp30977_c0_seq1	NoHit	0.396049	4.25692	0.000682862	0.0358964	1820	156	147	128	238	216	138	143.67ﾂｱ11.67	197.33ﾂｱ42.91	11.378	12.167	12.595	16.505	15.933	13.666	12.047ﾂｱ0.504	15.368ﾂｱ1.226	1.27568		NoAnnotationFound
comp33624_c0_seq2	NoHit	0.39513	5.89563	9.96834e-08	3.54536e-05	269	519	437	395	692	661	492	450.33ﾂｱ51.49	615.00ﾂｱ87.89	20.795	19.888	21.343	26.366	26.792	26.768	20.675ﾂｱ0.600	26.642ﾂｱ0.195	1.28857		NoAnnotationFound
comp21583_c0_seq1	K17616	0.394057	4.10994	0.00064604	0.0344914	1792	156	126	106	190	179	158	129.33ﾂｱ20.55	175.67ﾂｱ13.27	14.887	13.637	13.66	17.244	17.276	20.48	14.061ﾂｱ0.584	18.333ﾂｱ1.518	1.30379	sp|Q54GB2|CTSL2_DICDI	CTD small phosphatase-like protein 2 in Dictyostelium discoideum (Slime mold)	30.86	162	91	2	3e-17	87.4	NIF	PF03031.13	4.7e-29
comp31892_c0_seq1	K17086	0.393576	4.51278	0.000115284	0.0105244	1048	194	174	148	270	257	178	172.00ﾂｱ18.83	235.00ﾂｱ40.65	9.517	9.69	9.792	12.59	12.748	11.853	9.666ﾂｱ0.114	12.397ﾂｱ0.390	1.28246	sp|Q55FP0|PHG1A_DICDI	Putative phagocytic receptor 1a in Dictyostelium discoideum (Slime mold)	41.48	634	345	12	5e-149	456	EMP70	PF02990.11	3.5e-173
comp29111_c0_seq1	NoHit	0.392585	6.19529	2.07413e-08	8.85883e-06	224	626	546	493	880	798	596	555.00ﾂｱ54.67	758.00ﾂｱ119.34	49.616	49.109	52.752	66.352	63.993	64.158	50.492ﾂｱ1.611	64.834ﾂｱ1.075	1.28404		NoAnnotationFound
comp34394_c2_seq4	NoHit	0.388093	4.63862	0.000397088	0.0248955	1526	212	178	174	299	290	182	188.00ﾂｱ17.05	257.00ﾂｱ53.16	5.605	5.342	6.197	7.51	7.75	6.528	5.715ﾂｱ0.358	7.263ﾂｱ0.529	1.27083		His_Phos_1	PF00300.17	1.8e-12
comp35396_c0_seq1	K06683	0.387411	4.71131	5.67523e-05	0.0060992	890	227	198	169	300	296	211	198.00ﾂｱ23.68	269.00ﾂｱ41.04	13.9	13.767	13.965	17.477	18.337	17.55	13.877ﾂｱ0.082	17.788ﾂｱ0.389	1.28178	sp|Q54PX0|Y4251_DICDI	Probable serine/threonine-protein kinase DDB_G0284251 in Dictyostelium discoideum (Slime mold)	35.38	130	80	2	2e-19	95.5	Pkinase	PF00069.20	4.8e-23
comp25931_c0_seq1	NoHit	0.386144	5.18119	2.69383e-05	0.00350172	736	294	262	264	413	397	305	273.33ﾂｱ14.64	371.67ﾂｱ47.59	7.208	7.3	8.727	9.637	9.854	10.154	7.745ﾂｱ0.695	9.882ﾂｱ0.212	1.27584	sp|O14212|YDT7_SCHPO	Uncharacterized RING finger protein C6B12.07c in Schizosaccharomyces pombe (strain 972 / ATCC 24843) (Fission yeast)	28.66	157	94	5	2e-10	68.9	SPX	PF03105.14	4.6e-19
comp23368_c0_seq1	NoHit	0.385917	4.30069	0.000768823	0.03889	1891	167	137	140	211	231	161	148.00ﾂｱ13.49	201.00ﾂｱ29.44	18.945	17.628	21.459	22.771	26.51	24.812	19.344ﾂｱ1.589	24.698ﾂｱ1.529	1.27675		NIF	PF03031.13	3.6e-08
comp27535_c0_seq1	NoHit	0.385785	4.35689	0.000568394	0.0314391	1729	192	153	121	249	223	160	155.33ﾂｱ29.03	210.67ﾂｱ37.37	4.484	4.066	3.815	5.537	5.28	5.077	4.122ﾂｱ0.276	5.298ﾂｱ0.188	1.28533		NoAnnotationFound
comp34374_c0_seq4	K10592	0.385368	4.25286	0.000604411	0.032893	1758	171	152	110	232	204	151	144.33ﾂｱ25.49	195.67ﾂｱ33.59	6.098	6.154	5.291	7.859	7.356	7.31	5.848ﾂｱ0.394	7.508ﾂｱ0.249	1.28394	sp|Q9P4Z1|TOM1_NEUCR	E3 ubiquitin-protein ligase TOM1-like in Neurospora crassa (strain ATCC 24698 / 74-OR23-1A / CBS 708.71 / DSM 1257 / FGSC 987)	23.26	331	222	10	1e-14	82.8	HECT	PF00632.20	4.8e-30
comp22947_c0_seq4	NoHit	0.384793	4.59435	0.000303546	0.0208929	1390	220	171	158	296	265	185	183.00ﾂｱ26.70	248.67ﾂｱ46.76	14.887	13.129	14.429	19.051	18.14	16.996	14.148ﾂｱ0.745	18.062ﾂｱ0.841	1.27662		KH_1	PF00013.24	1.9e-24
comp34933_c0_seq1	NoHit	0.383832	5.30659	1.94096e-05	0.00270138	687	326	298	275	455	461	307	299.67ﾂｱ20.85	407.67ﾂｱ71.22	10.504	10.901	11.942	13.931	15.021	13.427	11.116ﾂｱ0.606	14.126ﾂｱ0.665	1.27082		NoAnnotationFound
comp34883_c1_seq3	NoHit	0.383151	4.59012	0.0001164	0.0105959	1051	211	177	158	269	271	199	182.00ﾂｱ21.92	246.33ﾂｱ33.48	6.939	6.608	6.999	8.413	9.009	8.885	6.849ﾂｱ0.172	8.769ﾂｱ0.257	1.28035		NoAnnotationFound
comp30811_c0_seq1	K09773	0.383037	4.32116	0.00108187	0.0489035	2116	178	129	144	220	225	166	150.33ﾂｱ20.50	203.67ﾂｱ26.71	9.338	7.678	10.182	10.968	11.94	11.824	9.066ﾂｱ1.040	11.577ﾂｱ0.433	1.27698	sp|B9LB15|PDRP_CHLSY	Putative pyruvate, phosphate dikinase regulatory protein in Chloroflexus aurantiacus (strain ATCC 29364 / DSM 637 / Y-400-fl)	31.32	281	182	1	6e-33	133	Kinase-PPPase	PF03618.9	1.1e-108
comp35154_c0_seq1	K12823	0.382621	5.72152	0.000685018	0.0359525	1822	492	400	319	648	627	373	403.67ﾂｱ70.67	549.33ﾂｱ124.98	19.55	18.05	17.096	24.491	25.205	20.126	18.232ﾂｱ1.010	23.274ﾂｱ2.245	1.27653	sp|Q5QMN3|RH20_ORYSJ	DEAD-box ATP-dependent RNA helicase 20 in Oryza sativa subsp. japonica (Rice)	46.09	447	224	8	2e-111	358	DEAD	PF00270.24	1.5e-40
comp14843_c1_seq1	K04043	0.381939	6.63479	0.000398527	0.0249224	1529	865	851	570	1203	1168	731	762.00ﾂｱ135.88	1034.00ﾂｱ214.73	439.198	486.595	395.005	582.37	600.475	505.051	440.266ﾂｱ37.399	562.632ﾂｱ41.381	1.27794	sp|P05456|HSP70_TRYCR	Heat shock 70 kDa protein in Trypanosoma cruzi	84.4	109	17	0	6e-63	209	HSP70	PF00012.15	2.5e-46
comp12006_c0_seq1	K08815	0.381838	4.42297	0.000388409	0.0245931	1511	164	175	145	253	216	186	161.33ﾂｱ12.39	218.33ﾂｱ27.40	9.641	11.68	11.51	14.154	12.851	14.859	10.944ﾂｱ0.924	13.955ﾂｱ0.832	1.27511	sp|Q54DF7|Y2354_DICDI	Probable serine/threonine-protein kinase DDB_G0292354 in Dictyostelium discoideum (Slime mold)	57.39	291	122	1	1e-122	379	Pkinase	PF00069.20	1.4e-32
comp34018_c0_seq1	K09553	0.381807	5.03077	6.02322e-05	0.00637968	903	303	248	196	385	361	263	249.00ﾂｱ43.69	336.33ﾂｱ52.77	17.97	16.698	15.694	21.722	21.663	21.186	16.787ﾂｱ0.931	21.524ﾂｱ0.240	1.28212	sp|Q5XEP2|HSOP2_ARATH	Hsp70-Hsp90 organizing protein 2 in Arabidopsis thaliana (Mouse-ear cress)	46.99	83	39	1	2e-11	70.5	TPR_11	PF13414.1	6.5e-11
comp34486_c0_seq2	K03320	0.381687	4.78431	9.581e-05	0.00920324	996	235	205	184	315	280	247	208.00ﾂｱ20.93	280.67ﾂｱ27.76	9.416	9.322	9.939	12.007	11.348	13.437	9.559ﾂｱ0.271	12.264ﾂｱ0.872	1.28295	sp|O26759|Y663_METTH	Putative ammonium transporter MTH_663 in Methanothermobacter thermautotrophicus (strain ATCC 29096 / DSM 1053 / JCM 10044 / NBRC 100330 / Delta H) (Methanobacterium thermoautotrophicum)	40.58	414	228	7	1e-65	231	Ammonium_transp	PF00909.16	1.4e-105
comp28855_c0_seq1	K01537	0.381379	4.68985	0.000243665	0.0181276	1286	215	200	172	318	291	189	195.67ﾂｱ17.82	266.00ﾂｱ55.55	6.95	7.343	7.494	9.773	9.516	8.293	7.262ﾂｱ0.229	9.194ﾂｱ0.646	1.26595	sp|Q6ATV4|ACA2_ORYSJ	Calcium-transporting ATPase 2, plasma membrane-type in Oryza sativa subsp. japonica (Rice)	26.28	978	651	23	1e-59	226	E1-E2_ATPase	PF00122.15	5.9e-29
comp28446_c0_seq1	K17600	0.381117	4.11743	0.000776725	0.0391258	1899	146	126	120	199	195	137	130.67ﾂｱ11.12	177.00ﾂｱ28.33	5.683	5.57	6.303	7.373	7.684	7.243	5.852ﾂｱ0.322	7.433ﾂｱ0.185	1.27017	sp|Q9P1Q0|VPS54_HUMAN	Vacuolar protein sorting-associated protein 54 in Homo sapiens (Human)	25.76	361	234	10	8e-18	92.8	Vps54	PF07928.7	9.9e-35
comp28818_c0_seq1	K15731	0.381065	4.85759	0.00025554	0.0185779	1315	249	202	205	304	326	255	218.67ﾂｱ21.48	295.00ﾂｱ29.68	23.149	21.305	25.739	26.89	30.672	32.208	23.398ﾂｱ1.819	29.923ﾂｱ2.235	1.27889	sp|Q07949|PSR2_YEAST	Probable phosphatase PSR2 in Saccharomyces cerevisiae (strain ATCC 204508 / S288c) (Baker's yeast)	57.14	154	64	2	1e-46	171	NIF	PF03031.13	3.3e-44
comp31252_c4_seq1	K03260	0.379659	4.63321	0.000242883	0.0181117	1283	215	170	177	281	274	205	187.33ﾂｱ19.77	253.33ﾂｱ34.30	12.611	11.323	14.018	15.68	16.261	16.338	12.651ﾂｱ1.101	16.093ﾂｱ0.294	1.27209	sp|O82233|IF4G2_ARATH	Eukaryotic translation initiation factor isoform 4G-2 in Arabidopsis thaliana (Mouse-ear cress)	32.36	343	184	13	1e-35	147	MIF4G	PF02854.14	2.6e-34
comp28354_c0_seq1	K08176	0.37561	6.92848	0.000455549	0.0272739	1598	1180	896	736	1570	1228	980	937.33ﾂｱ183.60	1259.33ﾂｱ241.88	95.689	82.451	80.578	121.114	100.752	107.933	86.239ﾂｱ6.726	109.933ﾂｱ8.432	1.27474	sp|Q8H6H4|PHT11_ORYSJ	Inorganic phosphate transporter 1-1 in Oryza sativa subsp. japonica (Rice)	36.22	439	249	9	5e-73	246	Sugar_tr	PF00083.19	1.8e-42
comp31807_c0_seq1	K09230	0.37541	4.64081	0.000594432	0.0324421	1753	222	201	148	315	271	185	190.33ﾂｱ31.14	257.00ﾂｱ53.99	8.576	8.814	7.705	11.57	10.587	9.696	8.365ﾂｱ0.477	10.618ﾂｱ0.765	1.26926	sp|Q9HBT8|Z286A_HUMAN	Zinc finger protein 286A in Homo sapiens (Human)	34.01	147	81	10	2e-07	58.5	zf-C2H2_4	PF13894.1	1.4e-14
comp36157_c0_seq1	K11000	0.374411	5.86071	4.75717e-05	0.00538619	845	490	420	416	727	630	443	442.00ﾂｱ33.98	600.00ﾂｱ117.87	6.872	6.694	7.863	9.695	8.943	8.436	7.143ﾂｱ0.514	9.025ﾂｱ0.517	1.26339	sp|Q9SFU6|CALS9_ARATH	Callose synthase 9 in Arabidopsis thaliana (Mouse-ear cress)	28.59	724	413	19	3e-74	280	Glucan_synthase	PF02364.10	1.8e-93
comp29575_c0_seq1	K08838	0.373131	4.36862	0.00106549	0.0485588	2097	170	145	152	248	204	177	155.67ﾂｱ10.53	209.67ﾂｱ29.26	7.511	7.278	9.054	10.424	9.122	10.622	7.948ﾂｱ0.788	10.056ﾂｱ0.665	1.26524	sp|P50527|STE20_SCHPO	Serine/threonine-protein kinase shk1/pak1 in Schizosaccharomyces pombe (strain 972 / ATCC 24843) (Fission yeast)	27.16	335	178	10	7e-20	98.6	Ank_2	PF12796.2	5e-17
comp20308_c0_seq1	NoHit	0.370888	5.69726	0.000243444	0.0181276	1284	498	366	330	619	589	397	398.00ﾂｱ72.22	535.00ﾂｱ98.35	26.489	22.105	23.683	31.32	31.705	28.677	24.092ﾂｱ1.813	30.567ﾂｱ1.346	1.26875		NoAnnotationFound
comp24856_c0_seq1	K03259	0.369766	5.80012	5.75639e-05	0.00614655	896	456	492	332	647	603	463	426.67ﾂｱ68.53	571.00ﾂｱ78.45	37.419	45.822	36.784	50.507	50.071	51.609	40.008ﾂｱ4.119	50.729ﾂｱ0.647	1.26795	sp|Q9N0T5|IF4E_BOVIN	Eukaryotic translation initiation factor 4E in Bos taurus (Bovine)	40.62	192	99	3	2e-43	158	IF4E	PF01652.13	8.4e-56
comp34085_c0_seq1	K13917	0.366373	5.16803	0.000154695	0.0130209	1136	325	255	244	447	376	283	274.67ﾂｱ35.87	368.67ﾂｱ67.15	8.329	7.419	8.421	10.89	9.742	9.839	8.056ﾂｱ0.452	10.157ﾂｱ0.520	1.26071	sp|O74880|MCES_SCHPO	mRNA cap guanine-N7 methyltransferase in Schizosaccharomyces pombe (strain 972 / ATCC 24843) (Fission yeast)	31.33	150	88	4	2e-09	65.1	Pox_MCEL	PF03291.11	5.6e-25
comp32737_c0_seq1	K14006	0.364525	4.89794	0.000240691	0.0179904	1280	227	248	204	348	302	258	226.33ﾂｱ17.97	302.67ﾂｱ36.75	9.898	12.285	11.994	14.436	13.321	15.279	11.392ﾂｱ1.063	14.345ﾂｱ0.802	1.25919	sp|Q4PE39|SEC23_USTMA	Protein transport protein SEC23 in Ustilago maydis (strain 521 / FGSC 9021) (Corn smut fungus)	44.08	769	399	9	0	637	Sec23_trunk	PF04811.10	2.7e-57
comp27207_c0_seq1	K14799	0.363975	5.43588	0.000157226	0.0131374	1145	409	309	279	524	475	335	332.33ﾂｱ55.58	444.67ﾂｱ80.08	16.927	14.524	15.578	20.634	19.897	18.829	15.676ﾂｱ0.983	19.787ﾂｱ0.741	1.26218	sp|Q5SWD9|TSR1_MOUSE	Pre-rRNA-processing protein TSR1 homolog in Mus musculus (Mouse)	36.78	628	330	16	2e-104	348	DUF663	PF04950.7	2.7e-81
comp27494_c0_seq1	K05546	0.363692	4.59284	0.000546972	0.0306269	1708	221	164	166	280	256	200	183.67ﾂｱ26.41	245.33ﾂｱ33.52	9.529	8.035	9.655	11.483	11.17	11.709	9.073ﾂｱ0.736	11.454ﾂｱ0.221	1.2624	sp|Q94502|GANAB_DICDI	Neutral alpha-glucosidase AB in Dictyostelium discoideum (Slime mold)	48.1	738	330	11	0	681	Glyco_hydro_31	PF01055.21	2.9e-153
comp35669_c0_seq1	NoHit	0.363691	4.96143	0.000271843	0.0193656	1343	298	226	192	363	328	262	238.67ﾂｱ44.19	317.67ﾂｱ41.88	10.806	9.311	9.391	12.522	12.034	12.902	9.836ﾂｱ0.687	12.486ﾂｱ0.355	1.26939		NoAnnotationFound
comp14883_c0_seq1	NoHit	0.363414	4.85613	0.000284549	0.0199441	1365	223	226	211	344	314	228	220.00ﾂｱ6.48	295.33ﾂｱ49.16	7.275	8.381	9.286	10.677	10.371	10.106	8.314ﾂｱ0.822	10.385ﾂｱ0.233	1.24903		NoAnnotationFound
comp26957_c1_seq1	K08857	0.361711	4.65158	0.000372053	0.0239862	1484	219	199	157	299	246	220	191.67ﾂｱ25.84	255.00ﾂｱ32.87	10.313	10.642	9.971	13.387	11.724	14.067	10.309ﾂｱ0.274	13.059ﾂｱ0.984	1.2668	sp|P51954|NEK1_MOUSE	Serine/threonine-protein kinase Nek1 in Mus musculus (Mouse)	48.18	274	140	1	4e-76	272	Pkinase	PF00069.20	1.2e-62
comp34520_c0_seq4	K00147	0.360501	4.92172	0.000377314	0.0241689	1492	275	218	203	345	355	230	232.00ﾂｱ31.02	310.00ﾂｱ56.72	11.984	10.782	11.931	14.3	15.651	13.609	11.566ﾂｱ0.555	14.520ﾂｱ0.848	1.25542	sp|Q96480|P5CS_SOLLC	Delta-1-pyrroline-5-carboxylate synthase in Solanum lycopersicum (Tomato) (Lycopersicon esculentum)	47.04	506	251	5	1e-143	448	AA_kinase	PF00696.23	6.6e-17
comp34562_c0_seq2	K01662	0.359229	4.88922	0.000153085	0.0129223	1133	255	249	177	340	318	247	227.00ﾂｱ35.44	301.67ﾂｱ39.68	8.295	9.203	7.768	10.521	10.465	10.908	8.422ﾂｱ0.593	10.631ﾂｱ0.197	1.2623	sp|B6IRB5|DXS_RHOCS	1-deoxy-D-xylulose-5-phosphate synthase in Rhodospirillum centenum (strain ATCC 51521 / SW)	57.03	654	249	8	0	699	DXP_synthase_N	PF13292.1	2.1e-101
comp29826_c0_seq1	K00031	0.358173	4.76069	0.000495191	0.0289132	1637	233	205	184	312	318	201	207.33ﾂｱ20.07	277.00ﾂｱ53.80	10.493	10.479	11.172	13.358	14.486	12.282	10.715ﾂｱ0.323	13.375ﾂｱ0.900	1.2483	sp|P16100|IDH_AZOVI	Isocitrate dehydrogenase [NADP] in Azotobacter vinelandii	69.29	736	225	1	0	1080	IDH	PF03971.9	0
comp8117_c1_seq1	NoHit	0.356168	5.01417	0.000324901	0.0218422	1423	304	241	201	395	347	250	248.67ﾂｱ42.40	330.67ﾂｱ60.31	25.57	22.992	22.819	31.602	29.526	28.553	23.794ﾂｱ1.258	29.894ﾂｱ1.272	1.25636	sp|O85304|PEPD_SALDU	Probable dipeptidase in Salmonella dublin	24.41	422	243	14	4e-23	104	Peptidase_C69	PF03577.10	5.2e-50
comp23282_c0_seq1	K18460	0.355222	4.72218	0.000573387	0.0316182	1735	237	193	177	325	286	198	202.33ﾂｱ25.37	269.67ﾂｱ53.12	6.905	6.391	6.956	9.006	8.427	7.835	6.751ﾂｱ0.255	8.423ﾂｱ0.478	1.24764	sp|Q5ZLT0|XPO7_CHICK	Exportin-7 in Gallus gallus (Chicken)	35.29	1091	638	23	0	678
comp32262_c0_seq2	NoHit	0.355174	4.52058	0.00106295	0.0485577	2094	217	161	149	253	261	185	175.67ﾂｱ29.63	233.00ﾂｱ34.10	8.766	7.386	8.116	9.715	10.662	10.144	8.089ﾂｱ0.564	10.174ﾂｱ0.387	1.25763	sp|P53753|ENG1_YEAST	Endo-1,3(4)-beta-glucanase 1 in Saccharomyces cerevisiae (strain ATCC 204508 / S288c) (Baker's yeast)	31.68	404	242	13	1e-48	191	Glyco_hydro_81	PF03639.8	8.7e-108
comp22303_c0_seq1	NoHit	0.354723	6.66317	2.73257e-06	0.000539834	484	871	765	702	1246	1097	781	779.33ﾂｱ69.73	1041.33ﾂｱ193.87	29.258	29.189	31.799	39.811	37.285	35.625	30.082ﾂｱ1.214	37.574ﾂｱ1.721	1.24903		NoAnnotationFound
comp23036_c0_seq1	NoHit	0.353991	4.94246	8.14891e-05	0.00808509	964	270	236	201	353	334	251	235.67ﾂｱ28.17	312.67ﾂｱ44.29	28.541	28.291	28.7	35.498	35.717	36.035	28.511ﾂｱ0.168	35.750ﾂｱ0.220	1.25391		NoAnnotationFound
comp33844_c0_seq1	NoHit	0.353981	4.42604	0.000592839	0.0324107	1750	185	163	144	248	228	177	164.00ﾂｱ16.75	217.67ﾂｱ29.89	5.549	5.559	5.829	7.072	6.924	7.215	5.646ﾂｱ0.130	7.070ﾂｱ0.119	1.2523		Lipase_3	PF01764.20	9.7e-11
comp34009_c0_seq1	NoHit	0.352187	4.43593	0.00106856	0.0485663	2105	198	161	139	257	240	164	166.00ﾂｱ24.34	220.33ﾂｱ40.43	7.578	6.997	7.178	9.355	9.291	8.522	7.251ﾂｱ0.243	9.056ﾂｱ0.378	1.2489		NoAnnotationFound
comp22538_c0_seq1	NoHit	0.346328	4.6638	0.000381271	0.0242866	1501	213	192	177	289	273	207	194.00ﾂｱ14.76	256.33ﾂｱ35.49	15.459	15.811	17.338	19.944	20.038	20.403	16.203ﾂｱ0.816	20.128ﾂｱ0.198	1.24227		NoAnnotationFound
comp34639_c0_seq2	NoHit	0.34596	5.14634	7.4235e-05	0.00749977	947	296	278	242	394	399	285	272.00ﾂｱ22.45	359.33ﾂｱ52.60	9.809	10.458	10.814	12.415	13.368	12.816	10.360ﾂｱ0.416	12.866ﾂｱ0.391	1.24186	sp|Q7XA06|SYT3_ARATH	Synaptotagmin-3 in Arabidopsis thaliana (Mouse-ear cress)	24.41	299	154	12	4e-08	60.8	C2	PF00168.25	1.4e-34
comp34639_c0_seq1	NoHit	0.342873	5.03468	0.000105106	0.00990525	1015	280	253	223	366	364	266	252.00ﾂｱ23.28	332.00ﾂｱ46.68	10.156	10.425	10.909	12.629	13.359	13.103	10.497ﾂｱ0.312	13.030ﾂｱ0.302	1.24136	sp|Q7XA06|SYT3_ARATH	Synaptotagmin-3 in Arabidopsis thaliana (Mouse-ear cress)	24.41	299	154	12	4e-08	60.8	C2	PF00168.25	1.4e-34
comp28710_c0_seq1	NoHit	0.341877	4.68571	0.000671601	0.0354212	1814	231	182	179	284	275	219	197.33ﾂｱ23.84	259.33ﾂｱ28.76	17.185	15.368	17.981	20.1	20.705	22.131	16.845ﾂｱ1.094	20.979ﾂｱ0.851	1.2454	sp|Q9BYJ9|YTHD1_HUMAN	YTH domain-containing family protein 1 in Homo sapiens (Human)	46.48	142	73	2	9e-37	146	YTH	PF04146.10	6e-36
comp16062_c0_seq1	NoHit	0.340534	4.53531	0.000750922	0.0382144	1880	193	184	157	262	258	183	178.00ﾂｱ15.30	234.33ﾂｱ36.33	9.45	10.22	10.361	12.192	12.776	12.158	10.010ﾂｱ0.400	12.375ﾂｱ0.284	1.23623		NoAnnotationFound
comp29826_c0_seq2	K00031	0.334824	5.26558	0.00025647	0.018617	1318	352	288	254	434	442	296	298.00ﾂｱ40.63	390.67ﾂｱ67.02	14.203	13.194	13.828	16.651	18.046	16.223	13.742ﾂｱ0.416	16.973ﾂｱ0.778	1.23516	sp|P16100|IDH_AZOVI	Isocitrate dehydrogenase [NADP] in Azotobacter vinelandii	69.29	736	225	1	0	1080	IDH	PF03971.9	0
comp8281_c0_seq1	NoHit	0.332379	4.53888	0.000935588	0.0446214	2006	196	182	159	272	246	185	179.00ﾂｱ15.25	234.33ﾂｱ36.46	16.198	17.076	17.749	21.392	20.573	20.775	17.008ﾂｱ0.635	20.913ﾂｱ0.348	1.22963	sp|Q7RTR2|NLRC3_HUMAN	Protein NLRC3 in Homo sapiens (Human)	30.77	117	81	0	3e-07	57	LRR_6	PF13516.1	2.5e-08
comp34639_c0_seq3	NoHit	0.330895	5.18891	0.000122258	0.0109106	1072	306	304	236	411	383	309	282.00ﾂｱ32.54	367.67ﾂｱ43.03	10.167	11.474	10.572	12.989	12.87	13.943	10.738ﾂｱ0.546	13.267ﾂｱ0.480	1.23557	sp|Q7XA06|SYT3_ARATH	Synaptotagmin-3 in Arabidopsis thaliana (Mouse-ear cress)	24.41	299	154	12	4e-08	60.8	C2	PF00168.25	1.4e-34
comp19506_c0_seq6	NoHit	0.330758	8.55599	7.79208e-05	0.00779803	956	3624	2801	2407	4491	3912	3080	2944.00ﾂｱ507.02	3827.67ﾂｱ579.12	402.608	352.904	361.298	474.692	439.722	464.798	372.270ﾂｱ21.724	459.737ﾂｱ14.718	1.23496		NoAnnotationFound
comp33962_c0_seq1	K01537	0.329622	6.88743	4.34036e-07	0.000120714	344	1044	897	817	1377	1225	994	919.33ﾂｱ94.01	1198.67ﾂｱ157.46	30.57	29.827	32.252	38.344	36.28	39.518	30.883ﾂｱ1.014	38.047ﾂｱ1.338	1.23198	sp|P54678|ATC1_DICDI	Calcium-transporting ATPase PAT1 in Dictyostelium discoideum (Slime mold)	39.42	1002	507	20	0	576	E1-E2_ATPase	PF00122.15	1.3e-57
comp23873_c0_seq1	NoHit	0.32823	4.85975	0.00048733	0.0286039	1630	247	229	198	344	315	222	224.67ﾂｱ20.24	293.67ﾂｱ52.04	13.788	14.513	14.914	18.264	17.793	16.825	14.405ﾂｱ0.466	17.627ﾂｱ0.599	1.22368		MAP65_ASE1	PF03999.7	2.2e-11
comp25742_c0_seq1	K03347	0.325962	6.12258	7.62564e-05	0.00766223	951	634	511	481	846	726	550	542.00ﾂｱ66.20	707.33ﾂｱ121.56	24.382	22.311	24.948	30.941	28.239	28.715	23.880ﾂｱ1.133	29.298ﾂｱ1.178	1.22687	sp|Q94AH6|CUL1_ARATH	Cullin-1 in Arabidopsis thaliana (Mouse-ear cress)	36.55	766	439	12	7e-161	497	Cullin	PF00888.17	9.8e-137
comp27777_c0_seq1	NoHit	0.325922	4.61353	0.000888713	0.0430729	1974	205	199	163	280	257	201	189.00ﾂｱ18.55	246.00ﾂｱ33.18	13.979	15.4	14.998	18.167	17.736	18.619	14.792ﾂｱ0.598	18.174ﾂｱ0.361	1.22859		NoAnnotationFound
comp22958_c0_seq1	K01602	0.323884	7.18748	0.000646619	0.034503	1793	1321	1230	879	1716	1673	1077	1143.33ﾂｱ190.57	1488.67ﾂｱ291.62	187.577	197.973	168.776	231.872	240.378	207.773	184.775ﾂｱ12.083	226.674ﾂｱ13.809	1.22676	sp|P16881|RBS_EUGGR	Ribulose bisphosphate carboxylase small chains, chloroplastic in Euglena gracilis	98.47	131	2	0	2e-83	277	RuBisCO_small	PF00101.15	8e-41
comp22908_c0_seq1	K11594	0.323659	5.44883	0.000791737	0.0396586	1910	418	322	282	536	448	344	340.67ﾂｱ57.07	442.67ﾂｱ78.47	23.205	20.288	21.122	28.299	25.158	25.938	21.538ﾂｱ1.227	26.465ﾂｱ1.335	1.22873	sp|P06634|DED1_YEAST	ATP-dependent RNA helicase DED1 in Saccharomyces cerevisiae (strain ATCC 204508 / S288c) (Baker's yeast)	45.97	459	218	9	5e-122	382	DEAD	PF00270.24	6.4e-43
comp13917_c0_seq1	NoHit	0.319824	4.78619	0.00090912	0.0437296	1989	238	204	198	318	283	229	213.33ﾂｱ17.61	276.67ﾂｱ36.61	16.737	16.276	18.793	21.266	20.132	21.863	17.269ﾂｱ1.094	21.087ﾂｱ0.718	1.2211		NoAnnotationFound
comp24767_c0_seq1	NoHit	0.318878	5.23787	0.000153262	0.0129223	1134	318	295	265	425	404	309	292.67ﾂｱ21.70	379.33ﾂｱ50.47	21.064	22.181	23.694	26.784	27.083	27.799	22.313ﾂｱ1.078	27.222ﾂｱ0.426	1.22	sp|Q5RAQ2|SH3Y1_PONAB	SH3 domain-containing YSC84-like protein 1 in Pongo abelii (Sumatran orangutan) (Pongo pygmaeus abelii)	32.73	220	137	3	3e-21	99	DUF500	PF04366.7	3.9e-31
comp31207_c0_seq1	NoHit	0.317033	5.44992	0.000122366	0.0109106	1073	380	355	288	517	473	336	341.00ﾂｱ38.84	442.00ﾂｱ77.08	18.665	19.802	19.088	24.161	23.514	22.417	19.185ﾂｱ0.469	23.364ﾂｱ0.720	1.21782	sp|P53980|YNB1_YEAST	Uncharacterized protein YNL011C in Saccharomyces cerevisiae (strain ATCC 204508 / S288c) (Baker's yeast)	29.58	142	88	5	1e-10	68.2	UPF0052	PF01933.13	5.3e-46
comp26357_c0_seq1	NoHit	0.316204	5.01491	0.000570439	0.0315102	1732	291	263	203	376	354	249	252.33ﾂｱ36.71	326.33ﾂｱ55.42	14.887	15.281	14.018	18.303	18.328	17.302	14.729ﾂｱ0.528	17.978ﾂｱ0.478	1.22058		NoAnnotationFound
comp19500_c0_seq1	NoHit	0.315148	5.24655	0.000282534	0.0198511	1361	342	297	250	445	413	292	296.33ﾂｱ37.56	383.33ﾂｱ65.89	24.83	24.474	24.505	30.737	30.343	28.792	24.603ﾂｱ0.161	29.957ﾂｱ0.840	1.21762		PAM2	PF07145.10	9e-07
comp31291_c0_seq1	NoHit	0.314761	5.32065	0.000172354	0.0140457	1174	348	318	269	467	435	308	311.67ﾂｱ32.56	403.33ﾂｱ68.67	19.449	20.169	20.279	24.821	24.594	23.371	19.966ﾂｱ0.368	24.262ﾂｱ0.637	1.21518	sp|Q5AMT2|BGL2_CANAL	Glucan 1,3-beta-glucosidase BGL2 in Candida albicans (strain SC5314 / ATCC MYA-2876) (Yeast)	25.61	289	167	13	2e-08	60.1	X8	PF07983.8	5.5e-11
comp31840_c0_seq1	NoHit	0.313933	5.77176	0.000194133	0.0152741	1216	505	427	352	663	573	423	428.00ﾂｱ62.47	553.00ﾂｱ98.99	23.104	22.192	21.723	28.853	26.529	26.282	22.340ﾂｱ0.573	27.221ﾂｱ1.158	1.21851	sp|Q9LYW5|LUL1_ARATH	Probable E3 ubiquitin-protein ligase LUL1 in Arabidopsis thaliana (Mouse-ear cress)	37.93	87	44	3	4e-09	63.2	zf-C3HC4_3	PF13920.1	6e-10
comp26977_c0_seq1	K12882	0.313658	5.38936	0.000548213	0.0306541	1711	381	333	270	515	442	316	328.00ﾂｱ45.45	424.33ﾂｱ82.20	15.425	15.303	14.745	19.828	18.103	17.368	15.158ﾂｱ0.296	18.433ﾂｱ1.031	1.21607	sp|Q29G82|NCBP1_DROPS	Nuclear cap-binding protein subunit 1 in Drosophila pseudoobscura pseudoobscura (Fruit fly)	23.5	868	550	23	2e-63	233	MIF4G_like	PF09088.6	1.9e-27
comp23607_c0_seq1	K00382	0.313582	4.995	0.000974907	0.0458165	2030	300	234	212	356	353	253	248.67ﾂｱ37.39	320.67ﾂｱ47.86	14.472	12.815	13.786	16.33	17.22	16.567	13.691ﾂｱ0.680	16.706ﾂｱ0.376	1.22018	sp|O00087|DLDH_SCHPO	Dihydrolipoyl dehydrogenase, mitochondrial in Schizosaccharomyces pombe (strain 972 / ATCC 24843) (Fission yeast)	26.14	528	331	14	4e-39	156	Pyr_redox_2	PF07992.9	1.1e-20
comp30136_c0_seq1	K10330	0.312821	5.45149	0.000780923	0.039208	1905	406	319	298	482	443	387	341.00ﾂｱ46.75	437.33ﾂｱ38.99	23.821	21.251	23.588	26.9	26.294	30.834	22.887ﾂｱ1.160	28.009ﾂｱ2.013	1.22382	sp|Q08E43|ASB8_BOVIN	Ankyrin repeat and SOCS box protein 8 in Bos taurus (Bovine)	36.09	133	84	1	2e-13	74.7	Ank_2	PF12796.2	5.6e-17
comp34255_c0_seq1	NoHit	0.312069	4.97271	0.000736449	0.0376637	1870	293	247	196	355	340	252	245.33ﾂｱ39.62	315.67ﾂｱ45.43	11.109	10.642	10.023	12.804	13.049	12.979	10.591ﾂｱ0.445	12.944ﾂｱ0.103	1.22211	sp|O94632|MU158_SCHPO	Meiotically up-regulated gene 158 protein in Schizosaccharomyces pombe (strain 972 / ATCC 24843) (Fission yeast)	33.04	790	450	26	3e-103	346	Methyltransf_33	PF10017.4	3.3e-34
comp20677_c0_seq1	K16216	0.308385	5.59058	0.000454167	0.027271	1593	407	400	324	556	549	356	377.00ﾂｱ37.59	487.00ﾂｱ92.68	42.273	47.12	45.459	54.937	57.69	50.225	44.951ﾂｱ2.011	54.284ﾂｱ3.082	1.20763	sp|O32099|BZRD_BACSU	Benzil reductase ((S)-benzoin forming) in Bacillus subtilis (strain 168)	30.65	199	133	4	9e-26	108	adh_short	PF00106.20	6.5e-18
comp35510_c0_seq1	NoHit	0.308025	6.1348	0.00017415	0.0141679	1176	621	542	487	869	703	556	550.00ﾂｱ55.00	709.33ﾂｱ127.86	24.102	23.879	25.486	32.068	27.6	29.297	24.489ﾂｱ0.711	29.655ﾂｱ1.842	1.21094		NoAnnotationFound
comp23509_c0_seq1	K08678	0.306457	5.25006	0.000473433	0.027977	1619	350	299	246	446	411	293	298.33ﾂｱ42.46	383.33ﾂｱ65.45	28.911	28.021	27.435	35.041	34.345	32.867	28.122ﾂｱ0.607	34.084ﾂｱ0.906	1.21199	sp|Q9FIE8|UXS3_ARATH	UDP-glucuronic acid decarboxylase 3 in Arabidopsis thaliana (Mouse-ear cress)	60.67	300	113	3	3e-130	388	Epimerase	PF01370.16	5.3e-41
comp34683_c0_seq1	K01897	0.302372	5.32852	0.000415489	0.0255634	1555	371	312	262	436	442	329	315.00ﾂｱ44.55	402.33ﾂｱ51.91	15.089	14.405	14.366	16.855	18.178	18.161	14.620ﾂｱ0.332	17.731ﾂｱ0.620	1.2128	sp|Q9SJD4|LACS8_ARATH	Long chain acyl-CoA synthetase 8 in Arabidopsis thaliana (Mouse-ear cress)	44.29	666	327	10	1e-180	546	AMP-binding	PF00501.23	4.9e-93
comp36053_c0_seq1	NoHit	0.294407	5.62417	0.000932505	0.0445409	2003	416	414	334	590	541	360	388.00ﾂｱ38.19	497.00ﾂｱ98.92	6.838	7.732	7.399	9.229	9	8.035	7.323ﾂｱ0.369	8.755ﾂｱ0.517	1.19548	sp|Q8IV36|HID1_HUMAN	Protein HID1 in Homo sapiens (Human)	25.27	455	279	14	2e-15	86.7	Hid1	PF12722.2	3.7e-194
comp35154_c0_seq2	K12823	0.292478	6.2594	0.000129476	0.011417	1085	645	670	497	885	803	616	604.00ﾂｱ76.35	768.00ﾂｱ112.57	19.931	23.522	20.711	26.016	25.111	25.852	21.388ﾂｱ1.542	25.660ﾂｱ0.394	1.19971	sp|Q5QMN3|RH20_ORYSJ	DEAD-box ATP-dependent RNA helicase 20 in Oryza sativa subsp. japonica (Rice)	46.09	447	224	8	1e-109	358	DEAD	PF00270.24	2e-40
comp30306_c0_seq1	NoHit	0.287738	5.34148	0.000657166	0.0349489	1799	379	318	263	457	434	324	320.00ﾂｱ47.38	405.00ﾂｱ58.04	12.219	11.647	11.436	14.018	14.157	14.191	11.767ﾂｱ0.331	14.122ﾂｱ0.075	1.20008	sp|O22040|ANP1_ARATH	Mitogen-activated protein kinase kinase kinase ANP1 in Arabidopsis thaliana (Mouse-ear cress)	50.37	270	127	4	9e-83	289	Pkinase	PF00069.20	1.8e-72
comp32568_c0_seq1	NoHit	0.283344	5.34706	0.000934764	0.0446043	2005	369	322	274	480	434	308	321.67ﾂｱ38.78	407.33ﾂｱ72.71	29.942	29.654	30.018	37.052	35.632	33.945	29.871ﾂｱ0.157	35.543ﾂｱ1.270	1.18986		NoAnnotationFound
comp28704_c0_seq1	K11824	0.278353	6.83111	8.83671e-05	0.00860056	983	989	870	838	1281	1171	947	899.00ﾂｱ64.97	1133.00ﾂｱ138.98	30.402	30.378	34.74	37.45	36.412	39.528	31.840ﾂｱ2.051	37.797ﾂｱ1.296	1.18708	sp|Q86KI1|AP2A2_DICDI	AP-2 complex subunit alpha-2 in Dictyostelium discoideum (Slime mold)	29.27	246	170	4	2e-29	130	Adaptin_N	PF01602.15	5.9e-111
comp36196_c0_seq1	K08832	0.276306	5.58414	0.00101427	0.0468986	2069	448	383	312	568	501	369	381.00ﾂｱ55.54	479.33ﾂｱ82.67	15.593	15.13	14.64	18.798	17.633	17.435	15.121ﾂｱ0.389	17.955ﾂｱ0.601	1.18743	sp|Q5RD27|SRPK1_PONAB	SRSF protein kinase 1 in Pongo abelii (Sumatran orangutan) (Pongo pygmaeus abelii)	30.67	150	89	4	2e-08	62.4	Pkinase	PF00069.20	6.1e-29
comp24567_c0_seq1	K08292	0.273152	5.76255	0.000779324	0.0391919	1902	505	405	381	625	559	436	430.33ﾂｱ53.70	540.00ﾂｱ78.32	29.516	26.864	30.039	34.74	33.049	34.603	28.806ﾂｱ1.390	34.131ﾂｱ0.767	1.18483	sp|Q54DK4|AK1_DICDI	Alpha-protein kinase 1 in Dictyostelium discoideum (Slime mold)	47.98	223	112	1	6e-60	223	Alpha_kinase	PF02816.13	2.6e-52
comp29130_c0_seq1	NoHit	0.271315	6.05039	0.000294378	0.0203796	1381	605	504	468	760	677	539	525.67ﾂｱ57.99	658.67ﾂｱ91.15	58.27	55.068	60.879	69.635	65.975	70.514	58.072ﾂｱ2.376	68.708ﾂｱ1.966	1.18314	sp|Q4PEQ5|MCA1_USTMA	Metacaspase-1 in Ustilago maydis (strain 521 / FGSC 9021) (Corn smut fungus)	37.28	169	81	8	3e-16	84	Peptidase_C14	PF00656.17	1.8e-13
comp30616_c0_seq1	K00615	0.261793	9.17999	4.4944e-05	0.00514961	835	5504	4583	3865	6691	6085	4567	4650.67ﾂｱ670.83	5781.00ﾂｱ893.37	225.131	212.865	213.212	260.278	251.792	253.656	217.069ﾂｱ5.702	255.242ﾂｱ3.641	1.17585	sp|Q8YRU9|TKT_NOSS1	Transketolase in Nostoc sp. (strain PCC 7120 / UTEX 2576)	59.88	673	254	4	0	813	Transketolase_N	PF00456.16	6.3e-150
comp34832_c0_seq1	NoHit	0.258407	6.20979	0.000437929	0.0265417	1578	663	580	525	784	785	621	589.33ﾂｱ56.72	730.00ﾂｱ77.08	27.465	27.275	29.322	30.883	32.889	34.928	28.021ﾂｱ0.923	32.900ﾂｱ1.651	1.17413	sp|O07631|TYPA_BACSU	GTP-binding protein TypA/BipA homolog in Bacillus subtilis (strain 168)	50.51	588	288	3	0	593	GTP_EFTU	PF00009.22	4.1e-51
comp34398_c0_seq1	K17592	0.249864	8.09403	0.000250292	0.0183702	1303	2394	2206	1964	3177	2971	2022	2188.00ﾂｱ176.01	2723.33ﾂｱ503.00	52.295	54.733	57.833	65.992	65.646	59.969	54.954ﾂｱ2.266	63.869ﾂｱ2.761	1.16223		NoAnnotationFound
comp25078_c0_seq1	NoHit	0.247637	6.05035	0.000396736	0.0248898	1525	584	544	464	755	697	514	530.67ﾂｱ49.89	655.33ﾂｱ102.70	44.526	47.065	47.756	54.762	53.763	53.222	46.449ﾂｱ1.389	53.916ﾂｱ0.638	1.16075		NoAnnotationFound
comp30731_c0_seq1	K14290	0.241466	6.25084	0.000709703	0.0368608	1840	659	616	554	812	819	615	609.67ﾂｱ43.10	748.67ﾂｱ94.56	19.707	20.926	22.345	23.102	24.782	24.974	20.993ﾂｱ1.078	24.286ﾂｱ0.841	1.15687	sp|Q6P5F9|XPO1_MOUSE	Exportin-1 in Mus musculus (Mouse)	50.28	1060	506	8	0	1063	CRM1_C	PF08767.6	1.3e-108
comp34923_c0_seq1	K08832	0.228991	6.48033	0.000304974	0.020946	1393	803	733	626	988	949	696	720.67ﾂｱ72.78	877.67ﾂｱ129.44	29.045	30.119	30.545	33.992	34.73	34.193	29.903ﾂｱ0.631	34.305ﾂｱ0.312	1.1472	sp|Q45FA5|SRPK_PHYPO	Serine/threonine-protein kinase SRPK in Physarum polycephalum (Slime mold)	48.86	176	80	4	6e-45	173	Pkinase	PF00069.20	1.6e-42
comp18092_c0_seq1	NoHit	0.224963	7.35804	0.00026512	0.0190569	1331	1497	1293	1188	1778	1759	1294	1326.00ﾂｱ128.29	1610.33ﾂｱ223.82	68.964	67.635	73.822	77.903	81.983	80.954	70.140ﾂｱ2.659	80.280ﾂｱ1.732	1.14456	sp|Q981V0|ARLY2_RHILO	Argininosuccinate lyase 2 in Rhizobium loti (strain MAFF303099) (Mesorhizobium loti)	29.82	218	136	8	2e-19	97.4	ATP-grasp_4	PF13535.1	1.9e-31
comp32940_c1_seq1	NoHit	0.217197	6.61783	0.000474921	0.0280476	1620	907	808	677	1095	1021	770	797.33ﾂｱ94.20	962.00ﾂｱ139.09	29.785	30.13	29.976	34.196	33.913	34.336	29.964ﾂｱ0.141	34.148ﾂｱ0.176	1.13965	sp|O00410|IPO5_HUMAN	Importin-5 in Homo sapiens (Human)	31.81	1075	649	28	5e-146	473	HEAT_2	PF13646.1	3.6e-17
comp36901_c0_seq1	K01652	0.179144	7.69038	0.000535588	0.0302606	1691	1928	1733	1447	2277	2122	1603	1702.67ﾂｱ197.54	2000.67ﾂｱ288.22	90.712	92.574	91.834	101.888	100.997	102.407	91.707ﾂｱ0.765	101.764ﾂｱ0.582	1.10967	sp|P27696|ILVB_KLEPN	Acetolactate synthase, catabolic in Klebsiella pneumoniae	29.54	545	366	7	2e-58	213	TPP_enzyme_N	PF02776.13	3e-46

## Sheet: 0h_VS_N24h_1280DownRegulated_in
transcriptID	KO_ID	logFC	logCPM	PValue	FDR	ranking	0hRRC1st	0hRRC2nd	0hRRC3rd	24hRRC1st	24hRRC2nd	24hRRC3rd	0hRRCave	24hRRCave	0hFPKM1st	0hFPKM2nd	0hFPKM3rd	24hFPKM1st	24hFPKM2nd	24hFPKM3rd	0hFPKMave	24hFPKMave	FoldChange	sprotID	Description	ident	align_len	mismatch	gap	e-val	bit_score	DomainID	pfamID	e-val
comp10723_c0_seq1	NoHit	-5.93606	-0.65165	1.11e-05	0.00172221	618	3	13	6	0	0	0	7.33ﾂｱ4.19	0.00ﾂｱ0.00	4.551	21.846	12.637	0	0	0	13.011ﾂｱ7.066	0.000ﾂｱ0.000	8e-05		NoAnnotationFound
comp442484_c0_seq1	K03046	-5.28723	-1.04432	0.000122184	0.0109106	1071	6	4	4	0	0	0	4.67ﾂｱ0.94	0.00ﾂｱ0.00	1.536	1.157	1.391	0	0	0	1.361ﾂｱ0.156	0.000ﾂｱ0.000	0.00073	sp|P23580|RPOC1_EUGGR	DNA-directed RNA polymerase subunit beta' in Euglena gracilis	100	190	0	0	2e-130	385	RNA_pol_Rpb1_2	PF00623.15	8.1e-36
comp21305_c0_seq1	NoHit	-5.18316	-1.09853	0.000244335	0.0181518	1287	3	6	4	0	0	0	4.33ﾂｱ1.25	0.00ﾂｱ0.00	0.998	2.26	1.813	0	0	0	1.690ﾂｱ0.522	0.000ﾂｱ0.000	0.00059		NoAnnotationFound
comp134809_c0_seq1	NoHit	-5.07099	-1.15747	0.00048861	0.0286474	1631	3	5	4	0	0	0	4.00ﾂｱ0.82	0.00ﾂｱ0.00	4.372	8.079	8.084	0	0	0	6.845ﾂｱ1.749	0.000ﾂｱ0.000	0.00015		NoAnnotationFound
comp29876_c1_seq21	NoHit	-4.94934	-1.22288	0.00097711	0.0458165	2033	4	5	2	0	0	0	3.67ﾂｱ1.25	0.00ﾂｱ0.00	2.007	2.823	1.37	0	0	0	2.067ﾂｱ0.595	0.000ﾂｱ0.000	0.00048		NoAnnotationFound
comp14830_c2_seq4	NoHit	-4.94934	-1.22371	0.00097711	0.0458165	2035	5	4	2	0	0	0	3.67ﾂｱ1.25	0.00ﾂｱ0.00	1.614	1.46	0.875	0	0	0	1.316ﾂｱ0.318	0.000ﾂｱ0.000	0.00076	sp|P30393|ATPF_EUGGR	ATP synthase subunit b, chloroplastic in Euglena gracilis	98.04	102	2	0	8e-63	197
comp11883_c0_seq1	NoHit	-4.55688	2.40796	2.36e-46	1.13e-41	2	109	67	82	5	1	5	86.00ﾂｱ17.38	3.67ﾂｱ1.89	9.854	6.878	10.013	0.427	0.094	0.611	8.915ﾂｱ1.442	0.377ﾂｱ0.214	0.04243	sp|P31918|YCX1_EUGGR	Uncharacterized 33.0 kDa protein in psbD intron 8 in Euglena gracilis	100	281	0	0	1e-169	484
comp11883_c1_seq1	K00986	-4.18924	1.94074	9.29e-32	1.78e-27	5	85	48	50	3	4	3	61.00ﾂｱ16.99	3.33ﾂｱ0.47	5.594	3.59	4.437	0.185	0.263	0.267	4.540ﾂｱ0.821	0.238ﾂｱ0.038	0.0527	sp|P31921|YCX2_EUGGR	Uncharacterized 59.8 kDa protein in psbD intron 8 in Euglena gracilis	99.54	431	2	0	0	802
comp11883_c2_seq1	NoHit	-4.14264	1.43648	9.62e-25	7.67e-21	12	58	39	29	3	1	3	42.00ﾂｱ12.03	2.33ﾂｱ0.94	13.643	10.382	9.244	0.67	0.235	0.964	11.090ﾂｱ1.864	0.623ﾂｱ0.299	0.05626		NoAnnotationFound
comp12182_c0_seq1	NoHit	-4.00488	-0.65464	1.1e-05	0.00170667	616	6	9	6	0	1	0	7.00ﾂｱ1.41	0.33ﾂｱ0.47	1.603	2.714	2.171	0	0.272	0	2.163ﾂｱ0.454	0.091ﾂｱ0.128	0.04237		NoAnnotationFound
comp31090_c0_seq9	NoHit	-3.86308	-0.742657	4.01e-05	0.00477379	804	6	9	4	0	0	1	6.33ﾂｱ2.05	0.33ﾂｱ0.47	1.525	2.585	1.381	0	0	0.344	1.830ﾂｱ0.537	0.115ﾂｱ0.162	0.06316		NoAnnotationFound
comp8495_c1_seq1	K02887	-3.81859	-0.221633	6.97e-08	2.68e-05	249	11	14	7	1	1	0	10.67ﾂｱ2.87	0.67ﾂｱ0.47	1.569	2.271	1.349	0.136	0.141	0	1.730ﾂｱ0.393	0.092ﾂｱ0.065	0.05393	sp|P07133|RK20_EUGGR	50S ribosomal protein L20, chloroplastic in Euglena gracilis	100	124	0	0	1e-64	205	Ribosomal_L20	PF00453.13	1.5e-27
comp22773_c0_seq3	NoHit	-3.70562	-0.840713	0.000149177	0.0126634	1127	9	4	4	0	1	0	5.67ﾂｱ2.36	0.33ﾂｱ0.47	2.466	1.233	1.486	0	0.272	0	1.728ﾂｱ0.532	0.091ﾂｱ0.128	0.05301		NoAnnotationFound
comp34476_c3_seq1	NoHit	-3.69771	-0.841494	0.000387046	0.0245231	1510	10	3	4	0	1	0	5.67ﾂｱ3.09	0.33ﾂｱ0.47	2.545	0.865	1.381	0	0.254	0	1.597ﾂｱ0.703	0.085ﾂｱ0.120	0.05361		NoAnnotationFound
comp15156_c0_seq1	NoHit	-3.55092	-0.929541	0.000804224	0.0400443	1920	3	4	8	0	1	0	5.00ﾂｱ2.16	0.33ﾂｱ0.47	0.852	1.287	3.099	0	0.291	0	1.746ﾂｱ0.973	0.097ﾂｱ0.137	0.0561		NoAnnotationFound
comp15483_c0_seq2	NoHit	-3.53748	-0.931741	0.000747635	0.0381079	1877	3	5	7	1	0	0	5.00ﾂｱ1.63	0.33ﾂｱ0.47	1.233	2.314	3.91	0.389	0	0	2.486ﾂｱ1.100	0.130ﾂｱ0.183	0.05255		NoAnnotationFound
comp12807_c0_seq2	NoHit	-3.52936	-0.934856	0.000519284	0.0296755	1670	5	4	6	1	0	0	5.00ﾂｱ0.82	0.33ﾂｱ0.47	1.951	1.763	3.183	0.369	0	0	2.299ﾂｱ0.630	0.123ﾂｱ0.174	0.05391		NoAnnotationFound
comp25814_c0_seq1	NoHit	-3.52934	-0.939541	0.000519284	0.0296755	1671	6	6	3	0	1	0	5.00ﾂｱ1.41	0.33ﾂｱ0.47	4.585	5.137	3.151	0	0.77	0	4.291ﾂｱ0.837	0.257ﾂｱ0.363	0.06003		NoAnnotationFound
comp26950_c0_seq4	NoHit	-3.43227	-0.993557	0.000977346	0.0458165	2038	7	4	3	1	0	0	4.67ﾂｱ1.70	0.33ﾂｱ0.47	1.637	1.06	0.949	0.223	0	0	1.215ﾂｱ0.302	0.074ﾂｱ0.105	0.06193		NoAnnotationFound
comp249280_c0_seq1	NoHit	-3.43226	-0.991848	0.000977346	0.0458165	2039	7	5	2	0	0	1	4.67ﾂｱ2.05	0.33ﾂｱ0.47	6.121	4.888	2.403	0	0	1.193	4.471ﾂｱ1.546	0.398ﾂｱ0.562	0.08915		NoAnnotationFound
comp170044_c0_seq1	NoHit	-3.34471	-0.541857	3.8e-05	0.00460187	790	12	7	4	2	0	0	7.67ﾂｱ3.30	0.67ﾂｱ0.94	1.894	1.255	0.854	0.301	0	0	1.334ﾂｱ0.428	0.100ﾂｱ0.142	0.07589		NoAnnotationFound
comp17463_c0_seq1	NoHit	-3.17854	2.49598	4.06e-41	1.29e-36	3	92	81	83	11	3	15	85.33ﾂｱ4.78	9.67ﾂｱ4.99	7.096	7.084	8.643	0.806	0.235	1.575	7.608ﾂｱ0.732	0.872ﾂｱ0.549	0.11474	sp|P31920|YCX7_EUGGR	Uncharacterized 35.4 kDa protein in rbcL-atpE intergenic region in Euglena gracilis	98.51	67	1	0	4e-23	103
comp5352_c0_seq1	NoHit	-3.14646	-0.645889	0.000904412	0.0435849	1985	2	11	7	0	0	2	6.67ﾂｱ3.68	0.67ﾂｱ0.94	0.291	1.828	1.391	0	0	0.401	1.170ﾂｱ0.647	0.134ﾂｱ0.189	0.115		NoAnnotationFound
comp289558_c0_seq1	NoHit	-3.09896	-0.687737	0.000662874	0.0351742	1803	3	6	10	0	1	1	6.33ﾂｱ2.87	0.67ﾂｱ0.47	0.953	2.152	4.321	0	0.319	0.429	2.475ﾂｱ1.394	0.249ﾂｱ0.182	0.10109		NoAnnotationFound
comp11777_c0_seq1	K02967	-3.08332	1.11024	1.36e-15	2.01e-12	65	39	36	18	5	3	3	31.00ﾂｱ9.27	3.67ﾂｱ0.94	4.372	4.575	2.73	0.534	0.338	0.458	3.892ﾂｱ0.826	0.443ﾂｱ0.081	0.11413	sp|P30389|RR2_EUGGR	30S ribosomal protein S2, chloroplastic in Euglena gracilis	100	183	0	0	5e-110	328	Ribosomal_S2	PF00318.15	5.1e-56
comp12723_c0_seq1	NoHit	-3.00122	-0.747399	0.000402949	0.0250349	1539	8	6	4	0	2	0	6.00ﾂｱ1.63	0.67ﾂｱ0.94	4.338	3.666	2.962	0	1.099	0	3.655ﾂｱ0.562	0.366ﾂｱ0.518	0.10046		NoAnnotationFound
comp14213_c0_seq1	NoHit	-2.92047	-0.789267	0.000729398	0.0374577	1862	5	6	6	2	0	0	5.67ﾂｱ0.47	0.67ﾂｱ0.94	8.755	11.604	14.64	3.332	0	0	11.666ﾂｱ2.403	1.111ﾂｱ1.571	0.09528		NoAnnotationFound
comp881_c0_seq1	K02886	-2.90333	-0.456189	4.93e-05	0.00551462	855	8	9	7	1	1	1	8.00ﾂｱ0.82	1.00ﾂｱ0.00	2.175	2.769	2.582	0.262	0.272	0.372	2.509ﾂｱ0.248	0.302ﾂｱ0.050	0.12073	sp|P19165|RK2_EUGGR	50S ribosomal protein L2, chloroplastic in Euglena gracilis	99.45	182	1	0	4e-129	371
comp14830_c0_seq1	NoHit	-2.8663	-0.198379	0.000225383	0.0171266	1259	13	16	2	2	1	1	10.33ﾂｱ6.02	1.33ﾂｱ0.47	5.168	7.17	1.086	0.758	0.404	0.544	4.475ﾂｱ2.532	0.569ﾂｱ0.146	0.12728	sp|P30390|RR18_EUGGR	30S ribosomal protein S18, chloroplastic in Euglena gracilis	100	54	0	0	1e-29	108
comp40020_c0_seq1	K02691	-2.85726	1.23438	8.8e-18	2.11e-14	40	38	37	25	4	8	2	33.33ﾂｱ5.91	4.67ﾂｱ2.49	27.812	30.378	25.106	2.788	5.928	1.995	27.765ﾂｱ2.153	3.570ﾂｱ1.698	0.12862	sp|P31556|PSAC_EUGGR	Photosystem I iron-sulfur center in Euglena gracilis	100	81	0	0	2e-53	168
comp265254_c0_seq1	K02108	-2.83676	-0.22323	1.91e-05	0.0026698	685	16	8	6	1	1	2	10.00ﾂｱ4.32	1.33ﾂｱ0.47	2.959	1.676	1.497	0.175	0.188	0.506	2.044ﾂｱ0.651	0.290ﾂｱ0.153	0.14214	sp|P30391|ATPI_EUGGR	ATP synthase subunit a, chloroplastic in Euglena gracilis	100	229	0	0	8e-141	402	ATP-synt_A	PF00119.15	2.8e-39
comp14830_c2_seq1	K02111	-2.83527	3.39081	1.6e-39	3.84e-35	4	221	157	105	29	20	20	161.00ﾂｱ47.44	23.00ﾂｱ4.24	10.336	8.338	6.619	1.292	0.949	1.269	8.431ﾂｱ1.519	1.170ﾂｱ0.157	0.13888	sp|P30392|ATPA_EUGGR	ATP synthase subunit alpha, chloroplastic in Euglena gracilis	100	487	0	0	0	982	ATP-synt_ab	PF00006.20	7.5e-72
comp8710_c0_seq2	NoHit	-2.8058	-0.251165	1.1e-05	0.00170667	615	13	5	11	2	2	0	9.67ﾂｱ3.40	1.33ﾂｱ0.94	10.818	4.661	12.574	1.584	1.682	0	9.351ﾂｱ3.393	1.089ﾂｱ0.771	0.11652		NoAnnotationFound
comp338518_c0_seq1	NoHit	-2.76813	-0.529052	0.000997945	0.0464379	2056	4	13	5	0	1	2	7.33ﾂｱ4.03	1.00ﾂｱ0.82	0.493	1.817	0.833	0	0.122	0.334	1.048ﾂｱ0.561	0.152ﾂｱ0.138	0.1459		NoAnnotationFound
comp17570_c0_seq1	NoHit	-2.64588	-0.123168	8.3e-06	0.0013732	578	12	7	13	2	2	1	10.67ﾂｱ2.62	1.67ﾂｱ0.47	8.665	5.667	12.869	1.379	1.465	0.983	9.067ﾂｱ2.954	1.276ﾂｱ0.210	0.14079		NoAnnotationFound
comp11168_c0_seq1	NoHit	-2.64468	-0.613081	0.000545062	0.0306031	1704	5	10	5	1	1	1	6.67ﾂｱ2.36	1.00ﾂｱ0.00	2.702	6.078	3.689	0.515	0.545	0.735	4.156ﾂｱ1.417	0.598ﾂｱ0.097	0.14416		NoAnnotationFound
comp367699_c0_seq1	NoHit	-2.64286	-0.622852	0.000618887	0.0334524	1770	10	7	3	2	1	0	6.67ﾂｱ2.87	1.00ﾂｱ0.82	3.128	2.477	1.275	0.593	0.319	0	2.293ﾂｱ0.768	0.304ﾂｱ0.242	0.13294		NoAnnotationFound
comp29155_c1_seq1	K03405	-2.5015	2.50317	5.89e-28	7.04e-24	8	102	92	54	20	16	9	82.67ﾂｱ20.68	15.00ﾂｱ4.55	10.829	11.074	7.747	2.021	1.719	1.298	9.883ﾂｱ1.514	1.679ﾂｱ0.296	0.17	sp|P31205|CHLI_EUGGR	Magnesium-chelatase subunit ChlI in Euglena gracilis	99.71	348	1	0	0	641	Mg_chelatase	PF01078.16	1.8e-11
comp25814_c0_seq2	NoHit	-2.44298	0.518494	1.19e-08	5.41e-06	210	18	17	19	2	3	5	18.00ﾂｱ0.82	3.33ﾂｱ1.25	3.464	3.709	4.954	0.369	0.582	1.307	4.042ﾂｱ0.652	0.753ﾂｱ0.402	0.1864		NoAnnotationFound
comp14830_c2_seq3	K02111	-2.44263	3.34705	2.48e-23	1.48e-19	16	205	168	80	26	32	26	151.00ﾂｱ52.43	28.00ﾂｱ2.83	10.033	9.344	5.281	1.214	1.588	1.727	8.219ﾂｱ2.097	1.510ﾂｱ0.217	0.18377	sp|P30392|ATPA_EUGGR	ATP synthase subunit alpha, chloroplastic in Euglena gracilis	100	487	0	0	0	982	ATP-synt_ab	PF00006.20	7.5e-72
comp12992_c1_seq2	NoHit	-2.40608	-0.498093	0.000156798	0.0131257	1141	7	9	6	2	2	0	7.33ﾂｱ1.25	1.33ﾂｱ0.94	0.942	1.373	1.096	0.253	0.272	0	1.137ﾂｱ0.178	0.175ﾂｱ0.124	0.15466		NoAnnotationFound
comp14331_c0_seq1	NoHit	-2.40058	-0.281208	0.000113345	0.010397	1043	10	7	10	2	2	1	9.00ﾂｱ1.41	1.67ﾂｱ0.47	3.184	2.52	4.321	0.602	0.648	0.429	3.342ﾂｱ0.744	0.560ﾂｱ0.094	0.16773		NoAnnotationFound
comp26_c0_seq2	NoHit	-2.36124	0.200371	3.34e-06	0.000640675	499	10	15	16	2	3	3	13.67ﾂｱ2.62	2.67ﾂｱ0.47	1.435	2.444	3.109	0.272	0.432	0.582	2.329ﾂｱ0.688	0.429ﾂｱ0.127	0.18438		NoAnnotationFound
comp19196_c1_seq2	K02689	-2.34949	1.2239	1.54e-06	0.000334192	440	59	21	16	12	4	3	32.00ﾂｱ19.20	6.33ﾂｱ4.03	5.47	2.206	2.003	1.059	0.376	0.382	3.226ﾂｱ1.589	0.606ﾂｱ0.321	0.18798	sp|P19430|PSAA_EUGGR	Photosystem I P700 chlorophyll a apoprotein A1 in Euglena gracilis	98.76	403	5	0	0	791	PsaA_PsaB	PF00223.14	5.5e-152
comp14377_c0_seq1	NoHit	-2.34689	-0.316693	5.96e-05	0.00633058	901	8	9	9	2	3	0	8.67ﾂｱ0.47	1.67ﾂｱ1.25	1.356	1.73	2.076	0.321	0.517	0	1.721ﾂｱ0.294	0.279ﾂｱ0.213	0.16283	sp|P09362|YCF4_EUGGR	Photosystem I assembly protein Ycf4 in Euglena gracilis	100	198	0	0	3e-122	353	Ycf4	PF02392.11	8.5e-61
comp36203_c1_seq5	NoHit	-2.34686	-0.315574	0.000192615	0.0151912	1213	11	7	8	2	1	2	8.67ﾂｱ1.70	1.67ﾂｱ0.47	7.567	5.407	7.547	1.311	0.695	1.87	6.840ﾂｱ1.014	1.292ﾂｱ0.480	0.189		NoAnnotationFound
comp32460_c0_seq4	NoHit	-2.34008	-0.532882	0.000911811	0.043815	1991	8	6	7	1	2	1	7.00ﾂｱ0.82	1.33ﾂｱ0.47	1.749	1.482	2.066	0.204	0.442	0.296	1.766ﾂｱ0.239	0.314ﾂｱ0.098	0.1783		NoAnnotationFound
comp31090_c0_seq19	NoHit	-2.31465	0.0142112	1.52e-05	0.00221382	655	13	13	9	2	2	3	11.67ﾂｱ1.89	2.33ﾂｱ0.47	4.148	4.683	3.9	0.612	0.648	1.298	4.244ﾂｱ0.327	0.853ﾂｱ0.315	0.20112		NoAnnotationFound
comp33172_c0_seq7	NoHit	-2.29288	-0.339471	0.000344183	0.0226749	1452	7	7	11	1	1	3	8.33ﾂｱ1.89	1.67ﾂｱ0.94	1.984	2.249	4.237	0.272	0.291	1.155	2.823ﾂｱ1.005	0.573ﾂｱ0.412	0.20312		NoAnnotationFound
comp1365_c0_seq1	NoHit	-2.28	-0.178949	0.000377413	0.0241689	1494	6	9	14	3	2	1	9.67ﾂｱ3.30	2.00ﾂｱ0.82	0.841	1.428	2.646	0.398	0.282	0.191	1.638ﾂｱ0.752	0.290ﾂｱ0.085	0.17771		NoAnnotationFound
comp10363_c0_seq1	NoHit	-2.25641	-0.178385	0.000120345	0.0108227	1063	8	11	10	2	0	4	9.67ﾂｱ1.25	2.00ﾂｱ1.63	2.298	3.569	3.889	0.544	0	1.556	3.252ﾂｱ0.687	0.700ﾂｱ0.645	0.21549		NoAnnotationFound
comp1397_c0_seq1	NoHit	-2.23309	-0.388714	0.000180346	0.0145115	1189	8	8	8	5	0	0	8.00ﾂｱ0.00	1.67ﾂｱ2.36	1.177	1.341	1.592	0.699	0	0	1.370ﾂｱ0.171	0.233ﾂｱ0.330	0.17068		NoAnnotationFound
comp13747_c0_seq1	NoHit	-2.15334	-0.258368	0.000420596	0.0257599	1562	14	7	6	3	2	1	9.00ﾂｱ3.56	2.00ﾂｱ0.82	1.827	1.038	1.065	0.369	0.263	0.181	1.310ﾂｱ0.366	0.271ﾂｱ0.077	0.20748		NoAnnotationFound
comp527557_c0_seq1	NoHit	-2.10101	-0.281497	0.000536115	0.0302606	1694	8	10	8	3	1	2	8.67ﾂｱ0.94	2.00ﾂｱ0.82	3.318	4.683	4.522	1.185	0.423	1.126	4.174ﾂｱ0.609	0.911ﾂｱ0.346	0.21851		NoAnnotationFound
comp26800_c1_seq1	NoHit	-2.0496	0.446262	1.02e-06	0.000243171	403	22	12	15	6	3	3	16.33ﾂｱ4.19	4.00ﾂｱ1.41	1.502	0.93	1.381	0.389	0.207	0.277	1.271ﾂｱ0.246	0.291ﾂｱ0.075	0.22956		NoAnnotationFound
comp31059_c0_seq4	NoHit	-2.04709	-0.158561	0.000789945	0.0396103	1908	14	5	10	4	1	2	9.67ﾂｱ3.68	2.33ﾂｱ1.25	5.605	2.26	5.449	1.525	0.404	1.088	4.438ﾂｱ1.541	1.006ﾂｱ0.461	0.22678		NoAnnotationFound
comp22911_c0_seq1	K10436	-2.04667	2.42865	1.35e-25	1.18e-21	11	83	76	61	22	17	16	73.33ﾂｱ9.18	18.33ﾂｱ2.62	10.672	11.074	10.603	2.691	2.208	2.796	10.783ﾂｱ0.208	2.565ﾂｱ0.256	0.23795	sp|Q8WQ86|EB1_DICDI	Microtubule-associated protein RP/EB family member 1 in Dictyostelium discoideum (Slime mold)	40.78	103	59	1	5e-20	94
comp12476_c0_seq2	K02705	-2.03535	4.42126	1.78e-23	1.22e-19	14	452	267	198	91	70	66	305.67ﾂｱ107.24	75.67ﾂｱ10.96	19.887	13.345	11.752	3.808	3.119	3.941	14.995ﾂｱ3.520	3.623ﾂｱ0.360	0.24165	sp|P05700|PSBC_EUGGR	Photosystem II CP43 chlorophyll apoprotein in Euglena gracilis	99.13	461	4	0	0	881	PSII	PF00421.14	2.4e-206
comp4264_c0_seq1	K10392	-2.00351	-0.0362045	0.000182691	0.014655	1192	12	8	12	2	3	3	10.67ﾂｱ1.89	2.67ﾂｱ0.47	1.984	1.503	2.688	0.311	0.507	0.678	2.058ﾂｱ0.487	0.499ﾂｱ0.150	0.24264	sp|O35071|KIF1C_MOUSE	Kinesin-like protein KIF1C in Mus musculus (Mouse)	31.58	152	95	4	2e-17	86.3	Kinesin	PF00225.18	3.2e-19
comp19196_c1_seq1	K02689	-1.9735	4.13169	4.01e-12	3.42e-09	112	416	180	151	51	83	56	249.00ﾂｱ118.68	63.33ﾂｱ14.06	8.766	4.304	4.29	1.02	1.766	1.603	5.787ﾂｱ2.107	1.463ﾂｱ0.320	0.25295	sp|P19430|PSAA_EUGGR	Photosystem I P700 chlorophyll a apoprotein A1 in Euglena gracilis	43.24	754	351	17	8e-169	536	PsaA_PsaB	PF00223.14	0
comp24552_c0_seq2	NoHit	-1.94601	0.553906	7.3e-07	0.00018417	379	21	20	12	7	5	2	17.67ﾂｱ4.03	4.67ﾂｱ2.05	5.493	5.926	4.258	1.749	1.325	0.716	5.226ﾂｱ0.707	1.263ﾂｱ0.424	0.2419		Abhydrolase_5	PF12695.2	4.8e-10
comp5699_c0_seq1	NoHit	-1.94471	-0.22235	0.000823033	0.0407356	1932	9	11	7	3	3	1	9.00ﾂｱ1.63	2.33ﾂｱ0.94	2.713	3.742	2.867	0.865	0.911	0.41	3.107ﾂｱ0.453	0.729ﾂｱ0.226	0.23475		NoAnnotationFound
comp14377_c0_seq2	K02358	-1.94339	3.40522	2.94e-22	1.39e-18	20	210	123	107	44	39	34	146.67ﾂｱ45.26	39.00ﾂｱ4.08	7.298	4.856	5.017	1.457	1.372	1.603	5.724ﾂｱ1.115	1.477ﾂｱ0.095	0.25824	sp|P02991|EFTU_EUGGR	Elongation factor Tu, chloroplastic in Euglena gracilis	100	409	0	0	0	776	Ycf4	PF02392.11	8.5e-61
comp213307_c0_seq1	NoHit	-1.93426	0.939088	9.39e-08	3.39e-05	265	20	31	20	6	6	7	23.67ﾂｱ5.19	6.33ﾂｱ0.47	3.845	6.748	5.207	1.098	1.165	1.832	5.267ﾂｱ1.186	1.365ﾂｱ0.331	0.25932		NoAnnotationFound
comp31030_c0_seq3	NoHit	-1.88438	0.00948117	0.000313533	0.0214109	1401	11	15	7	2	5	2	11.00ﾂｱ3.27	3.00ﾂｱ1.41	2.096	3.234	1.802	0.359	0.958	0.515	2.377ﾂｱ0.618	0.611ﾂｱ0.254	0.25718		NoAnnotationFound
comp10723_c0_seq2	K01601	-1.87081	3.48827	1.34e-07	4.6e-05	279	301	103	70	51	49	30	158.00ﾂｱ102.01	43.33ﾂｱ9.46	24.158	9.376	7.589	3.896	3.983	3.273	13.708ﾂｱ7.425	3.717ﾂｱ0.316	0.27124	sp|P00878|RBL_EUGGR	Ribulose bisphosphate carboxylase large chain in Euglena gracilis	99.78	464	1	0	0	968	RuBisCO_large	PF00016.15	4.6e-167
comp38940_c0_seq1	K02703	-1.8655	3.61469	6.56e-06	0.00113659	552	357	102	63	52	61	30	174.00ﾂｱ130.38	47.67ﾂｱ13.02	39.796	12.891	9.486	5.518	6.877	4.543	20.724ﾂｱ13.557	5.646ﾂｱ0.957	0.27247	sp|P06631|PSBA_EUGGR	Photosystem Q(B) protein in Euglena gracilis	100	345	0	0	0	628	Photo_RC	PF00124.14	6.6e-91
comp24305_c0_seq1	NoHit	-1.86288	0.115614	0.000156949	0.0131257	1143	16	9	11	3	4	3	12.00ﾂｱ2.94	3.33ﾂｱ0.47	3.296	2.098	3.067	0.593	0.836	0.84	2.820ﾂｱ0.519	0.756ﾂｱ0.116	0.26843		NoAnnotationFound
comp21728_c0_seq3	NoHit	-1.86274	-0.130803	0.000897133	0.043415	1977	9	14	6	3	3	2	9.67ﾂｱ3.30	2.67ﾂｱ0.47	11.176	19.347	10.308	3.546	3.767	3.369	13.610ﾂｱ4.072	3.561ﾂｱ0.163	0.26167		NoAnnotationFound
comp27474_c0_seq1	NoHit	-1.7954	-0.0438421	0.000728054	0.0374289	1861	14	8	9	1	6	2	10.33ﾂｱ2.62	3.00ﾂｱ2.16	14.808	9.441	13.143	1.01	6.416	2.872	12.464ﾂｱ2.243	3.433ﾂｱ2.242	0.27546		NoAnnotationFound
comp24552_c1_seq1	NoHit	-1.77401	2.26614	9e-13	8.78e-10	98	57	60	68	22	12	22	61.67ﾂｱ4.64	18.67ﾂｱ4.71	15.515	18.471	25.117	5.703	3.307	8.14	19.701ﾂｱ4.015	5.717ﾂｱ1.973	0.29021		NoAnnotationFound
comp6246_c0_seq2	NoHit	-1.75839	0.271112	0.00010012	0.0095692	1001	13	13	14	2	3	7	13.33ﾂｱ0.47	4.00ﾂｱ2.16	1.323	1.492	1.918	0.194	0.31	0.964	1.578ﾂｱ0.250	0.489ﾂｱ0.339	0.3106		NoAnnotationFound
comp939_c0_seq1	NoHit	-1.7387	0.0417949	0.00060772	0.0330167	1761	12	9	12	5	2	3	11.00ﾂｱ1.41	3.33ﾂｱ1.25	3.755	3.19	5.101	1.496	0.629	1.279	4.015ﾂｱ0.802	1.135ﾂｱ0.368	0.28276		NoAnnotationFound
comp33172_c0_seq10	NoHit	-1.72074	0.327101	0.000304795	0.020946	1391	10	20	12	7	2	4	14.00ﾂｱ4.32	4.33ﾂｱ2.05	1.031	2.336	1.676	0.69	0.207	0.563	1.681ﾂｱ0.533	0.487ﾂｱ0.204	0.28993		NoAnnotationFound
comp22301_c0_seq4	NoHit	-1.68999	0.113205	0.000537141	0.0303007	1696	12	15	8	4	4	3	11.67ﾂｱ2.87	3.67ﾂｱ0.47	2.242	3.18	2.024	0.709	0.761	0.763	2.482ﾂｱ0.502	0.744ﾂｱ0.025	0.30017		NoAnnotationFound
comp161558_c0_seq1	NoHit	-1.66782	0.806798	1.79e-06	0.000377992	453	23	24	15	10	6	4	20.67ﾂｱ4.03	6.67ﾂｱ2.49	1.682	1.99	1.476	0.699	0.442	0.401	1.716ﾂｱ0.211	0.514ﾂｱ0.132	0.29994		NoAnnotationFound
comp34089_c0_seq4	NoHit	-1.64719	0.744411	1.62e-05	0.00232908	665	20	15	23	6	7	6	19.33ﾂｱ3.30	6.33ﾂｱ0.47	2.769	2.358	4.311	0.797	0.986	1.126	3.146ﾂｱ0.841	0.970ﾂｱ0.135	0.30844		NoAnnotationFound
comp31090_c0_seq11	NoHit	-1.62351	0.988247	2.45e-05	0.00325026	721	25	26	19	4	5	14	23.33ﾂｱ3.09	7.67ﾂｱ4.50	4.282	5.05	4.406	0.651	0.864	3.254	4.579ﾂｱ0.337	1.590ﾂｱ1.180	0.34728		NoAnnotationFound
comp11168_c0_seq2	NoHit	-1.58197	0.420914	0.000155383	0.0130633	1138	14	15	15	3	4	8	14.67ﾂｱ0.47	5.00ﾂｱ2.16	5.627	6.802	8.211	1.146	1.625	4.371	6.880ﾂｱ1.056	2.381ﾂｱ1.421	0.34612		NoAnnotationFound
comp34062_c0_seq1	NoHit	-1.57858	0.322205	0.000175821	0.0142796	1178	12	17	12	5	7	2	13.67ﾂｱ2.36	4.67ﾂｱ2.05	2.814	4.51	3.805	1.117	1.663	0.639	3.710ﾂｱ0.696	1.140ﾂｱ0.418	0.3074		NoAnnotationFound
comp8318_c0_seq2	K19032	-1.53258	3.06773	1.15e-18	3.43e-15	32	139	108	76	41	41	33	107.67ﾂｱ25.72	38.33ﾂｱ3.77	14.035	12.372	10.371	3.934	4.19	4.523	12.259ﾂｱ1.498	4.216ﾂｱ0.241	0.34393	sp|P05729|YCX9_EUGGR	Uncharacterized 46.2 kDa protein in 16S rRNA 5'region in Euglena gracilis	100	240	0	0	7e-174	498	PSRP-3_Ycf65	PF04839.8	9.7e-15
comp21695_c0_seq3	NoHit	-1.5067	0.271463	0.000473345	0.027977	1618	18	12	9	4	8	2	13.00ﾂｱ3.74	4.67ﾂｱ2.49	19.046	14.167	13.143	4.032	8.558	2.872	15.452ﾂｱ2.575	5.154ﾂｱ2.453	0.33359		NoAnnotationFound
comp31523_c4_seq3	NoHit	-1.49173	0.434163	0.000265409	0.0190634	1332	14	14	16	6	5	5	14.67ﾂｱ0.94	5.33ﾂｱ0.47	1.278	1.449	1.971	0.525	0.46	0.62	1.566ﾂｱ0.295	0.535ﾂｱ0.066	0.34205		NoAnnotationFound
comp29202_c0_seq12	K02533	-1.48746	0.827673	7.84e-05	0.00782093	959	17	20	23	4	10	8	20.00ﾂｱ2.45	7.33ﾂｱ2.49	2.018	2.693	3.689	0.457	1.202	1.288	2.800ﾂｱ0.686	0.982ﾂｱ0.373	0.35107	sp|P44676|Y380_HAEIN	Uncharacterized tRNA/rRNA methyltransferase HI_0380 in Haemophilus influenzae (strain ATCC 51907 / DSM 11121 / KW20 / Rd)	32.35	170	98	5	6e-15	77	SpoU_methylase	PF00588.14	7e-22
comp33592_c0_seq4	NoHit	-1.48161	0.338333	0.000356595	0.0232401	1468	13	16	12	9	5	1	13.67ﾂｱ1.70	5.00ﾂｱ3.27	1.67	2.336	2.087	1.098	0.648	0.172	2.031ﾂｱ0.275	0.639ﾂｱ0.378	0.31512		NoAnnotationFound
comp29825_c2_seq8	NoHit	-1.44638	0.839168	2.2e-05	0.00296545	709	27	18	16	8	9	6	20.33ﾂｱ4.78	7.67ﾂｱ1.25	5.504	4.153	4.416	1.554	1.86	1.661	4.691ﾂｱ0.585	1.692ﾂｱ0.127	0.36076		NoAnnotationFound
comp7731_c0_seq1	NoHit	-1.41993	0.518373	0.000227922	0.0172516	1264	18	17	12	7	8	3	15.67ﾂｱ2.62	6.00ﾂｱ2.16	6.109	6.51	5.533	2.264	2.743	1.384	6.051ﾂｱ0.401	2.130ﾂｱ0.563	0.35219		NoAnnotationFound
comp18439_c0_seq1	K11253	-1.41008	0.293596	0.000804878	0.0400443	1923	17	13	9	8	4	3	13.00ﾂｱ3.27	5.00ﾂｱ2.16	10.38	8.922	7.515	4.663	2.471	2.491	8.939ﾂｱ1.170	3.208ﾂｱ1.029	0.35899	sp|P08903|H32_ENCAL	Histone H3.2 in Encephalartos altensteinii (Altenstein's bread tree) (Eastern Cape giant cycad)	92.45	106	8	0	9e-64	196	Histone	PF00125.19	7.4e-15
comp107606_c0_seq1	K02982	-1.40709	1.02002	4.16e-05	0.0048732	817	34	21	15	7	12	8	23.33ﾂｱ7.93	9.00ﾂｱ2.16	5.426	3.796	3.236	1.059	1.935	1.737	4.153ﾂｱ0.929	1.577ﾂｱ0.375	0.37991	sp|P19169|RR3_EUGGR	30S ribosomal protein S3, chloroplastic in Euglena gracilis	100	218	0	0	6e-158	445	Ribosomal_S3_C	PF00189.15	7.7e-30
comp27596_c0_seq7	K00101	-1.38595	1.73638	1.44e-08	6.33e-06	217	48	42	29	16	14	17	39.67ﾂｱ7.93	15.67ﾂｱ1.25	8.049	7.981	6.577	2.555	2.377	3.875	7.536ﾂｱ0.678	2.936ﾂｱ0.668	0.38965	sp|P00175|CYB2_YEAST	Cytochrome b2, mitochondrial in Saccharomyces cerevisiae (strain ATCC 204508 / S288c) (Baker's yeast)	52.24	67	32	0	1e-15	80.1
comp24019_c1_seq1	NoHit	-1.38213	10.4554	1.32e-98	1.27e-93	1	20929	18346	14467	7804	7601	5853	17914.00ﾂｱ2655.73	7086.00ﾂｱ875.79	15540.2	15277.9	14738.9	5527.28	5713.57	5914.22	15185.643ﾂｱ333.567	5718.356ﾂｱ158.006	0.37656		Euglena gracilis extrachromosomal DNA for large subunit (LSU) rRNA (14 subunits) and (LSU)rRNA-(SSU)rRNA intergenic spacer
comp13028_c0_seq1	NoHit	-1.37429	0.906343	2.39e-05	0.00318656	718	18	24	21	10	9	6	21.00ﾂｱ2.45	8.33ﾂｱ1.70	1.872	2.833	2.951	0.991	0.949	0.849	2.552ﾂｱ0.483	0.930ﾂｱ0.060	0.36454		NoAnnotationFound
comp28518_c1_seq7	NoHit	-1.37332	0.430375	0.00106945	0.0485837	2106	16	16	11	6	4	7	14.33ﾂｱ2.36	5.67ﾂｱ1.25	4.08	4.618	3.805	1.457	1.033	2.433	4.168ﾂｱ0.338	1.641ﾂｱ0.586	0.39389		NoAnnotationFound
comp255775_c0_seq1	NoHit	-1.34659	0.664046	0.000208803	0.0161625	1236	19	20	13	7	9	5	17.33ﾂｱ3.09	7.00ﾂｱ1.63	2.309	2.758	2.129	0.806	1.109	0.821	2.399ﾂｱ0.264	0.912ﾂｱ0.139	0.38047		NoAnnotationFound
comp29365_c0_seq4	NoHit	-1.33674	0.728438	0.000376074	0.0241315	1491	14	20	20	6	9	7	18.00ﾂｱ2.83	7.33ﾂｱ1.25	1.469	2.368	2.825	0.593	0.949	0.992	2.221ﾂｱ0.563	0.845ﾂｱ0.179	0.38065		NoAnnotationFound
comp33822_c0_seq5	NoHit	-1.32188	1.22431	4.6e-06	0.000845284	521	29	26	25	15	10	8	26.67ﾂｱ1.70	11.00ﾂｱ2.94	1.962	1.99	2.277	0.962	0.686	0.735	2.076ﾂｱ0.142	0.794ﾂｱ0.120	0.38286		NoAnnotationFound
comp36499_c0_seq2	NoHit	-1.31594	2.97819	1.51e-11	1.18e-08	123	82	117	87	34	48	37	95.33ﾂｱ15.46	39.67ﾂｱ6.02	26.164	42.177	37.712	10.336	15.5	16.052	35.351ﾂｱ6.747	13.963ﾂｱ2.574	0.39499		NoAnnotationFound
comp29825_c2_seq7	NoHit	-1.30385	1.16088	0.00021714	0.016593	1252	37	26	14	17	8	7	25.67ﾂｱ9.39	10.67ﾂｱ4.50	9.562	7.603	4.912	4.187	2.095	2.462	7.359ﾂｱ1.906	2.915ﾂｱ0.912	0.39615		NoAnnotationFound
comp13439_c0_seq1	NoHit	-1.30354	1.49538	3.44e-07	9.82e-05	335	32	36	30	19	14	8	32.67ﾂｱ2.49	13.67ﾂｱ4.50	2.903	3.699	3.678	1.642	1.287	0.983	3.427ﾂｱ0.370	1.304ﾂｱ0.269	0.38073		NoAnnotationFound
comp30922_c1_seq6	NoHit	-1.28908	0.806195	0.000284237	0.0199441	1363	18	19	20	11	4	9	19.00ﾂｱ0.82	8.00ﾂｱ2.94	2.264	2.714	3.404	1.321	0.507	1.536	2.794ﾂｱ0.469	1.121ﾂｱ0.443	0.40155		NoAnnotationFound
comp22697_c0_seq1	K06147	-1.28128	0.511528	0.000619852	0.0334693	1771	15	13	17	5	9	5	15.00ﾂｱ1.63	6.33ﾂｱ1.89	9.002	8.771	13.944	2.856	5.467	4.084	10.572ﾂｱ2.386	4.136ﾂｱ1.067	0.39124	sp|Q9P5N0|ABC3_SCHPO	ATP-binding cassette transporter abc3 in Schizosaccharomyces pombe (strain 972 / ATCC 24843) (Fission yeast)	53.85	78	35	1	9e-21	92
comp22900_c0_seq1	NoHit	-1.28065	0.675777	0.000373168	0.0240257	1486	22	18	12	11	6	5	17.33ﾂｱ4.11	7.33ﾂｱ2.62	11.748	10.825	8.759	5.605	3.241	3.636	10.444ﾂｱ1.250	4.161ﾂｱ1.034	0.39844		NoAnnotationFound
comp36077_c0_seq53	NoHit	-1.28054	0.683978	0.000417092	0.0255803	1559	16	23	13	7	9	6	17.33ﾂｱ4.19	7.33ﾂｱ1.25	3.733	6.078	4.121	1.554	2.132	1.909	4.644ﾂｱ1.026	1.865ﾂｱ0.238	0.40172		NoAnnotationFound
comp90674_c0_seq1	NoHit	-1.27168	0.729871	0.000314622	0.0214219	1405	19	20	15	11	7	5	18.00ﾂｱ2.16	7.67ﾂｱ2.49	4.013	4.78	4.29	2.205	1.494	1.431	4.361ﾂｱ0.317	1.710ﾂｱ0.351	0.39225		NoAnnotationFound
comp28545_c0_seq3	NoHit	-1.26151	0.616853	0.000442314	0.0267324	1583	18	14	17	8	8	5	16.33ﾂｱ1.70	7.00ﾂｱ1.41	2.433	2.152	3.109	1.03	1.099	0.916	2.565ﾂｱ0.402	1.015ﾂｱ0.075	0.396		NoAnnotationFound
comp36499_c0_seq5	NoHit	-1.25933	3.03916	2.61e-09	1.39e-06	179	75	126	94	44	53	32	98.33ﾂｱ21.04	43.00ﾂｱ8.60	31.254	59.221	53.343	17.477	22.358	18.141	47.939ﾂｱ12.040	19.325ﾂｱ2.161	0.40313		NoAnnotationFound
comp36517_c0_seq3	NoHit	-1.24853	0.87095	0.000187974	0.0149569	1202	23	21	16	9	10	7	20.00ﾂｱ2.94	8.67ﾂｱ1.25	2.511	2.596	2.361	0.933	1.109	1.04	2.489ﾂｱ0.097	1.027ﾂｱ0.072	0.41293		NoAnnotationFound
comp17139_c1_seq1	K10594	-1.24647	1.76237	1.94e-07	6.09e-05	305	37	40	40	17	18	16	39.00ﾂｱ1.41	17.00ﾂｱ0.82	3.419	4.185	4.985	1.496	1.682	2.004	4.196ﾂｱ0.639	1.727ﾂｱ0.210	0.41177	sp|Q15751|HERC1_HUMAN	Probable E3 ubiquitin-protein ligase HERC1 in Homo sapiens (Human)	43.69	103	48	2	9e-49	87.8	HECT	PF00632.20	1.3e-27
comp17377_c0_seq1	NoHit	-1.2446	4.2222	2.82e-14	3.38e-11	80	305	244	146	113	105	82	231.67ﾂｱ65.49	100.00ﾂｱ13.14	140.249	126.456	91.518	49.526	48.887	51.304	119.408ﾂｱ20.509	49.906ﾂｱ1.023	0.41795		NoAnnotationFound
comp15776_c0_seq1	NoHit	-1.24375	0.722596	0.000865304	0.0424327	1951	20	16	17	3	13	7	17.67ﾂｱ1.70	7.67ﾂｱ4.11	9.629	8.684	11.162	1.379	6.341	4.59	9.825ﾂｱ1.021	4.103ﾂｱ2.055	0.4177		NoAnnotationFound
comp17085_c0_seq3	NoHit	-1.24016	0.543064	0.000759142	0.0385274	1884	16	15	15	6	10	4	15.33ﾂｱ0.47	6.67ﾂｱ2.49	2.107	2.239	2.677	0.758	1.334	0.716	2.341ﾂｱ0.244	0.936ﾂｱ0.282	0.40009		NoAnnotationFound
comp28529_c1_seq2	NoHit	-1.24014	0.545384	0.000759142	0.0385274	1885	15	17	14	4	11	5	15.33ﾂｱ1.25	6.67ﾂｱ3.09	2.668	3.428	3.373	0.68	1.982	1.212	3.156ﾂｱ0.346	1.291ﾂｱ0.534	0.40931		NoAnnotationFound
comp8106_c1_seq1	K00228	-1.23963	1.08449	5.58e-05	0.00603324	885	29	26	16	12	11	8	23.67ﾂｱ5.56	10.33ﾂｱ1.70	63.034	62.109	48.652	24.724	24.021	23.428	57.932ﾂｱ6.573	24.058ﾂｱ0.530	0.41529	sp|Q9LR75|HEM61_ARATH	Coproporphyrinogen-III oxidase 1, chloroplastic in Arabidopsis thaliana (Mouse-ear cress)	69.12	68	21	0	6e-27	104
comp17852_c0_seq1	NoHit	-1.23771	0.775351	0.000508103	0.0293422	1655	18	17	20	10	5	9	18.33ﾂｱ1.25	8.00ﾂｱ2.16	1.603	1.72	2.403	0.845	0.451	1.088	1.909ﾂｱ0.353	0.795ﾂｱ0.262	0.41665		NoAnnotationFound
comp25933_c0_seq6	K10773	-1.23756	0.768981	0.00026511	0.0190569	1330	20	16	19	7	11	6	18.33ﾂｱ1.70	8.00ﾂｱ2.16	1.682	1.525	2.15	0.563	0.93	0.687	1.786ﾂｱ0.265	0.727ﾂｱ0.152	0.40728	sp|P54137|NTH_CAEEL	Endonuclease III homolog in Caenorhabditis elegans	51.61	217	102	1	7e-66	220	HhH-GPD	PF00730.20	4e-16
comp22773_c1_seq1	NoHit	-1.22443	0.867419	0.000318885	0.0216067	1411	20	19	20	9	7	10	19.67ﾂｱ0.47	8.67ﾂｱ1.25	1.536	1.655	2.066	0.651	0.545	1.04	1.752ﾂｱ0.227	0.745ﾂｱ0.213	0.42567		NoAnnotationFound
comp19771_c0_seq3	NoHit	-1.20391	1.3605	5.91e-06	0.00103959	544	33	29	25	17	15	7	29.00ﾂｱ3.27	13.00ﾂｱ4.32	1.48	1.471	1.507	0.729	0.676	0.429	1.486ﾂｱ0.015	0.611ﾂｱ0.131	0.41179		NoAnnotationFound
comp8318_c0_seq1	NoHit	-1.19818	2.27779	9.2e-08	3.35e-05	263	74	51	47	41	24	13	57.33ﾂｱ11.90	26.00ﾂｱ11.52	10.403	8.133	8.938	5.489	3.419	2.481	9.158ﾂｱ0.940	3.796ﾂｱ1.257	0.4146	sp|P05729|YCX9_EUGGR	Uncharacterized 46.2 kDa protein in 16S rRNA 5'region in Euglena gracilis	74.47	47	8	1	2e-11	67.8
comp36423_c1_seq1	NoHit	-1.1955	1.10306	0.000225734	0.0171266	1261	20	33	18	12	12	8	23.67ﾂｱ6.65	10.67ﾂｱ1.89	10.47	19.445	12.859	5.984	6.36	5.697	14.258ﾂｱ3.795	6.014ﾂｱ0.271	0.42182		NoAnnotationFound
comp25270_c0_seq1	NoHit	-1.18274	2.83694	1.06e-12	1.03e-09	99	100	89	67	52	42	23	85.33ﾂｱ13.72	39.00ﾂｱ12.03	33.585	33.763	30.576	16.641	14.279	10.507	32.641ﾂｱ1.462	13.809ﾂｱ2.526	0.42307		NoAnnotationFound
comp31571_c0_seq9	K03146	-1.17405	1.0824	0.000133728	0.011631	1100	29	23	18	17	8	7	23.33ﾂｱ4.50	10.67ﾂｱ4.50	1.805	1.622	1.507	1.001	0.498	0.592	1.645ﾂｱ0.123	0.697ﾂｱ0.218	0.42414	sp|P40998|THI4_SCHPO	Thiamine thiazole synthase in Schizosaccharomyces pombe (strain 972 / ATCC 24843) (Fission yeast)	66.47	170	56	1	1e-73	245	Thi4	PF01946.12	2.5e-59
comp27596_c0_seq6	NoHit	-1.17139	3.02084	4.54e-13	4.67e-10	93	94	109	84	46	44	42	95.67ﾂｱ10.27	44.00ﾂｱ1.63	57.732	75.248	70.596	26.949	27.365	35.109	67.859ﾂｱ7.408	29.808ﾂｱ3.752	0.43927	sp|Q8X0J4|CYB5L_NEUCR	Putative cytochrome b5 B11H24.095 in Neurospora crassa (strain ATCC 24698 / 74-OR23-1A / CBS 708.71 / DSM 1257 / FGSC 987)	44	50	28	0	2e-06	46.2
comp31212_c0_seq5	NoHit	-1.17061	1.13143	7.88e-05	0.00784106	961	25	23	24	11	14	8	24.00ﾂｱ0.82	11.00ﾂｱ2.45	1.267	1.319	1.634	0.525	0.714	0.544	1.407ﾂｱ0.162	0.594ﾂｱ0.085	0.42292		NoAnnotationFound
comp30459_c1_seq1	NoHit	-1.16587	1.74904	1.33e-06	0.00030094	423	47	40	28	19	17	17	38.33ﾂｱ7.85	17.67ﾂｱ0.94	17.577	16.882	14.239	6.771	6.435	8.646	16.233ﾂｱ1.438	7.284ﾂｱ0.973	0.44876		NoAnnotationFound
comp17733_c0_seq1	NoHit	-1.15969	1.00759	0.000187717	0.0149569	1200	21	21	23	9	12	9	21.67ﾂｱ0.94	10.00ﾂｱ1.41	6.479	7.322	9.633	2.642	3.748	3.779	7.811ﾂｱ1.333	3.390ﾂｱ0.529	0.43401		NoAnnotationFound
comp24795_c0_seq2	NoHit	-1.14461	1.49047	1.18e-05	0.00180317	626	29	33	32	15	20	9	31.33ﾂｱ1.70	14.67ﾂｱ4.50	2.522	3.255	3.763	1.243	1.757	1.059	3.180ﾂｱ0.509	1.353ﾂｱ0.295	0.42565		NoAnnotationFound
comp22707_c0_seq1	NoHit	-1.13989	2.63759	3.48e-09	1.82e-06	183	81	83	54	41	25	36	72.67ﾂｱ13.22	34.00ﾂｱ6.68	14.36	16.665	12.954	6.917	4.481	8.675	14.660ﾂｱ1.530	6.691ﾂｱ1.720	0.45646		NoAnnotationFound
comp21826_c0_seq1	NoHit	-1.13867	1.4699	0.000408479	0.0252683	1546	38	21	33	17	9	17	30.67ﾂｱ7.13	14.33ﾂｱ3.77	8.878	5.548	10.445	3.779	2.132	5.401	8.290ﾂｱ2.042	3.771ﾂｱ1.335	0.45489		NoAnnotationFound
comp27501_c0_seq11	NoHit	-1.12717	1.71879	5e-05	0.00557445	858	45	37	29	9	22	21	37.00ﾂｱ6.53	17.33ﾂｱ5.91	5.885	5.483	5.122	1.117	2.912	3.731	5.497ﾂｱ0.312	2.587ﾂｱ1.092	0.47068		NoAnnotationFound
comp31523_c4_seq17	NoHit	-1.12548	1.15788	0.000996491	0.0464154	2054	23	22	27	13	6	15	24.00ﾂｱ2.16	11.33ﾂｱ3.86	1.951	2.12	3.088	1.049	0.517	1.727	2.386ﾂｱ0.501	1.098ﾂｱ0.495	0.46021		NoAnnotationFound
comp21912_c0_seq3	NoHit	-1.12134	2.43077	2.23e-09	1.21e-06	176	70	68	49	33	28	28	62.33ﾂｱ9.46	29.67ﾂｱ2.36	19.472	21.391	18.498	8.743	7.882	10.593	19.787ﾂｱ1.202	9.073ﾂｱ1.131	0.45854	sp|P72699|Y230_SYNY3	UPF0045 protein sll0230 in Synechocystis sp. (strain PCC 6803 / Kazusa)	48.72	39	20	0	2e-15	43.9
comp15918_c0_seq2	K02704	-1.11949	3.44251	1.08e-07	3.8e-05	272	195	117	80	63	66	54	130.67ﾂｱ47.93	61.00ﾂｱ5.10	11.658	7.938	6.45	3.585	3.993	4.38	8.682ﾂｱ2.190	3.986ﾂｱ0.325	0.45917	sp|P14813|PSBB_EUGGR	Photosystem II CP47 chlorophyll apoprotein in Euglena gracilis	99.02	508	5	0	0	988	PSII	PF00421.14	1.2e-196
comp16273_c0_seq2	NoHit	-1.1122	3.97217	8.97e-19	2.86e-15	30	222	190	150	114	94	62	187.33ﾂｱ29.45	90.00ﾂｱ21.42	15.66	15.216	14.282	7.655	6.707	5.945	15.053ﾂｱ0.574	6.769ﾂｱ0.699	0.44972	sp|O13755|OSM1_SCHPO	Putative fumarate reductase in Schizosaccharomyces pombe (strain 972 / ATCC 24843) (Fission yeast)	64.29	56	20	0	3e-89	69.7	FAD_binding_2	PF00890.19	2.6e-47
comp32111_c0_seq8	NoHit	-1.10833	1.20549	0.000351998	0.0230505	1461	29	18	28	16	10	10	25.00ﾂｱ4.97	12.00ﾂｱ2.83	3.654	2.574	4.764	1.914	1.278	1.708	3.664ﾂｱ0.894	1.633ﾂｱ0.265	0.44593		NoAnnotationFound
comp36142_c0_seq2	NoHit	-1.10767	1.56512	0.000132626	0.011571	1096	39	22	37	15	16	16	32.67ﾂｱ7.59	15.67ﾂｱ0.47	2.758	1.774	3.541	1.01	1.146	1.536	2.691ﾂｱ0.723	1.231ﾂｱ0.223	0.45753		NoAnnotationFound
comp8648_c0_seq1	NoHit	-1.10473	6.05722	6.3e-15	8.37e-12	72	709	987	681	388	446	315	792.33ﾂｱ138.12	383.00ﾂｱ53.60	203.339	320.028	265.09	105.978	129.47	122.83	262.819ﾂｱ47.665	119.426ﾂｱ9.888	0.45441		NoAnnotationFound
comp15918_c0_seq1	K02704	-1.10289	3.67092	8.34e-11	5.78e-08	138	209	140	108	94	76	50	152.33ﾂｱ42.15	73.33ﾂｱ18.06	7.993	6.089	5.576	3.42	2.94	2.596	6.553ﾂｱ1.040	2.985ﾂｱ0.338	0.45567	sp|P14813|PSBB_EUGGR	Photosystem II CP47 chlorophyll apoprotein in Euglena gracilis	99.02	508	5	0	0	988	PSII	PF00421.14	1.2e-196
comp23552_c0_seq1	K10413	-1.10076	1.85381	2.72e-05	0.00352262	739	38	34	49	21	25	13	40.33ﾂｱ6.34	19.67ﾂｱ4.99	4.63	4.704	8.074	2.438	3.081	2.157	5.803ﾂｱ1.606	2.559ﾂｱ0.387	0.44104	sp|P34036|DYHC_DICDI	Dynein heavy chain, cytoplasmic in Dictyostelium discoideum (Slime mold)	33.19	235	151	3	5e-30	126	Dynein_heavy	PF03028.10	2.6e-27
comp40572_c0_seq1	K02112	-1.09992	5.03981	1.25e-30	1.99e-26	6	442	402	330	203	191	172	391.33ﾂｱ46.34	188.67ﾂｱ12.76	17.42	17.996	17.538	7.607	7.619	9.209	17.651ﾂｱ0.248	8.145ﾂｱ0.752	0.46147	sp|P31476|ATPB_EUGGR	ATP synthase subunit beta, chloroplastic in Euglena gracilis	100	480	0	0	0	969	ATP-synt_ab	PF00006.20	2.8e-62
comp34032_c0_seq1	NoHit	-1.09596	0.828755	0.000881907	0.0428515	1969	20	19	17	12	7	8	18.67ﾂｱ1.25	9.00ﾂｱ2.16	2.892	3.115	3.331	1.652	1.024	1.575	3.113ﾂｱ0.179	1.417ﾂｱ0.280	0.45541		NoAnnotationFound
comp25897_c0_seq4	NoHit	-1.08506	1.18404	0.0003833	0.0243511	1505	26	31	17	17	9	10	24.67ﾂｱ5.79	12.00ﾂｱ3.56	4.148	5.602	3.668	2.584	1.456	2.166	4.473ﾂｱ0.822	2.069ﾂｱ0.466	0.46263		NoAnnotationFound
comp22329_c0_seq1	NoHit	-1.08298	1.34369	0.000213587	0.0164001	1246	31	35	18	21	12	8	28.00ﾂｱ7.26	13.67ﾂｱ5.44	5.549	7.105	4.364	3.585	2.179	1.947	5.673ﾂｱ1.122	2.570ﾂｱ0.724	0.4532		NoAnnotationFound
comp11342_c0_seq1	NoHit	-1.07957	1.48597	3.48e-05	0.00427194	779	32	31	29	13	17	15	30.67ﾂｱ1.25	15.00ﾂｱ1.63	18.239	19.877	22.587	7.063	9.808	11.633	20.234ﾂｱ1.793	9.501ﾂｱ1.878	0.46959		NoAnnotationFound
comp33471_c1_seq1	NoHit	-1.06906	0.902601	0.00085098	0.0419237	1942	21	21	17	13	7	9	19.67ﾂｱ1.89	9.67ﾂｱ2.49	2.04	2.314	2.234	1.205	0.686	1.183	2.196ﾂｱ0.115	1.025ﾂｱ0.240	0.46685		NoAnnotationFound
comp31370_c0_seq1	NoHit	-1.06713	1.40407	0.000455062	0.0272731	1596	29	35	23	10	25	8	29.00ﾂｱ4.90	14.33ﾂｱ7.59	3.8	5.191	4.068	1.243	3.307	1.422	4.353ﾂｱ0.603	1.991ﾂｱ0.934	0.45743		NoAnnotationFound
comp7055_c0_seq1	NoHit	-1.05456	1.3105	0.000417107	0.0255803	1560	24	25	31	12	19	9	26.67ﾂｱ3.09	13.33ﾂｱ4.19	4.876	5.743	8.527	2.322	3.899	2.481	6.382ﾂｱ1.557	2.901ﾂｱ0.709	0.45459		NoAnnotationFound
comp29971_c2_seq1	K10408	-1.04078	1.62937	0.000214416	0.0164374	1248	25	40	36	20	15	16	33.67ﾂｱ6.34	17.00ﾂｱ2.16	2.164	3.926	4.205	1.642	1.315	1.88	3.432ﾂｱ0.904	1.612ﾂｱ0.232	0.46999	sp|Q9P2D7|DYH1_HUMAN	Dynein heavy chain 1, axonemal in Homo sapiens (Human)	52.21	385	181	3	7e-126	410	Dynein_heavy	PF03028.10	4.2e-87
comp19881_c0_seq1	NoHit	-1.03634	1.75401	1.22e-05	0.00184881	630	38	35	38	19	18	19	37.00ﾂｱ1.41	18.67ﾂｱ0.47	6.479	6.759	8.769	3.08	3.1	4.399	7.336ﾂｱ1.020	3.526ﾂｱ0.617	0.48078		NoAnnotationFound
comp20417_c0_seq1	NoHit	-1.03432	4.12024	2.05e-18	5.76e-15	34	240	208	163	124	101	84	203.67ﾂｱ31.58	103.00ﾂｱ16.39	8.878	8.738	8.126	4.362	3.776	4.218	8.581ﾂｱ0.327	4.119ﾂｱ0.249	0.48005		NoAnnotationFound
comp34429_c1_seq1	NoHit	-1.0271	1.19559	0.000374032	0.0240489	1488	24	28	21	11	13	13	24.33ﾂｱ2.87	12.33ﾂｱ0.94	20.795	27.145	25.022	9.093	11.395	15.317	24.321ﾂｱ2.639	11.935ﾂｱ2.569	0.49076		NoAnnotationFound
comp35772_c0_seq8	NoHit	-1.02556	1.11494	0.000537876	0.0303242	1697	26	23	20	12	14	9	23.00ﾂｱ2.45	11.67ﾂｱ2.05	1.345	1.352	1.402	0.593	0.733	0.63	1.366ﾂｱ0.025	0.652ﾂｱ0.059	0.47757		NoAnnotationFound
comp22187_c0_seq1	NoHit	-1.0168	2.30994	1.28e-05	0.00191436	638	46	73	48	29	38	19	55.67ﾂｱ12.28	28.67ﾂｱ7.76	7.869	14.146	11.109	4.721	6.576	4.418	11.041ﾂｱ2.563	5.238ﾂｱ0.954	0.47448		NoAnnotationFound
comp28620_c0_seq1	K18533	-1.01031	2.62444	1.13e-07	3.96e-05	274	62	82	64	34	39	34	69.33ﾂｱ8.99	35.67ﾂｱ2.36	3.587	5.386	4.996	1.865	2.283	2.672	4.656ﾂｱ0.773	2.273ﾂｱ0.330	0.48833	sp|Q5TCS8|KAD9_HUMAN	Adenylate kinase 9 in Homo sapiens (Human)	28.81	413	249	11	1e-33	142
comp34505_c0_seq2	NoHit	-1.00337	1.52119	0.000245218	0.0181725	1291	26	40	27	16	18	14	31.00ﾂｱ6.38	16.00ﾂｱ1.63	7.612	13.226	10.719	4.459	5.326	5.573	10.519ﾂｱ2.296	5.119ﾂｱ0.478	0.48672		NoAnnotationFound
comp29825_c2_seq1	NoHit	-1.00309	1.05333	0.000876658	0.0426978	1964	28	23	15	17	10	7	22.00ﾂｱ5.35	11.33ﾂｱ4.19	5.302	4.931	3.847	3.07	1.916	1.804	4.693ﾂｱ0.617	2.263ﾂｱ0.572	0.48235		NoAnnotationFound
comp23294_c0_seq1	NoHit	-1.00106	1.72597	5.38e-05	0.00585306	879	34	35	39	26	14	16	36.00ﾂｱ2.16	18.67ﾂｱ5.25	9.562	11.128	14.882	6.965	3.983	6.117	11.857ﾂｱ2.232	5.688ﾂｱ1.255	0.47978		NoAnnotationFound
comp33269_c0_seq1	NoHit	-0.995356	2.8926	3.58e-07	0.00010163	337	70	101	80	39	56	36	83.67ﾂｱ12.92	43.67ﾂｱ8.81	3.296	5.397	5.08	1.749	2.668	2.3	4.591ﾂｱ0.925	2.239ﾂｱ0.378	0.4878		NoAnnotationFound
comp24802_c0_seq1	NoHit	-0.993791	1.30525	0.000339815	0.0224835	1446	27	31	21	17	10	14	26.33ﾂｱ4.11	13.67ﾂｱ2.87	5.325	6.921	5.607	3.186	1.992	3.75	5.951ﾂｱ0.695	2.976ﾂｱ0.733	0.50017		NoAnnotationFound
comp45814_c0_seq1	NoHit	-0.992902	2.46604	1.98e-07	6.15e-05	308	57	74	55	35	38	24	62.00ﾂｱ8.52	32.33ﾂｱ6.02	21.243	31.125	27.878	12.425	14.336	12.167	26.749ﾂｱ4.113	12.976ﾂｱ0.967	0.48513		NoAnnotationFound
comp27444_c0_seq1	NoHit	-0.977538	1.31673	0.000246348	0.0181999	1295	28	27	25	19	17	6	26.67ﾂｱ1.25	14.00ﾂｱ5.72	9.887	10.771	12.005	6.392	6.078	2.882	10.888ﾂｱ0.869	5.117ﾂｱ1.586	0.47006		NoAnnotationFound
comp23063_c0_seq1	NoHit	-0.97663	2.33083	1.65e-07	5.39e-05	292	61	61	47	39	29	21	56.33ﾂｱ6.60	29.67ﾂｱ7.36	8.52	9.657	8.875	5.188	4.096	3.989	9.017ﾂｱ0.475	4.424ﾂｱ0.542	0.4907	sp|Q9LYR5|FKB19_ARATH	Peptidyl-prolyl cis-trans isomerase FKBP19, chloroplastic in Arabidopsis thaliana (Mouse-ear cress)	52.32	151	67	4	7e-42	150	FKBP_C	PF00254.23	1.6e-09
comp22941_c0_seq2	NoHit	-0.975552	1.29767	0.000519505	0.0296755	1674	25	29	24	18	9	14	26.00ﾂｱ2.16	13.67ﾂｱ3.68	8.867	11.604	11.573	6.081	3.232	6.747	10.681ﾂｱ1.283	5.353ﾂｱ1.524	0.50123		NoAnnotationFound
comp16273_c0_seq1	K18561	-0.973882	4.15254	8.11e-16	1.29e-12	60	248	202	168	136	116	75	206.00ﾂｱ32.78	109.00ﾂｱ25.39	16.837	15.562	15.388	8.782	7.966	6.919	15.929ﾂｱ0.646	7.889ﾂｱ0.763	0.49529	sp|O13755|OSM1_SCHPO	Putative fumarate reductase in Schizosaccharomyces pombe (strain 972 / ATCC 24843) (Fission yeast)	60.61	66	26	0	8e-92	77	FAD_binding_2	PF00890.19	2.6e-47
comp14393_c1_seq1	NoHit	-0.965072	9.10151	0.000180977	0.0145501	1190	11434	4349	3964	3513	3617	2962	6582.33ﾂｱ3434.25	3364.00ﾂｱ287.41	423.1	182.757	197.813	123.63	135.398	148.825	267.890ﾂｱ109.922	135.951ﾂｱ10.293	0.50749		NoAnnotationFound
comp36764_c0_seq1	NoHit	-0.964973	3.14503	6.13e-05	0.00646063	908	65	122	108	51	57	50	98.33ﾂｱ24.25	52.67ﾂｱ3.09	161.346	331.707	376.044	119.773	141.908	166.766	289.699ﾂｱ92.547	142.816ﾂｱ19.196	0.49298		NoAnnotationFound
comp34290_c0_seq3	K08913	-0.953565	5.09135	1.77e-11	1.37e-08	124	375	456	341	188	246	190	390.67ﾂｱ48.24	208.00ﾂｱ26.88	413.168	560.124	518.881	197.433	274.019	284.452	497.391ﾂｱ61.889	251.968ﾂｱ38.797	0.50658	sp|P15195|CB23_POLMU	Chlorophyll a-b binding protein type 1 member F3, chloroplastic in Polystichum munitum (Western swordfern) (Aspidium munitum)	62.5	48	14	1	9e-12	62.4
comp20968_c0_seq1	NoHit	-0.951641	1.7655	6.24e-05	0.00655129	911	32	39	39	23	21	15	36.67ﾂｱ3.30	19.67ﾂｱ3.40	1.334	1.838	2.182	0.903	0.883	0.849	1.785ﾂｱ0.348	0.878ﾂｱ0.022	0.49244	sp|Q6B9X6|VWKA_DICDI	Alpha-protein kinase vwkA in Dictyostelium discoideum (Slime mold)	28.49	172	100	6	4e-08	60.8	VWA_2	PF13519.1	1.2e-29
comp14393_c1_seq2	NoHit	-0.95133	9.32267	0.000102132	0.00972011	1004	12997	5209	4701	4181	4180	3480	7635.67ﾂｱ3796.70	3947.00ﾂｱ330.22	477.816	217.472	233.069	146.178	155.455	173.723	309.452ﾂｱ119.221	158.452ﾂｱ11.443	0.51204		NoAnnotationFound
comp23600_c4_seq1	NoHit	-0.935825	2.79669	1.02e-07	3.61e-05	270	74	86	71	39	43	43	77.00ﾂｱ6.48	41.67ﾂｱ1.89	18.16	23.879	23.631	9.112	10.681	14.343	21.890ﾂｱ2.639	11.379ﾂｱ2.192	0.51983		NoAnnotationFound
comp16416_c0_seq2	NoHit	-0.934244	2.11782	5.29e-06	0.000953613	531	48	47	47	31	23	23	47.33ﾂｱ0.47	25.67ﾂｱ3.77	13.318	14.74	17.697	8.19	6.463	8.675	15.252ﾂｱ1.824	7.776ﾂｱ0.949	0.50988		NoAnnotationFound
comp31539_c1_seq1	K18059	-0.933924	2.29688	1.32e-05	0.00196145	642	47	53	61	32	35	21	53.67ﾂｱ5.73	29.33ﾂｱ6.02	3.341	4.272	5.85	2.166	2.518	2.023	4.488ﾂｱ1.036	2.236ﾂｱ0.208	0.49829	sp|Q8GYH8|SUT42_ARATH	Probable sulfate transporter 4.2 in Arabidopsis thaliana (Mouse-ear cress)	40.76	157	87	1	7e-28	121	STAS	PF01740.16	4.8e-20
comp36005_c0_seq3	K10414	-0.932599	3.35141	2.25e-09	1.22e-06	177	122	125	97	53	71	62	114.67ﾂｱ12.55	62.00ﾂｱ7.35	1.872	2.174	2.003	0.777	1.099	1.288	2.016ﾂｱ0.124	1.055ﾂｱ0.211	0.5233	sp|Q27802|DYHC2_TRIGR	Cytoplasmic dynein 2 heavy chain 1 in Tripneustes gratilla (Hawaian sea urchin) (Echinus gratilla)	42.96	2244	1207	22	0	1717	Dynein_heavy	PF03028.10	7.4e-123
comp33702_c0_seq9	K07819	-0.932158	1.56142	0.000389061	0.0246181	1512	34	26	34	20	15	16	31.33ﾂｱ3.77	17.00ﾂｱ2.16	3.318	2.877	4.479	1.856	1.484	2.119	3.558ﾂｱ0.676	1.820ﾂｱ0.261	0.51157	sp|Q9MYM7|B3GT1_PONPY	Beta-1,3-galactosyltransferase 1 in Pongo pygmaeus (Bornean orangutan)	27.18	206	128	9	1e-08	60.1	Galactosyl_T	PF01762.16	9.7e-20
comp29404_c1_seq3	NoHit	-0.932018	1.88244	0.000206962	0.0160459	1234	37	53	30	20	26	19	40.00ﾂｱ9.63	21.67ﾂｱ3.09	3.217	5.223	3.52	1.652	2.283	2.243	3.987ﾂｱ0.883	2.059ﾂｱ0.288	0.51668	sp|Q0JLC5|PDR3_ORYSJ	Pleiotropic drug resistance protein 3 in Oryza sativa subsp. japonica (Rice)	35.16	219	131	5	7e-17	87.4	ABC2_membrane	PF01061.19	5e-22
comp24591_c1_seq2	NoHit	-0.930126	1.37644	0.000821523	0.040703	1931	33	33	17	16	19	10	27.67ﾂｱ7.54	15.00ﾂｱ3.74	9.943	11.236	6.956	4.585	5.796	4.094	9.378ﾂｱ1.792	4.825ﾂｱ0.715	0.51454		NoAnnotationFound
comp30614_c0_seq4	NoHit	-0.926776	1.64074	0.000552088	0.0308168	1714	27	35	37	17	19	18	33.00ﾂｱ4.32	18.00ﾂｱ0.82	5.011	7.354	9.296	3.002	3.57	4.543	7.220ﾂｱ1.752	3.705ﾂｱ0.636	0.5132		NoAnnotationFound
comp18032_c0_seq1	K10394	-0.92574	1.44046	0.000546511	0.0306269	1707	23	34	29	19	18	10	28.67ﾂｱ4.50	15.67ﾂｱ4.03	1.558	2.617	2.656	1.224	1.231	0.916	2.277ﾂｱ0.509	1.124ﾂｱ0.147	0.49371	sp|P46873|OSM3_CAEEL	Osmotic avoidance abnormal protein 3 in Caenorhabditis elegans	42.64	129	54	7	5e-13	75.5	Kinesin	PF00225.18	3.3e-15
comp22467_c0_seq2	NoHit	-0.91975	1.72486	0.000117878	0.0107037	1053	39	35	32	20	18	20	35.33ﾂｱ2.87	19.33ﾂｱ0.94	4.607	4.683	5.101	2.244	2.151	3.206	4.797ﾂｱ0.217	2.534ﾂｱ0.477	0.52828		NoAnnotationFound
comp11266_c0_seq1	NoHit	-0.909484	1.7928	0.000326141	0.0218545	1427	32	50	30	27	22	13	37.33ﾂｱ8.99	20.67ﾂｱ5.79	14.203	25.025	18.15	11.425	9.883	7.854	19.126ﾂｱ4.472	9.721ﾂｱ1.462	0.50827		NoAnnotationFound
comp22340_c0_seq1	NoHit	-0.907671	2.81733	2.18e-08	9.25e-06	225	79	87	69	54	43	33	78.33ﾂｱ7.36	43.33ﾂｱ8.58	8.396	10.49	9.918	5.46	4.631	4.772	9.601ﾂｱ0.884	4.954ﾂｱ0.362	0.51606		NoAnnotationFound
comp36426_c2_seq1	NoHit	-0.905604	2.60432	0.000120504	0.0108253	1065	53	69	76	30	44	36	66.00ﾂｱ9.63	36.67ﾂｱ5.73	11.513	16.968	22.366	6.208	9.676	10.631	16.949ﾂｱ4.431	8.838ﾂｱ1.900	0.52149		NoAnnotationFound
comp31884_c2_seq2	NoHit	-0.902544	3.64884	1.19e-09	6.81e-07	167	128	167	126	81	87	66	140.33ﾂｱ18.87	78.00ﾂｱ8.83	7.948	11.766	10.55	4.78	5.458	5.564	10.088ﾂｱ1.593	5.267ﾂｱ0.347	0.52219		UPF0061	PF02696.9	9.5e-16
comp27596_c0_seq4	K00101	-0.895117	2.17366	8.66e-06	0.00141831	584	46	54	47	30	33	19	49.00ﾂｱ3.56	27.33ﾂｱ6.02	8.138	10.825	11.257	5.052	5.909	4.571	10.073ﾂｱ1.380	5.177ﾂｱ0.553	0.51401	sp|P00175|CYB2_YEAST	Cytochrome b2, mitochondrial in Saccharomyces cerevisiae (strain ATCC 204508 / S288c) (Baker's yeast)	52.24	67	32	0	1e-15	80.1
comp31254_c1_seq1	NoHit	-0.890837	2.37241	0.000174786	0.0142076	1177	44	63	61	29	44	22	56.00ﾂｱ8.52	31.67ﾂｱ9.18	5.336	8.663	9.992	3.342	5.402	3.626	7.997ﾂｱ1.958	4.123ﾂｱ0.912	0.51567		NoAnnotationFound
comp27445_c0_seq3	NoHit	-0.888484	1.83564	0.000114948	0.0105239	1045	44	43	29	29	26	10	38.67ﾂｱ6.85	21.67ﾂｱ8.34	4.137	4.585	3.678	2.594	2.471	1.279	4.133ﾂｱ0.370	2.115ﾂｱ0.593	0.51173		NoAnnotationFound
comp34360_c1_seq1	NoHit	-0.886331	3.3554	1.78e-06	0.000377992	451	110	154	80	66	72	54	114.67ﾂｱ30.39	64.00ﾂｱ7.48	62.339	98.186	61.964	35.673	41.316	41.646	74.163ﾂｱ16.988	39.545ﾂｱ2.741	0.53322		NoAnnotationFound
comp11263_c0_seq3	NoHit	-0.883936	2.35472	2.99e-05	0.00382207	748	63	47	56	33	26	34	55.33ﾂｱ6.55	31.00ﾂｱ3.56	24.64	20.743	29.807	12.299	10.296	18.094	25.063ﾂｱ3.712	13.563ﾂｱ3.307	0.54117		NoAnnotationFound
comp27596_c0_seq1	K00101	-0.874888	2.64118	4.51e-07	0.000123897	348	85	69	53	45	45	27	69.00ﾂｱ13.06	39.00ﾂｱ8.49	16.535	15.195	13.955	8.326	8.859	7.138	15.228ﾂｱ1.054	8.108ﾂｱ0.719	0.53244	sp|P00175|CYB2_YEAST	Cytochrome b2, mitochondrial in Saccharomyces cerevisiae (strain ATCC 204508 / S288c) (Baker's yeast)	52.24	67	32	0	2e-16	81.6	Cyt-b5	PF00173.23	2.6e-23
comp25945_c0_seq1	NoHit	-0.873394	3.03278	0.00017307	0.014092	1175	59	112	96	54	55	44	89.00ﾂｱ22.20	51.00ﾂｱ4.97	9.002	19.369	19.815	7.84	8.492	9.123	16.062ﾂｱ4.995	8.485ﾂｱ0.524	0.52829		NoAnnotationFound
comp29372_c0_seq2	NoHit	-0.870021	2.57973	2.08e-06	0.000428017	465	67	78	51	38	38	35	65.33ﾂｱ11.09	37.00ﾂｱ1.41	52.373	68.338	54.744	28.338	30.071	37.228	58.485ﾂｱ7.034	31.879ﾂｱ3.848	0.54509		NoAnnotationFound
comp31477_c4_seq1	K10408	-0.869549	3.03453	2.31e-07	7.07e-05	313	84	107	79	49	55	49	90.00ﾂｱ12.19	51.00ﾂｱ2.83	6.748	9.755	8.569	3.74	4.472	5.344	8.357ﾂｱ1.237	4.519ﾂｱ0.656	0.54074	sp|Q9P225|DYH2_HUMAN	Dynein heavy chain 2, axonemal in Homo sapiens (Human)	48.46	390	187	3	2e-114	379	Dynein_heavy	PF03028.10	4.6e-72
comp31624_c0_seq2	K15285	-0.868593	2.09876	0.000101838	0.00972011	1002	49	54	35	24	25	29	46.00ﾂｱ8.04	26.00ﾂｱ2.16	5.459	6.824	5.27	2.545	2.818	4.39	5.851ﾂｱ0.692	3.251ﾂｱ0.813	0.55571	sp|Q1JQ66|S35E3_DANRE	Solute carrier family 35 member E3 in Danio rerio (Zebrafish) (Brachydanio rerio)	38.68	243	140	2	3e-45	163
comp32143_c0_seq2	NoHit	-0.868314	3.55576	1.16e-09	6.69e-07	166	133	127	130	87	68	67	130.00ﾂｱ2.45	74.00ﾂｱ9.20	8.351	9.052	11.025	5.197	4.321	5.716	9.476ﾂｱ1.132	5.078ﾂｱ0.576	0.53593		NoAnnotationFound
comp17377_c0_seq2	NoHit	-0.851406	2.93306	2.45e-07	7.38e-05	318	109	80	64	55	48	42	84.33ﾂｱ18.62	48.33ﾂｱ5.31	42.8	35.45	34.202	20.586	19.08	22.436	37.484ﾂｱ3.793	20.701ﾂｱ1.372	0.55227		NoAnnotationFound
comp35695_c1_seq23	NoHit	-0.850812	1.68173	0.000286467	0.0200198	1369	30	38	33	22	20	16	33.67ﾂｱ3.30	19.33ﾂｱ2.49	3.8	5.461	5.66	2.652	2.565	2.758	4.974ﾂｱ0.834	2.658ﾂｱ0.079	0.53458		NoAnnotationFound
comp34360_c1_seq2	NoHit	-0.847199	5.55591	1.36e-08	6.12e-06	213	473	674	435	307	353	252	527.33ﾂｱ104.86	304.00ﾂｱ41.29	369.763	590.524	466.95	228.918	279.336	268.066	475.746ﾂｱ90.340	258.773ﾂｱ21.606	0.54393		NoAnnotationFound
comp27877_c0_seq1	NoHit	-0.846333	2.97019	1.8e-07	5.78e-05	299	86	99	72	48	53	47	85.67ﾂｱ11.03	49.33ﾂｱ2.62	31.029	40.328	35.319	16.496	19.361	23.066	35.559ﾂｱ3.800	19.641ﾂｱ2.689	0.55237		NoAnnotationFound
comp34302_c0_seq2	NoHit	-0.842333	2.66084	2.62e-05	0.00343373	731	60	73	71	34	45	39	68.00ﾂｱ5.72	39.33ﾂｱ4.50	2.836	3.915	4.522	1.525	2.151	2.5	3.758ﾂｱ0.697	2.059ﾂｱ0.403	0.54798		NoAnnotationFound
comp29404_c1_seq2	NoHit	-0.839312	2.01802	0.0002949	0.0204006	1383	47	55	29	33	29	14	43.67ﾂｱ10.87	25.33ﾂｱ8.18	4.125	5.483	3.436	2.759	2.574	1.67	4.348ﾂｱ0.850	2.334ﾂｱ0.476	0.53698	sp|Q0JLC5|PDR3_ORYSJ	Pleiotropic drug resistance protein 3 in Oryza sativa subsp. japonica (Rice)	35.16	219	131	5	7e-17	87.4	ABC2_membrane	PF01061.19	5e-22
comp22791_c0_seq1	K03859	-0.838182	3.79049	3.06e-11	2.29e-08	128	181	152	128	94	97	76	153.67ﾂｱ21.67	89.00ﾂｱ9.27	34.807	33.093	33.327	17.205	18.873	19.859	33.742ﾂｱ0.759	18.646ﾂｱ1.095	0.5526	sp|O59802|GPI2_SCHPO	Phosphatidylinositol N-acetylglucosaminyltransferase GPI2 subunit in Schizosaccharomyces pombe (strain 972 / ATCC 24843) (Fission yeast)	36	125	75	2	1e-14	75.1	GPI2	PF06432.6	2.2e-26
comp23485_c0_seq2	NoHit	-0.83654	4.17313	9.81e-14	1.16e-10	81	223	216	165	136	124	91	201.33ﾂｱ25.85	117.00ﾂｱ19.03	26.321	28.908	26.318	15.272	14.805	14.591	27.182ﾂｱ1.220	14.889ﾂｱ0.284	0.54777	sp|P82658|TL19_ARATH	Thylakoid lumenal 19 kDa protein, chloroplastic in Arabidopsis thaliana (Mouse-ear cress)	33.53	173	104	5	9e-18	84.7	PsbP	PF01789.11	1.1e-06
comp35257_c1_seq5	NoHit	-0.833868	1.73094	0.00031808	0.021598	1409	41	33	31	23	23	15	35.00ﾂｱ4.32	20.33ﾂｱ3.77	1.121	1.027	1.149	0.602	0.639	0.554	1.099ﾂｱ0.052	0.598ﾂｱ0.035	0.54485		NoAnnotationFound
comp23485_c0_seq1	NoHit	-0.832247	3.82821	4.5e-11	3.26e-08	132	157	173	141	101	102	72	157.00ﾂｱ13.06	91.67ﾂｱ13.91	22.51	28.118	27.341	13.785	14.796	14.028	25.990ﾂｱ2.481	14.203ﾂｱ0.431	0.5465	sp|P82658|TL19_ARATH	Thylakoid lumenal 19 kDa protein, chloroplastic in Arabidopsis thaliana (Mouse-ear cress)	33.33	174	105	5	1e-17	83.6	PsbP	PF01789.11	7.5e-07
comp20184_c2_seq1	K00128	-0.830425	3.15631	1.42e-07	4.81e-05	283	100	107	85	64	50	56	97.33ﾂｱ9.18	56.67ﾂｱ5.73	20.548	24.885	23.652	12.513	10.399	15.632	23.028ﾂｱ1.825	12.848ﾂｱ2.149	0.55794	sp|O34660|ALDH4_BACSU	Putative aldehyde dehydrogenase DhaS in Bacillus subtilis (strain 168)	64.63	82	29	0	7e-30	119
comp35708_c1_seq2	K10408	-0.823663	3.99993	6.64e-09	3.21e-06	198	164	202	163	106	129	77	176.33ﾂｱ18.15	104.00ﾂｱ21.28	4.63	6.467	6.197	2.846	3.683	2.949	5.765ﾂｱ0.810	3.159ﾂｱ0.373	0.54813	sp|Q63164|DYH1_RAT	Dynein heavy chain 1, axonemal in Rattus norvegicus (Rat)	47.93	1231	618	6	0	1182	Dynein_heavy	PF03028.10	9.1e-209
comp35068_c4_seq1	NoHit	-0.822707	2.43006	0.000402895	0.0250349	1538	47	54	70	35	34	32	57.00ﾂｱ9.63	33.67ﾂｱ1.25	15.739	20.418	31.841	11.162	11.517	14.563	22.666ﾂｱ6.763	12.414ﾂｱ1.526	0.54771		NoAnnotationFound
comp23605_c0_seq1	K08819	-0.820768	3.04908	1.8e-07	5.78e-05	298	113	91	70	66	61	34	91.33ﾂｱ17.56	53.67ﾂｱ14.06	10.268	9.376	8.59	5.703	5.608	4.199	9.411ﾂｱ0.685	5.170ﾂｱ0.688	0.54939	sp|Q9LFT8|CDKC1_ARATH	Cyclin-dependent kinase C-1 in Arabidopsis thaliana (Mouse-ear cress)	40.94	342	149	9	7e-65	222	Pkinase	PF00069.20	4.8e-61
comp25445_c0_seq1	NoHit	-0.819897	3.09033	5.47e-07	0.000146747	356	86	103	89	55	69	40	92.67ﾂｱ7.41	54.67ﾂｱ11.84	7.343	9.982	10.266	4.469	5.965	4.638	9.197ﾂｱ1.316	5.024ﾂｱ0.669	0.54631		NoAnnotationFound
comp16307_c0_seq1	NoHit	-0.812058	2.34128	3.92e-05	0.00469413	797	65	58	40	29	36	31	54.33ﾂｱ10.53	32.00ﾂｱ2.94	34.37	34.52	28.879	14.621	19.277	22.302	32.590ﾂｱ2.625	18.733ﾂｱ3.159	0.57484		NoAnnotationFound
comp22791_c0_seq2	K03859	-0.808049	5.53905	1.06e-13	1.23e-10	82	600	550	409	363	277	276	519.67ﾂｱ80.87	305.33ﾂｱ40.78	74.076	76.99	68.246	42.638	34.599	46.284	73.104ﾂｱ3.635	41.174ﾂｱ4.881	0.56323	sp|Q54M40|PIGC_DICDI	Putative phosphatidylinositol N-acetylglucosaminyltransferase subunit C in Dictyostelium discoideum (Slime mold)	39.02	123	74	1	6e-38	76.3	GPI2	PF06432.6	3.8e-40
comp26209_c0_seq1	K14572	-0.803191	3.54152	1.11e-07	3.87e-05	273	122	146	114	75	98	55	127.33ﾂｱ13.60	76.00ﾂｱ17.57	5.672	7.711	7.146	3.313	4.613	3.474	6.843ﾂｱ0.860	3.800ﾂｱ0.579	0.55538	sp|Q869L3|MDN1_DICDI	Midasin in Dictyostelium discoideum (Slime mold)	44.03	293	146	3	2e-69	256
comp12779_c0_seq1	NoHit	-0.803125	2.21992	8.51e-05	0.00835395	975	67	45	38	35	32	22	50.00ﾂｱ12.36	29.67ﾂｱ5.56	21.512	16.33	16.579	10.706	10.399	9.6	18.140ﾂｱ2.386	10.235ﾂｱ0.466	0.56424		NoAnnotationFound
comp29479_c0_seq1	NoHit	-0.798004	2.2518	5.41e-05	0.00587639	881	52	50	49	33	27	30	50.33ﾂｱ1.25	30.00ﾂｱ2.45	3.789	4.131	4.817	2.283	1.992	2.968	4.246ﾂｱ0.427	2.414ﾂｱ0.409	0.56876		NoAnnotationFound
comp36285_c0_seq8	K01596	-0.793747	7.58552	3.13e-09	1.65e-06	181	2012	2380	1972	1195	1360	1217	2121.33ﾂｱ183.63	1257.33ﾂｱ73.15	75.914	101.971	100.34	42.881	51.903	62.345	92.742ﾂｱ11.918	52.376ﾂｱ7.953	0.56476	sp|A3DJE3|PCKG_CLOTH	Phosphoenolpyruvate carboxykinase [GTP] in Clostridium thermocellum (strain ATCC 27405 / DSM 1237)	61.48	270	102	2	6e-107	351	PEPCK	PF00821.13	5.4e-296
comp36512_c0_seq2	NoHit	-0.791807	3.31032	1.91e-07	6.05e-05	302	101	122	99	71	63	59	107.33ﾂｱ10.40	64.33ﾂｱ4.99	3.789	5.191	5.006	2.526	2.386	3.006	4.662ﾂｱ0.622	2.639ﾂｱ0.265	0.56623	sp|Q80W93|HYDIN_MOUSE	Hydrocephalus-inducing protein in Mus musculus (Mouse)	37.16	907	530	16	0	597	Motile_Sperm	PF00635.21	2.9e-08
comp20343_c0_seq1	NoHit	-0.789799	2.06341	0.000322765	0.021777	1418	55	39	38	28	24	27	44.00ﾂｱ7.79	26.33ﾂｱ1.70	21.03	16.828	19.773	10.2	9.291	14.047	19.210ﾂｱ1.761	11.179ﾂｱ2.061	0.58197		NoAnnotationFound
comp18594_c0_seq1	NoHit	-0.78764	1.86147	0.000540543	0.0304029	1701	50	36	29	31	22	16	38.33ﾂｱ8.73	23.00ﾂｱ6.16	11.658	9.495	9.159	6.878	5.186	5.067	10.104ﾂｱ1.107	5.710ﾂｱ0.827	0.5652		NoAnnotationFound
comp20628_c0_seq2	NoHit	-0.787263	2.18417	0.000132401	0.0115682	1095	62	45	38	36	26	25	48.33ﾂｱ10.08	29.00ﾂｱ4.97	7.982	6.565	6.609	4.41	3.391	4.371	7.052ﾂｱ0.658	4.057ﾂｱ0.471	0.57541		NoAnnotationFound
comp22776_c2_seq1	NoHit	-0.785044	2.33296	3.86e-05	0.00464643	794	61	48	52	34	42	21	53.67ﾂｱ5.44	32.33ﾂｱ8.65	13.194	11.756	15.241	7.004	9.197	6.174	13.397ﾂｱ1.430	7.458ﾂｱ1.275	0.55675		NoAnnotationFound
comp27355_c0_seq1	NoHit	-0.784731	2.07006	0.000153302	0.0129223	1135	52	44	37	34	23	23	44.33ﾂｱ6.13	26.67ﾂｱ5.19	8.273	7.927	7.958	5.149	3.701	4.972	8.053ﾂｱ0.156	4.607ﾂｱ0.645	0.5722		NoAnnotationFound
comp14226_c0_seq1	NoHit	-0.783137	9.30503	2.08e-20	8.3e-17	24	7503	7693	5897	5133	4041	3534	7031.00ﾂｱ805.60	4236.00ﾂｱ667.19	6961.06	7979.73	7533.73	4541.64	3793.28	4459.29	7491.507ﾂｱ416.942	4264.737ﾂｱ335.061	0.56928		NoAnnotationFound
comp25029_c0_seq5	K07874	-0.782135	1.96645	0.000562983	0.0312607	1723	47	45	31	30	19	25	41.00ﾂｱ7.12	24.67ﾂｱ4.50	7.309	7.927	6.514	4.44	2.987	5.277	7.250ﾂｱ0.578	4.235ﾂｱ0.946	0.58415	sp|P20790|RAB8A_DICDI	Ras-related protein Rab-8A in Dictyostelium discoideum (Slime mold)	52.73	165	74	1	6e-58	190	Ras	PF00071.17	4e-54
comp28624_c0_seq1	NoHit	-0.780325	2.68883	3.08e-05	0.00389813	755	78	63	65	45	34	45	68.67ﾂｱ6.65	41.33ﾂｱ5.19	11.165	10.22	12.585	6.13	4.923	8.751	11.323ﾂｱ0.972	6.601ﾂｱ1.598	0.58302		NoAnnotationFound
comp31219_c0_seq3	NoHit	-0.779099	2.35846	4.31e-05	0.00498868	826	68	52	44	41	29	29	54.67ﾂｱ9.98	33.00ﾂｱ5.66	3.161	2.736	2.751	1.807	1.362	1.832	2.883ﾂｱ0.197	1.667ﾂｱ0.216	0.57843	sp|Q9S713|STT7_ARATH	Serine/threonine-protein kinase STN7, chloroplastic in Arabidopsis thaliana (Mouse-ear cress)	39.92	471	254	9	2e-90	301	Pkinase	PF00069.20	1.1e-26
comp35978_c1_seq4	NoHit	-0.778021	1.70075	0.000884653	0.0429196	1972	37	35	29	23	21	17	33.67ﾂｱ3.40	20.33ﾂｱ2.49	2.859	3.071	3.035	1.69	1.644	1.785	2.988ﾂｱ0.093	1.706ﾂｱ0.059	0.57114		Exostosin	PF03016.10	9.8e-10
comp36210_c0_seq1	K10408	-0.76934	5.42383	3.25e-13	3.46e-10	90	460	486	460	307	305	247	468.67ﾂｱ12.26	286.33ﾂｱ27.82	9.024	10.836	12.174	5.732	6.059	6.585	10.678ﾂｱ1.291	6.125ﾂｱ0.351	0.57368	sp|Q96JB1|DYH8_HUMAN	Dynein heavy chain 8, axonemal in Homo sapiens (Human)	49.06	1696	837	14	0	1560	Dynein_heavy	PF03028.10	5.3e-209
comp25191_c0_seq3	NoHit	-0.768324	2.11957	0.000145591	0.0124367	1120	50	51	37	33	34	17	46.00ﾂｱ6.38	28.00ﾂｱ7.79	14.338	16.536	14.398	9.015	9.873	6.632	15.091ﾂｱ1.022	8.507ﾂｱ1.371	0.56373		NoAnnotationFound
comp30459_c1_seq2	NoHit	-0.767944	5.4352	7.17e-18	1.81e-14	38	527	519	389	337	322	217	478.33ﾂｱ63.25	292.00ﾂｱ53.39	147.412	164.156	147.664	89.774	91.17	82.519	153.077ﾂｱ7.834	87.821ﾂｱ3.792	0.57371		NoAnnotationFound
comp28892_c0_seq1	K05850	-0.767198	4.49903	7.7e-11	5.42e-08	136	251	270	219	145	170	135	246.67ﾂｱ21.04	150.00ﾂｱ14.72	23.945	29.221	28.226	13.163	16.412	17.493	27.131ﾂｱ2.289	15.689ﾂｱ1.840	0.5783	sp|P23634|AT2B4_HUMAN	Plasma membrane calcium-transporting ATPase 4 in Homo sapiens (Human)	34.45	209	112	4	4e-20	96.7	Cation_ATPase_C	PF00689.16	5.6e-18
comp35585_c2_seq5	NoHit	-0.767183	3.2915	1.01e-06	0.000242016	401	104	131	84	77	73	45	106.33ﾂｱ19.26	65.00ﾂｱ14.24	8.273	11.82	9.022	5.829	5.871	4.857	9.705ﾂｱ1.526	5.519ﾂｱ0.468	0.56872		NoAnnotationFound
comp28637_c0_seq1	K00953	-0.76497	3.35111	9.8e-08	3.5e-05	268	129	119	85	76	73	54	111.00ﾂｱ18.83	67.67ﾂｱ9.74	15.829	16.557	14.102	8.87	9.065	8.999	15.496ﾂｱ1.030	8.978ﾂｱ0.081	0.5794	sp|O74841|FAD1_SCHPO	Probable FAD synthase in Schizosaccharomyces pombe (strain 972 / ATCC 24843) (Fission yeast)	39.39	198	105	6	1e-26	110	PAPS_reduct	PF01507.14	1.4e-24
comp36457_c0_seq1	NoHit	-0.76487	3.12557	8.61e-07	0.000210619	391	96	109	78	61	71	41	94.33ﾂｱ12.71	57.67ﾂｱ12.47	6.872	8.846	7.536	4.148	5.139	3.979	7.751ﾂｱ0.820	4.422ﾂｱ0.512	0.57054		NoAnnotationFound
comp27900_c0_seq1	NoHit	-0.760131	2.66177	0.000211473	0.0163164	1240	66	65	71	63	42	21	67.33ﾂｱ2.62	42.00ﾂｱ17.15	4.204	4.694	6.092	3.808	2.706	1.813	4.997ﾂｱ0.800	2.776ﾂｱ0.816	0.55559		NoAnnotationFound
comp19881_c0_seq3	NoHit	-0.759357	1.89505	0.000539873	0.0303831	1700	46	36	34	28	22	21	38.67ﾂｱ5.25	23.67ﾂｱ3.09	8.464	7.505	8.464	4.906	4.096	5.249	8.144ﾂｱ0.452	4.750ﾂｱ0.483	0.58332		NoAnnotationFound
comp17963_c0_seq1	K10876	-0.758639	3.50716	1.69e-06	0.000363392	446	111	141	114	78	72	74	122.00ﾂｱ13.49	74.67ﾂｱ2.49	3.072	4.434	4.258	2.06	2.02	2.787	3.921ﾂｱ0.605	2.289ﾂｱ0.353	0.58384	sp|A4IHD2|ARIP4_XENTR	Helicase ARIP4 in Xenopus tropicalis (Western clawed frog) (Silurana tropicalis)	31.13	816	429	23	6e-94	335	SNF2_N	PF00176.18	1.1e-46
comp33971_c0_seq3	K04459	-0.757536	2.70367	1.39e-05	0.00204512	648	82	73	54	39	53	36	69.67ﾂｱ11.67	42.67ﾂｱ7.41	4.013	4.056	3.562	1.817	2.621	2.386	3.877ﾂｱ0.223	2.275ﾂｱ0.338	0.58681	sp|Q6IVY4|SSH_XENLA	Protein phosphatase Slingshot homolog in Xenopus laevis (African clawed frog)	45.26	137	69	2	2e-28	125	DSPc	PF00782.15	2.4e-35
comp24137_c0_seq1	K04706	-0.757383	2.50929	2.1e-05	0.00286488	699	62	68	51	37	42	32	60.33ﾂｱ7.04	37.00ﾂｱ4.08	5.627	6.997	6.25	3.196	3.861	3.941	6.291ﾂｱ0.560	3.666ﾂｱ0.334	0.58277	sp|Q8CIE2|ZMIZ2_MOUSE	Zinc finger MIZ domain-containing protein 2 in Mus musculus (Mouse)	36.79	106	60	3	5e-13	75.1	zf-MIZ	PF02891.15	1.3e-14
comp14233_c0_seq1	NoHit	-0.749353	6.1041	7.43e-13	7.41e-10	96	858	694	705	476	480	428	752.33ﾂｱ74.85	461.33ﾂｱ23.63	37.711	34.629	41.791	19.896	21.344	25.547	38.044ﾂｱ2.933	22.262ﾂｱ2.397	0.58519		NoAnnotationFound
comp18254_c0_seq1	NoHit	-0.749086	2.83568	0.00014368	0.0123064	1117	65	93	69	40	58	42	75.67ﾂｱ12.36	46.67ﾂｱ8.06	6.973	11.323	10.002	4.09	6.303	6.127	9.433ﾂｱ1.821	5.507ﾂｱ1.004	0.58383		DUF946	PF06101.6	2.5e-06
comp14367_c0_seq1	NoHit	-0.745997	9.92568	3.69e-21	1.53e-17	23	12379	11317	8576	7992	6526	5384	10757.33ﾂｱ1602.21	6634.00ﾂｱ1067.45	6016.68	6196.75	5686.05	3703.2	3211.57	3560.63	5966.493ﾂｱ211.492	3491.799ﾂｱ206.527	0.58523		NoAnnotationFound
comp27962_c0_seq1	NoHit	-0.745991	1.97672	0.000347778	0.0228209	1458	47	39	37	30	27	19	41.00ﾂｱ4.32	25.33ﾂｱ4.64	4.17	3.926	4.427	2.536	2.424	2.29	4.174ﾂｱ0.205	2.417ﾂｱ0.101	0.57904		NoAnnotationFound
comp16909_c1_seq1	NoHit	-0.745527	2.00779	0.000368786	0.0238398	1480	41	46	39	33	30	15	42.00ﾂｱ2.94	26.00ﾂｱ7.87	22.252	28.097	28.911	17.079	16.487	11.08	26.420ﾂｱ2.966	14.882ﾂｱ2.699	0.5633		NoAnnotationFound
comp33107_c0_seq1	NoHit	-0.745044	2.17932	0.000355238	0.0231833	1466	41	58	43	33	33	22	47.33ﾂｱ7.59	29.33ﾂｱ5.19	33.047	52.375	47.619	25.375	26.924	24.125	44.347ﾂｱ8.223	25.475ﾂｱ1.145	0.57445		NoAnnotationFound
comp23359_c0_seq1	NoHit	-0.740715	3.24524	4.47e-07	0.000123297	347	108	114	84	68	73	49	102.00ﾂｱ12.96	63.33ﾂｱ10.34	15.728	18.818	16.548	9.423	10.756	9.696	17.031ﾂｱ1.307	9.958ﾂｱ0.575	0.58473	sp|Q3UVR3|TTBK2_MOUSE	Tau-tubulin kinase 2 in Mus musculus (Mouse)	34.29	105	60	4	5e-06	51.6
comp24798_c0_seq1	NoHit	-0.735024	3.72336	1.91e-08	8.18e-06	223	147	159	121	91	100	75	142.33ﾂｱ15.86	88.67ﾂｱ10.34	14.573	17.877	16.2	8.578	10.033	10.097	16.217ﾂｱ1.349	9.569ﾂｱ0.701	0.59012		NoAnnotationFound
comp36670_c0_seq1	NoHit	-0.734243	8.10584	9.5e-18	2.19e-14	41	3454	3226	2425	2345	1865	1474	3035.00ﾂｱ441.26	1894.67ﾂｱ356.20	1427.64	1504.12	1364.83	923.737	780.43	828.783	1432.198ﾂｱ56.960	844.317ﾂｱ59.527	0.58953		NoAnnotationFound
comp36566_c0_seq1	K02971	-0.734032	10.1356	2.02e-26	2.14e-22	9	13970	13015	10157	9158	7612	6338	12380.67ﾂｱ1619.98	7702.67ﾂｱ1153.04	4257.76	4483.2	4203.56	2658.55	2348.33	2626.49	4314.841ﾂｱ121.085	2544.455ﾂｱ139.300	0.5897	sp|P35687|RS21_ORYSJ	40S ribosomal protein S21 in Oryza sativa subsp. japonica (Rice)	59.72	72	29	0	4e-24	95.5
comp35855_c0_seq1	K10408	-0.733085	3.13489	3.12e-06	0.000604785	494	94	93	93	57	69	49	93.33ﾂｱ0.47	58.33ﾂｱ8.22	6.491	7.289	8.674	3.75	4.819	4.6	7.485ﾂｱ0.902	4.390ﾂｱ0.461	0.58654	sp|Q63170|DYH7_RAT	Dynein heavy chain 7, axonemal in Rattus norvegicus (Rat)	56.42	452	194	2	2e-170	543	Dynein_heavy	PF03028.10	7.9e-114
comp36512_c0_seq5	NoHit	-0.730833	3.60781	2.37e-08	9.99e-06	227	138	135	120	89	92	65	131.00ﾂｱ7.87	82.00ﾂｱ12.08	3.318	3.688	3.889	2.04	2.236	2.119	3.632ﾂｱ0.236	2.132ﾂｱ0.081	0.58708	sp|Q80W93|HYDIN_MOUSE	Hydrocephalus-inducing protein in Mus musculus (Mouse)	35.61	1376	805	27	0	825	Motile_Sperm	PF00635.21	1.3e-13
comp22962_c0_seq1	NoHit	-0.723626	11.569	1.53e-10	1e-07	146	44030	30579	26145	22262	22751	17444	33584.67ﾂｱ7604.55	20819.00ﾂｱ2394.82	1483.54	1170.12	1187.88	713.345	775.479	798.082	1280.514ﾂｱ143.741	762.302ﾂｱ35.827	0.59531	sp|Q3BAI2|YCX91_PHAAO	Uncharacterized protein ORF91 in Phalaenopsis aphrodite subsp. formosana (Moth orchid)	63.16	19	7	0	1e-18	30.4
comp18517_c0_seq1	NoHit	-0.722762	2.6159	7.69e-05	0.00770802	954	71	66	56	46	32	43	64.33ﾂｱ6.24	40.33ﾂｱ6.02	14.416	15.173	15.399	8.889	6.576	11.862	14.996ﾂｱ0.420	9.109ﾂｱ2.164	0.60745		NoAnnotationFound
comp12715_c0_seq1	NoHit	-0.721287	8.66766	8.3e-26	7.94e-22	10	4955	4767	3649	3244	2789	2347	4457.00ﾂｱ576.47	2793.33ﾂｱ366.21	3963.03	4271.85	4009.04	2474.82	2257.88	2554.18	4081.305ﾂｱ136.037	2428.961ﾂｱ125.236	0.59514		NoAnnotationFound
comp33140_c1_seq4	K01539	-0.72042	2.13269	0.00079843	0.0399102	1914	50	55	32	34	25	27	45.67ﾂｱ9.88	28.67ﾂｱ3.86	1.39	1.741	1.202	0.894	0.705	1.021	1.444ﾂｱ0.223	0.873ﾂｱ0.130	0.60494	sp|P18907|AT1A1_HORSE	Sodium/potassium-transporting ATPase subunit alpha-1 in Equus caballus (Horse)	40.56	1033	564	13	0	727	E1-E2_ATPase	PF00122.15	1.8e-52
comp32027_c0_seq16	NoHit	-0.719388	2.28241	0.000367016	0.0237735	1477	61	57	36	36	42	19	51.33ﾂｱ10.96	32.33ﾂｱ9.74	16.389	17.325	13.122	9.21	11.423	6.938	15.612ﾂｱ1.802	9.190ﾂｱ1.831	0.5887		NoAnnotationFound
comp30767_c0_seq6	NoHit	-0.716434	1.97973	0.000584941	0.0320705	1745	38	45	39	30	29	18	40.67ﾂｱ3.09	25.67ﾂｱ5.44	7.533	10.101	10.466	5.664	5.815	4.848	9.367ﾂｱ1.305	5.442ﾂｱ0.425	0.58108		NoAnnotationFound
comp36554_c0_seq1	NoHit	-0.716276	10.6106	9.6e-18	2.19e-14	42	18959	18892	13590	13065	10705	8672	17147.00ﾂｱ2515.33	10814.00ﾂｱ1795.09	6721.2	7562.85	6550.46	4412.85	3841.8	4181.08	6944.835ﾂｱ442.525	4145.244ﾂｱ234.502	0.59688		NoAnnotationFound
comp12747_c0_seq1	K03737	-0.716207	10.9653	5.8e-28	7.04e-24	7	23281	22268	19739	14561	15009	11621	21762.67ﾂｱ1489.51	13730.33ﾂｱ1502.70	418.672	454.919	478.471	249.009	273.042	283.746	450.687ﾂｱ24.596	268.599ﾂｱ14.525	0.59598	sp|Q94IN5|PNO_EUGGR	Pyruvate dehydrogenase [NADP(+)], mitochondrial in Euglena gracilis	99.83	1803	3	0	0	3739	POR_N	PF01855.14	3.5e-70
comp24299_c0_seq1	NoHit	-0.711638	2.27196	0.000289299	0.0201735	1372	50	49	51	36	31	28	50.00ﾂｱ0.82	31.67ﾂｱ3.30	11.345	12.577	15.683	7.772	7.121	8.637	13.202ﾂｱ1.825	7.843ﾂｱ0.621	0.59415		Linker_histone	PF00538.14	1.5e-18
comp30767_c0_seq2	NoHit	-0.710726	3.14584	0.000160916	0.0133524	1153	85	97	97	47	76	54	93.00ﾂｱ5.66	59.00ﾂｱ12.36	16.042	20.732	24.779	8.442	14.514	13.847	20.518ﾂｱ3.570	12.268ﾂｱ2.719	0.59793		NoAnnotationFound
comp31333_c0_seq8	NoHit	-0.704348	2.4049	0.000163149	0.0134909	1157	58	54	53	34	40	31	55.00ﾂｱ2.16	35.00ﾂｱ3.74	7.668	8.1	9.475	4.274	5.355	5.573	8.414ﾂｱ0.770	5.067ﾂｱ0.568	0.60227		NoAnnotationFound
comp18398_c0_seq1	NoHit	-0.699741	3.76369	1.87e-07	5.96e-05	300	170	145	124	124	100	58	146.33ﾂｱ18.80	94.00ﾂｱ27.28	33.507	32.368	33.095	23.267	19.944	15.536	32.990ﾂｱ0.471	19.582ﾂｱ3.167	0.5936		Mpv17_PMP22	PF04117.7	3.4e-10
comp22158_c0_seq1	NoHit	-0.698489	3.25046	1.5e-06	0.000329129	435	104	108	91	71	74	49	101.00ﾂｱ7.26	64.67ﾂｱ11.15	21.938	25.793	26.002	14.261	15.801	14.047	24.578ﾂｱ1.868	14.703ﾂｱ0.781	0.59824		Prefoldin_2	PF01920.15	5.3e-06
comp27445_c0_seq2	NoHit	-0.696641	2.09335	0.00108211	0.0489035	2117	56	45	32	38	25	22	44.33ﾂｱ9.81	28.33ﾂｱ6.94	7.275	6.629	5.618	4.692	3.288	3.884	6.507ﾂｱ0.682	3.955ﾂｱ0.575	0.60778		NoAnnotationFound
comp29809_c0_seq12	NoHit	-0.691857	2.67334	0.000390051	0.0246282	1513	56	85	59	46	52	31	66.67ﾂｱ13.02	43.00ﾂｱ8.83	32.644	55.717	47.019	25.569	30.691	24.593	45.127ﾂｱ9.514	26.951ﾂｱ2.674	0.59724		NoAnnotationFound
comp36277_c0_seq3	K03362	-0.691525	4.39196	9.93e-11	6.6e-08	144	239	228	208	176	145	114	225.00ﾂｱ12.83	145.00ﾂｱ25.31	4.585	4.975	5.386	3.216	2.818	2.968	4.982ﾂｱ0.327	3.001ﾂｱ0.164	0.60238	sp|P90648|MHCKB_DICDI	Myosin heavy chain kinase B in Dictyostelium discoideum (Slime mold)	29.11	237	154	5	5e-22	107	WD40	PF00400.27	2.9e-26
comp28678_c0_seq3	NoHit	-0.690779	2.75804	0.000108808	0.0101759	1023	97	62	56	56	49	33	71.67ﾂｱ18.08	46.00ﾂｱ9.63	17.689	12.805	13.818	9.715	9.037	8.178	14.771ﾂｱ2.105	8.977ﾂｱ0.629	0.60776		NoAnnotationFound
comp21091_c0_seq2	K12733	-0.689762	3.61656	1.32e-07	4.54e-05	278	144	137	111	87	96	69	130.67ﾂｱ14.20	84.00ﾂｱ11.22	46.084	49.542	48.262	26.521	31.104	30.032	47.963ﾂｱ1.428	29.219ﾂｱ1.957	0.60921	sp|Q7SF72|PPIL1_NEUCR	Peptidyl-prolyl cis-trans isomerase-like 1 in Neurospora crassa (strain ATCC 24698 / 74-OR23-1A / CBS 708.71 / DSM 1257 / FGSC 987)	70.64	109	32	0	6e-41	141	Pro_isomerase	PF00160.16	6e-27
comp8150_c0_seq1	K02921	-0.689555	9.91129	9.12e-24	6.71e-20	13	11752	10969	8679	7753	6603	5731	10466.67ﾂｱ1303.86	6695.67ﾂｱ828.07	5062.21	5328.22	5092.81	3183.05	2879.66	3358.4	5161.082ﾂｱ118.845	3140.369ﾂｱ197.760	0.60847	sp|Q00VK4|RL37A_OSTTA	60S ribosomal protein L37a in Ostreococcus tauri	70.65	92	27	0	2e-38	131
comp20264_c0_seq2	K14640	-0.687351	8.4576	5.41e-11	3.85e-08	134	4895	3667	2972	2973	2568	1872	3844.67ﾂｱ795.05	2471.00ﾂｱ454.68	271.305	230.731	222.245	156.728	143.994	140.904	241.427ﾂｱ21.409	147.209ﾂｱ6.848	0.60975	sp|Q5XHF9|S20A2_XENLA	Sodium-dependent phosphate transporter 2 in Xenopus laevis (African clawed frog)	31.72	290	180	8	5e-30	129	PHO4	PF01384.15	8.3e-65
comp21521_c0_seq1	NoHit	-0.686463	3.99809	4.21e-09	2.18e-06	185	190	173	149	117	122	91	170.67ﾂｱ16.82	110.00ﾂｱ13.59	52.149	53.695	55.493	30.582	33.894	33.954	53.779ﾂｱ1.366	32.810ﾂｱ1.576	0.6101		NoAnnotationFound
comp17904_c0_seq1	K02693	-0.683528	9.63126	7.89e-18	1.94e-14	39	10269	8893	6769	6591	5762	4357	8643.67ﾂｱ1439.70	5570.00ﾂｱ922.08	1997.04	1958.48	1782.45	1220.11	1133.98	1151.45	1912.658ﾂｱ93.408	1168.513ﾂｱ37.172	0.61094	sp|P12352|PSAE_CHLRE	Photosystem I reaction center subunit IV, chloroplastic in Chlamydomonas reinhardtii (Chlamydomonas smithii)	74.07	54	13	1	1e-21	90.9	PSI_PsaE	PF02427.12	3.6e-28
comp34290_c0_seq4	K08912	-0.682846	7.1368	3.91e-12	3.37e-09	111	1525	1709	1317	993	1112	830	1517.00ﾂｱ160.13	978.33ﾂｱ115.59	116.45	148.096	135.754	72.132	85.91	86.079	133.433ﾂｱ13.023	81.374ﾂｱ6.535	0.60985	sp|P07370|CB2B_SOLLC	Chlorophyll a-b binding protein 1B, chloroplastic in Solanum lycopersicum (Tomato) (Lycopersicon esculentum)	63.95	233	79	3	9e-97	300	Chloroa_b-bind	PF00504.16	2.8e-47
comp23373_c0_seq3	NoHit	-0.681356	2.42452	0.000209405	0.016196	1237	56	63	48	45	32	31	55.67ﾂｱ6.13	36.00ﾂｱ6.38	21.904	27.815	25.549	16.777	12.673	16.491	25.089ﾂｱ2.435	15.314ﾂｱ1.871	0.61038		NoAnnotationFound
comp22467_c0_seq1	NoHit	-0.67917	2.49577	0.000113095	0.010394	1041	61	64	51	45	39	30	58.67ﾂｱ5.56	38.00ﾂｱ6.16	7.096	8.435	8.01	4.974	4.584	4.743	7.847ﾂｱ0.559	4.767ﾂｱ0.160	0.60754		NoAnnotationFound
comp17332_c0_seq2	K10419	-0.678573	5.73383	1.45e-13	1.67e-10	83	631	633	462	459	376	286	575.33ﾂｱ80.14	373.67ﾂｱ70.65	166.469	188.889	165.34	115.314	100.405	102.57	173.566ﾂｱ10.845	106.096ﾂｱ6.578	0.61128	sp|Q9DAJ5|DLRB2_MOUSE	Dynein light chain roadblock-type 2 in Mus musculus (Mouse)	67.37	95	30	1	3e-39	135	Robl_LC7	PF03259.12	5.9e-23
comp31935_c0_seq1	NoHit	-0.678089	3.1371	0.000198257	0.015522	1222	82	119	77	60	78	43	92.67ﾂｱ18.73	60.33ﾂｱ14.29	11.019	18.125	13.986	7.665	10.606	7.844	14.377ﾂｱ2.914	8.705ﾂｱ1.346	0.60552		NoAnnotationFound
comp14233_c0_seq2	NoHit	-0.676827	6.07048	1.57e-09	8.88e-07	169	808	663	689	473	480	439	720.00ﾂｱ63.12	464.00ﾂｱ17.91	34.359	32.011	39.514	19.128	20.648	25.347	35.295ﾂｱ3.134	21.708ﾂｱ2.647	0.61505		NoAnnotationFound
comp32583_c0_seq2	K03768	-0.676731	2.87781	1.24e-05	0.00187127	632	80	80	71	58	53	39	77.00ﾂｱ4.24	50.00ﾂｱ8.04	6.154	6.986	7.378	4.245	4.124	4.075	6.839ﾂｱ0.510	4.148ﾂｱ0.071	0.60655	sp|Q5B4R3|PPIB_EMENI	Peptidyl-prolyl cis-trans isomerase B in Emericella nidulans (strain FGSC A4 / ATCC 38163 / CBS 112.46 / NRRL 194 / M139) (Aspergillus nidulans)	35.48	186	89	7	1e-21	97.8	FeThRed_A	PF02941.10	1.7e-10
comp29710_c3_seq1	NoHit	-0.675853	2.63056	6.43e-05	0.00670757	917	66	73	55	48	47	31	64.67ﾂｱ7.41	42.00ﾂｱ7.79	19.472	24.355	22.028	13.494	14.035	12.435	21.952ﾂｱ1.994	13.321ﾂｱ0.665	0.60687		NoAnnotationFound
comp35505_c0_seq1	NoHit	-0.67539	5.66505	1.12e-14	1.45e-11	74	661	535	449	393	389	284	548.33ﾂｱ87.06	355.33ﾂｱ50.47	56.756	52.127	52.057	32.098	33.791	33.124	53.647ﾂｱ2.199	33.004ﾂｱ0.696	0.61522		LRR_6	PF13516.1	1.6e-18
comp14248_c0_seq1	K02915	-0.673952	11.0448	1.2e-19	4.24e-16	27	27018	23336	18455	17614	14815	12128	22936.33ﾂｱ3507.23	14852.33ﾂｱ2239.81	8259.16	8062.36	7660.81	5128.64	4584.17	5040.95	7994.108ﾂｱ248.996	4917.919ﾂｱ238.698	0.61519	sp|P87262|RL34A_YEAST	60S ribosomal protein L34-A in Saccharomyces cerevisiae (strain ATCC 204508 / S288c) (Baker's yeast)	50.96	104	49	2	1e-20	87	Ribosomal_L34e	PF01199.13	1.4e-23
comp26652_c0_seq1	NoHit	-0.673135	5.082	1.08e-09	6.24e-07	165	392	356	336	227	257	218	361.33ﾂｱ23.17	234.00ﾂｱ16.67	25.951	26.755	30.018	14.3	17.21	19.602	27.575ﾂｱ1.759	17.037ﾂｱ2.168	0.61788	sp|B7KA41|CCSA_CYAP7	Cytochrome c biogenesis protein CcsA in Cyanothece sp. (strain PCC 7424) (Synechococcus sp. (strain ATCC 29155))	50.31	324	146	5	1e-98	310	Cytochrom_C_asm	PF01578.15	6e-68
comp16878_c0_seq1	K01633	-0.672479	3.7961	6.21e-07	0.000160995	369	162	169	113	95	112	81	148.00ﾂｱ24.91	96.00ﾂｱ12.68	39.661	46.817	37.512	22.15	27.75	26.959	41.330ﾂｱ3.978	25.620ﾂｱ2.475	0.61989	sp|P28823|FOLB_BACSU	Dihydroneopterin aldolase in Bacillus subtilis (strain 168)	43.44	122	66	2	4e-25	100	FolB	PF02152.13	2.9e-25
comp22226_c0_seq1	K03767	-0.672034	3.65258	5.69e-07	0.000150456	362	152	138	111	111	77	73	133.67ﾂｱ17.02	87.00ﾂｱ17.05	26.478	27.242	26.171	18.409	13.575	17.283	26.630ﾂｱ0.450	16.422ﾂｱ2.065	0.61669	sp|P42693|PPIA_ACIAD	Peptidyl-prolyl cis-trans isomerase in Acinetobacter baylyi (strain ATCC 33305 / BD413 / ADP1)	24.47	94	57	3	9e-15	40.4	Pro_isomerase	PF00160.16	2.3e-14
comp18256_c0_seq2	K06995	-0.669837	2.50226	0.000482953	0.0283818	1628	78	55	44	40	40	35	59.00ﾂｱ14.17	38.33ﾂｱ2.36	27.846	22.17	21.354	13.601	14.458	16.996	23.790ﾂｱ2.887	15.018ﾂｱ1.442	0.6313		NoAnnotationFound
comp24525_c0_seq3	NoHit	-0.668267	3.64197	2.92e-07	8.57e-05	326	138	140	119	110	86	64	132.33ﾂｱ9.46	86.67ﾂｱ18.79	7.746	8.922	9.012	5.877	4.885	4.877	8.560ﾂｱ0.577	5.213ﾂｱ0.470	0.60904	sp|Q9PJT5|Y742_CHLMU	Probable transcriptional regulatory protein TC_0742 in Chlamydia muridarum (strain MoPn / Nigg)	38.77	227	133	4	5e-42	156	Transcrip_reg	PF01709.15	2.3e-59
comp35855_c0_seq3	K10408	-0.668194	2.63757	0.000132675	0.011571	1097	69	59	65	41	48	37	64.33ﾂｱ4.11	42.00ﾂｱ4.55	2.343	2.271	2.983	1.321	1.653	1.708	2.532ﾂｱ0.320	1.561ﾂｱ0.171	0.61645	sp|Q8WXX0|DYH7_HUMAN	Dynein heavy chain 7, axonemal in Homo sapiens (Human)	50.55	1001	476	10	0	1001	Dynein_heavy	PF03028.10	6.9e-215
comp12643_c0_seq3	NoHit	-0.667612	2.51819	0.000127602	0.0113037	1080	70	54	55	47	45	25	59.67ﾂｱ7.32	39.00ﾂｱ9.93	15.851	13.832	16.874	10.132	10.305	7.692	15.519ﾂｱ1.264	9.376ﾂｱ1.193	0.60421		NoAnnotationFound
comp23997_c0_seq1	NoHit	-0.663619	2.79079	0.000199644	0.0155795	1226	77	83	57	65	36	41	72.33ﾂｱ11.12	47.33ﾂｱ12.66	15.447	18.85	15.483	12.415	7.309	11.175	16.593ﾂｱ1.596	10.300ﾂｱ2.174	0.62073		NoAnnotationFound
comp28043_c0_seq2	NoHit	-0.658487	3.47413	1.81e-06	0.000379881	455	129	132	92	88	85	59	117.67ﾂｱ18.19	77.33ﾂｱ13.02	19.091	22.138	18.413	12.396	12.729	11.862	19.881ﾂｱ1.620	12.329ﾂｱ0.357	0.62017	sp|Q6CHU5|NPC2_YARLI	Phosphatidylglycerol/phosphatidylinositol transfer protein in Yarrowia lipolytica (strain CLIB 122 / E 150) (Yeast) (Candida lipolytica)	33.33	123	74	3	1e-12	68.2
comp8611_c0_seq1	NoHit	-0.658161	6.05158	1.54e-14	1.96e-11	75	758	786	589	506	482	408	711.00ﾂｱ87.02	465.33ﾂｱ41.71	184.27	216.185	194.114	117.121	118.592	134.816	198.190ﾂｱ13.344	123.510ﾂｱ8.017	0.62319		NoAnnotationFound
comp21180_c1_seq1	K01118	-0.657171	4.01481	2.23e-06	0.000454417	469	207	190	123	129	136	77	173.33ﾂｱ36.26	114.00ﾂｱ26.32	48.696	50.58	39.219	28.892	32.382	24.621	46.165ﾂｱ4.971	28.632ﾂｱ3.174	0.62021	sp|Q47G91|AZOR_DECAR	FMN-dependent NADH-azoreductase in Dechloromonas aromatica (strain RCB)	59.84	122	49	0	7e-46	156	Flavodoxin_2	PF02525.12	5.2e-20
comp12657_c0_seq1	NoHit	-0.655488	5.49232	2.64e-13	2.87e-10	88	527	528	393	384	315	255	482.67ﾂｱ63.41	318.00ﾂｱ52.71	123.131	139.596	124.455	85.422	74.486	80.983	129.061ﾂｱ7.469	80.297ﾂｱ4.491	0.62217		NoAnnotationFound
comp12657_c0_seq3	NoHit	-0.654515	6.85359	1.35e-22	7.61e-19	17	1400	1245	1077	968	814	672	1240.67ﾂｱ131.90	818.00ﾂｱ120.87	285.306	287.27	297.258	187.786	167.874	186.11	289.945ﾂｱ5.233	180.590ﾂｱ9.018	0.62284		NoAnnotationFound
comp35300_c0_seq6	NoHit	-0.651272	2.80954	0.000188374	0.0149569	1204	68	87	63	46	58	40	72.67ﾂｱ10.34	48.00ﾂｱ7.48	11.49	16.665	14.408	7.403	9.92	9.19	14.188ﾂｱ2.118	8.838ﾂｱ1.057	0.62294		NoAnnotationFound
comp34103_c0_seq7	K07238	-0.650882	4.49214	4.25e-06	0.000788918	516	309	249	169	206	156	117	242.33ﾂｱ57.35	159.67ﾂｱ36.43	16.624	15.216	12.268	10.541	8.492	8.551	14.703ﾂｱ1.815	9.195ﾂｱ0.952	0.6254	sp|B3QP89|ZUPT_CHLP8	Zinc transporter ZupT in Chlorobaculum parvum (strain NCIB 8327) (Chlorobium vibrioforme subsp. thiosulfatophilum (strain DSM 263 / NCIB 8327))	42.55	188	91	5	1e-37	145	Zip	PF02535.17	2e-31
comp8222_c0_seq1	NoHit	-0.65081	6.08671	1.64e-15	2.38e-12	66	828	782	582	570	508	371	730.67ﾂｱ106.79	483.00ﾂｱ83.14	364.337	387.976	348.945	239.061	226.315	222.097	367.086ﾂｱ16.052	229.158ﾂｱ7.211	0.62426	sp|Q8R3L0|MMGT2_MOUSE	Membrane magnesium transporter 2 in Mus musculus (Mouse)	34.07	91	59	1	7e-12	62.8
comp35937_c1_seq8	NoHit	-0.650432	2.44014	0.000187946	0.0149569	1201	62	57	49	43	40	28	56.00ﾂｱ5.35	37.00ﾂｱ6.48	2.197	2.293	2.34	1.447	1.437	1.346	2.277ﾂｱ0.060	1.410ﾂｱ0.045	0.61949		NoAnnotationFound
comp19290_c0_seq1	K03872	-0.649969	4.46031	1.81e-09	1.01e-06	172	263	258	184	176	171	119	235.00ﾂｱ36.12	155.33ﾂｱ25.77	55.591	61.741	52.689	35.42	36.581	34.183	56.674ﾂｱ3.774	35.395ﾂｱ0.979	0.62454	sp|Q54Q05|ELOC_DICDI	Transcription elongation factor B polypeptide 1 in Dictyostelium discoideum (Slime mold)	38.78	98	57	1	4e-16	75.9	Skp1_POZ	PF03931.10	1.6e-06
comp14317_c0_seq1	NoHit	-0.649943	9.93995	9.91e-18	2.21e-14	43	11880	11385	8483	8384	7362	5306	10582.67ﾂｱ1498.38	7017.33ﾂｱ1280.00	3557.07	3853.09	3448.52	2390.96	2231.21	2160.08	3619.559ﾂｱ170.976	2260.748ﾂｱ96.542	0.62459		NoAnnotationFound
comp8131_c0_seq1	NoHit	-0.645732	6.20368	3.06e-16	5.13e-13	57	928	799	647	626	544	405	791.33ﾂｱ114.85	525.00ﾂｱ91.22	471.191	456.866	448.369	303.042	279.674	279.814	458.809ﾂｱ9.418	287.510ﾂｱ10.983	0.62665	sp|O64818|Y2309_ARATH	Uncharacterized protein At2g23090 in Arabidopsis thaliana (Mouse-ear cress)	43.04	79	41	2	7e-11	58.9
comp36582_c0_seq1	K02980	-0.643977	8.23527	2.11e-15	2.97e-12	68	3812	3383	2544	2510	2133	1781	3246.33ﾂｱ526.60	2141.33ﾂｱ297.67	4157.05	4113.74	3830.75	2609.15	2351.8	2639.26	4033.844ﾂｱ144.696	2533.403ﾂｱ128.998	0.62804	sp|Q5I7K3|RS29_WHEAT	40S ribosomal protein S29 in Triticum aestivum (Wheat)	58.18	55	22	1	1e-15	69.7
comp33554_c2_seq1	NoHit	-0.641856	2.63077	0.000190965	0.0150869	1211	61	71	59	46	44	37	63.67ﾂｱ5.25	42.33ﾂｱ3.86	119.477	153.201	161.303	85.5	86.699	97.808	144.660ﾂｱ18.112	90.002ﾂｱ5.541	0.62217		NoAnnotationFound
comp28355_c0_seq1	NoHit	-0.64177	4.38277	4.29e-09	2.2e-06	186	245	238	181	175	141	125	221.33ﾂｱ28.66	147.00ﾂｱ20.85	14.595	16.092	14.545	9.919	8.492	10.116	15.077ﾂｱ0.718	9.509ﾂｱ0.724	0.63071		NoAnnotationFound
comp17689_c0_seq1	NoHit	-0.641765	4.83703	5.31e-10	3.24e-07	157	362	298	253	237	192	176	304.33ﾂｱ44.72	201.67ﾂｱ25.82	114.432	106.438	108.624	71.365	61.438	75.648	109.831ﾂｱ3.373	69.484ﾂｱ5.952	0.63264	sp|A6TEB3|LSRG_KLEP7	Autoinducer 2-degrading protein LsrG in Klebsiella pneumoniae subsp. pneumoniae (strain ATCC 700721 / MGH 78578)	50	92	46	0	2e-15	72.4
comp32708_c1_seq10	NoHit	-0.641437	2.53406	0.000281038	0.0197995	1358	63	63	54	54	43	23	60.00ﾂｱ4.24	40.00ﾂｱ12.83	12.253	13.875	14.218	9.996	8.464	6.079	13.449ﾂｱ0.857	8.180ﾂｱ1.612	0.60824	sp|Q7PC81|AB43G_ARATH	ABC transporter G family member 43 in Arabidopsis thaliana (Mouse-ear cress)	23.24	142	104	3	1e-08	58.9	ABC2_membrane	PF01061.19	3e-32
comp22455_c0_seq1	NoHit	-0.640011	3.26376	1.37e-05	0.00203206	645	99	107	94	76	68	56	100.00ﾂｱ5.35	66.67ﾂｱ8.22	9.73	11.929	12.479	7.101	6.764	7.472	11.379ﾂｱ1.188	7.112ﾂｱ0.289	0.62505	sp|Q7ZWB2|UBL4A_DANRE	Ubiquitin-like protein 4A in Danio rerio (Zebrafish) (Brachydanio rerio)	42.86	77	40	1	4e-06	50.1	ubiquitin	PF00240.18	7.8e-12
comp18366_c0_seq1	NoHit	-0.638051	5.4046	6.95e-13	7e-10	95	510	482	365	361	300	243	452.33ﾂｱ62.80	301.33ﾂｱ48.18	168.52	179.924	163.875	113.633	100.339	109.183	170.773ﾂｱ6.743	107.718ﾂｱ5.525	0.63077	sp|Q54Y67|BL1S2_DICDI	Biogenesis of lysosome-related organelles complex 1 subunit 2 in Dictyostelium discoideum (Slime mold)	34.09	88	58	0	8e-12	64.3	BLOC1_2	PF10046.4	1.1e-20
comp35557_c0_seq1	K02976	-0.635883	9.77914	1.19e-19	4.24e-16	26	10907	9793	7603	7281	6273	5235	9434.33ﾂｱ1372.49	6263.00ﾂｱ835.31	3603.91	3655.5	3413.57	2291.83	2098.18	2352.22	3557.659ﾂｱ104.043	2247.408ﾂｱ108.363	0.63171	sp|P21772|RS26_NEUCR	40S ribosomal protein S26E in Neurospora crassa (strain ATCC 24698 / 74-OR23-1A / CBS 708.71 / DSM 1257 / FGSC 987)	70.13	77	22	1	5e-32	116	Ribosomal_S26e	PF01283.14	7.1e-48
comp18042_c0_seq2	K04079	-0.635471	5.18569	3.58e-13	3.72e-10	92	404	407	346	290	272	212	385.67ﾂｱ28.08	258.00ﾂｱ33.35	53.92	61.579	62.428	36.829	36.731	38.44	59.309ﾂｱ3.826	37.333ﾂｱ0.784	0.62948	sp|P06660|HSP85_TRYCR	Heat shock-like 85 kDa protein in Trypanosoma cruzi	82.35	34	6	0	2e-10	65.1
comp32806_c1_seq1	K02964	-0.63412	11.1358	1.16e-17	2.53e-14	44	28408	24476	19596	19404	16191	12797	24160.00ﾂｱ3604.42	16130.67ﾂｱ2697.63	5907.16	5762.18	5519.37	3841.05	3407.2	3616.41	5729.571ﾂｱ159.985	3621.552ﾂｱ177.155	0.63208	sp|Q8ISP0|RS18_BRABE	40S ribosomal protein S18 in Branchiostoma belcheri (Amphioxus)	66.91	136	44	1	3e-66	208	Ribosomal_S13	PF00416.17	8.8e-37
comp20264_c0_seq1	K14640	-0.634062	8.72935	2.58e-10	1.66e-07	149	5752	4491	3488	3642	3162	2341	4577.00ﾂｱ926.27	3048.33ﾂｱ537.18	289.566	256.686	236.874	174.38	161.035	160.038	261.042ﾂｱ21.731	165.151ﾂｱ6.539	0.63266	sp|Q5XHF9|S20A2_XENLA	Sodium-dependent phosphate transporter 2 in Xenopus laevis (African clawed frog)	36.53	167	106	0	3e-24	112	PHO4	PF01384.15	1.8e-88
comp34750_c0_seq1	NoHit	-0.632725	2.47585	0.000643353	0.0344442	1786	62	68	42	44	41	30	57.33ﾂｱ11.12	38.33ﾂｱ6.02	32.946	40.685	30.481	22.295	22.067	21.701	34.704ﾂｱ4.347	22.021ﾂｱ0.245	0.63455		NoAnnotationFound
comp36577_c0_seq1	K02957	-0.630952	10.3657	5.04e-17	9.46e-14	51	16693	14217	11540	11150	9297	7847	14150.00ﾂｱ2104.24	9431.33ﾂｱ1351.79	6152.82	5915.82	5785.26	3915.84	3469.05	3933.76	5951.298ﾂｱ152.137	3772.886ﾂｱ214.968	0.63396	sp|P62246|RS15A_RAT	40S ribosomal protein S15a in Rattus norvegicus (Rat)	75.38	130	32	0	9e-71	215	Ribosomal_S8	PF00410.14	2.6e-25
comp18047_c0_seq1	NoHit	-0.629574	4.43508	6.19e-08	2.41e-05	246	281	228	181	192	148	122	230.00ﾂｱ40.85	154.00ﾂｱ28.89	170.549	155.569	150.289	111.137	90.954	100.775	158.802ﾂｱ8.581	100.955ﾂｱ8.241	0.63573		NoAnnotationFound
comp36561_c0_seq1	K02898	-0.62873	11.4203	7.5e-17	1.35e-13	53	34681	29744	23749	23546	19584	15862	29391.33ﾂｱ4469.93	19664.00ﾂｱ3137.49	10507.3	10185.3	9769.94	6794.72	6005.84	6534.19	10154.172ﾂｱ301.825	6444.918ﾂｱ328.186	0.63471	sp|Q9FJX2|RL262_ARATH	60S ribosomal protein L26-2 in Arabidopsis thaliana (Mouse-ear cress)	58.27	139	58	0	9e-40	137
comp17812_c0_seq1	NoHit	-0.628666	2.56481	0.000480732	0.028286	1626	62	70	50	49	35	38	60.67ﾂｱ8.22	40.67ﾂｱ6.02	45.064	57.08	49.854	33.972	25.759	37.59	50.666ﾂｱ4.939	32.440ﾂｱ4.950	0.64029		NoAnnotationFound
comp36607_c0_seq1	K02918	-0.627866	10.2821	6.97e-18	1.8e-14	37	15522	13797	10722	10691	8990	7147	13347.00ﾂｱ1985.26	8942.67ﾂｱ1447.22	5247.68	5268.75	4926.46	3443.33	3076.68	3285.86	5147.632ﾂｱ156.630	3268.624ﾂｱ150.176	0.63498	sp|P17078|RL35_RAT	60S ribosomal protein L35 in Rattus norvegicus (Rat)	60.16	123	49	0	1e-28	107	Ribosomal_L29	PF00831.18	3.3e-17
comp8184_c0_seq1	K01527	-0.626728	10.4778	3.03e-17	5.92e-14	49	17881	15651	12313	12282	10242	8211	15281.67ﾂｱ2288.08	10245.00ﾂｱ1661.98	5291.78	5235.77	4947.01	3461.92	3068.04	3303.89	5158.188ﾂｱ151.066	3277.950ﾂｱ161.843	0.63548	sp|Q6PC91|BT3L4_DANRE	Transcription factor BTF3 homolog 4 in Danio rerio (Zebrafish) (Brachydanio rerio)	56.9	116	50	0	2e-42	145	NAC	PF01849.13	1.8e-19
comp30881_c0_seq3	K10408	-0.625337	4.3779	3.09e-07	9.03e-05	327	207	253	196	170	164	110	218.67ﾂｱ24.69	148.00ﾂｱ26.98	10.369	14.384	13.238	8.092	8.304	7.482	12.664ﾂｱ1.689	7.959ﾂｱ0.348	0.62855	sp|P23098|DYHC_TRIGR	Dynein beta chain, ciliary in Tripneustes gratilla (Hawaian sea urchin) (Echinus gratilla)	49.9	507	243	5	2e-153	502	Dynein_heavy	PF03028.10	1.6e-169
comp25891_c0_seq1	NoHit	-0.624859	3.51328	1.21e-05	0.00184244	629	135	138	88	102	83	58	120.33ﾂｱ22.90	81.00ﾂｱ18.02	12.477	14.47	10.983	8.967	7.76	7.281	12.643ﾂｱ1.428	8.003ﾂｱ0.709	0.63298	sp|O82178|PP186_ARATH	Pentatricopeptide repeat-containing protein At2g35130 in Arabidopsis thaliana (Mouse-ear cress)	20.82	245	187	2	6e-09	61.6	PPR	PF01535.15	6.2e-21
comp9861_c0_seq1	NoHit	-0.624749	3.58976	5.29e-06	0.000953613	530	135	137	105	95	78	80	125.67ﾂｱ14.64	84.33ﾂｱ7.59	55.131	63.114	58.381	36.974	32.25	44.442	58.875ﾂｱ3.278	37.889ﾂｱ5.019	0.64355		NoAnnotationFound
comp23244_c0_seq1	K02927	-0.624454	10.2966	2.37e-23	1.48e-19	15	15024	13733	11485	10851	8953	7310	13414.00ﾂｱ1462.29	9038.00ﾂｱ1446.86	4763.86	4920.44	4946.63	3277.42	2873.61	3151.77	4876.975ﾂｱ80.697	3100.933ﾂｱ168.727	0.63583	sp|P14795|RL40_TRYCR	Ubiquitin-60S ribosomal protein L40 in Trypanosoma cruzi	53.49	129	56	4	3e-40	138	Ribosomal_L40e	PF01020.12	7.4e-28
comp23387_c1_seq1	NoHit	-0.624398	4.8604	6.79e-09	3.27e-06	199	300	345	273	219	230	170	306.00ﾂｱ29.70	206.33ﾂｱ26.08	115.149	149.448	142.574	80.098	89.376	88.751	135.724ﾂｱ14.817	86.075ﾂｱ4.234	0.6342		NoAnnotationFound
comp8252_c0_seq1	NoHit	-0.624239	8.78359	2.58e-22	1.3e-18	19	5289	4960	3873	3740	3185	2568	4707.33ﾂｱ605.06	3164.33ﾂｱ478.69	967.728	1027.93	959.249	651.345	589.728	638.493	984.970ﾂｱ30.576	626.522ﾂｱ26.541	0.63608		UCR_hinge	PF02320.11	3.7e-08
comp8153_c0_seq1	K02868	-0.623273	11.3095	1.32e-15	2e-12	63	32389	27213	21956	21676	18048	14951	27186.00ﾂｱ4259.30	18225.00ﾂｱ2748.32	7251.95	6896.34	6661.52	4620.58	4089.66	4549.81	6936.602ﾂｱ242.717	4420.016ﾂｱ235.378	0.6372	sp|P42922|RL11_LEICH	60S ribosomal protein L11 in Leishmania chagasi	75.6	168	41	0	8e-79	240	Ribosomal_L5_C	PF00673.16	3.2e-23
comp12730_c0_seq1	K08738	-0.622948	11.3876	1.7e-16	2.96e-13	55	31186	28745	25517	22480	18393	16582	28482.67ﾂｱ2321.78	19151.67ﾂｱ2466.88	9097.47	9479.47	10104.4	6245.75	5430.96	6576.71	9560.457ﾂｱ415.065	6084.474ﾂｱ481.454	0.63642	sp|P00076|CYC_EUGGR	Cytochrome c in Euglena gracilis	100	102	0	0	5e-70	214	Cytochrom_C	PF00034.16	6.6e-08
comp34103_c0_seq18	K07238	-0.62288	4.40697	2.44e-08	1.02e-05	228	258	242	174	160	172	121	224.67ﾂｱ36.42	151.00ﾂｱ21.77	14.192	15.108	12.911	8.374	9.573	9.037	14.070ﾂｱ0.901	8.995ﾂｱ0.490	0.63929	sp|B3QP89|ZUPT_CHLP8	Zinc transporter ZupT in Chlorobaculum parvum (strain NCIB 8327) (Chlorobium vibrioforme subsp. thiosulfatophilum (strain DSM 263 / NCIB 8327))	42.31	182	83	3	5e-37	144	Zip	PF02535.17	1e-32
comp29165_c0_seq16	NoHit	-0.622229	3.94095	3.48e-05	0.00427194	778	152	177	150	104	107	110	159.67ﾂｱ12.28	107.00ﾂｱ2.45	42.867	56.442	57.411	27.94	30.55	42.181	52.240ﾂｱ6.640	33.557ﾂｱ6.190	0.64237		NoAnnotationFound
comp21934_c0_seq2	NoHit	-0.621375	2.63071	0.000230315	0.0174058	1265	62	71	58	48	52	29	63.67ﾂｱ5.44	43.00ﾂｱ10.03	14.416	18.688	18.287	10.628	12.241	9.171	17.130ﾂｱ1.926	10.680ﾂｱ1.254	0.62348		NoAnnotationFound
comp29154_c0_seq1	K00257	-0.619924	10.8228	1.52e-17	3.16e-14	46	21870	18584	17307	14016	13372	11380	19253.67ﾂｱ1922.08	12922.67ﾂｱ1122.07	1248.06	1203.93	1332.62	760.772	772.013	881.928	1261.535ﾂｱ53.392	804.904ﾂｱ54.657	0.63804	sp|P45857|ACDB_BACSU	Acyl-CoA dehydrogenase in Bacillus subtilis (strain 168)	31.13	318	170	11	2e-32	133	Acyl-CoA_dh_C	PF12806.2	2.5e-25
comp33080_c1_seq2	NoHit	-0.619906	2.90529	0.000105783	0.00994161	1018	88	88	58	61	61	36	78.00ﾂｱ14.14	52.67ﾂｱ11.79	19.662	22.257	17.56	12.979	13.791	10.927	19.826ﾂｱ1.921	12.566ﾂｱ1.205	0.63381		SMC_Nse1	PF07574.8	2.9e-15
comp8172_c0_seq1	NoHit	-0.617681	7.91237	7.43e-17	1.35e-13	52	2769	2697	2210	2028	1669	1482	2558.67ﾂｱ248.29	1726.33ﾂｱ226.56	1121.82	1232.72	1218.91	782.999	684.563	816.73	1191.151ﾂｱ49.347	761.431ﾂｱ56.071	0.63924		NoAnnotationFound
comp23131_c0_seq2	NoHit	-0.617358	2.86458	0.000137881	0.0119174	1106	88	73	64	54	51	47	75.00ﾂｱ9.90	50.67ﾂｱ2.87	9.36	8.803	9.191	5.46	5.486	6.785	9.118ﾂｱ0.233	5.910ﾂｱ0.619	0.64824		NoAnnotationFound
comp15015_c0_seq1	NoHit	-0.617044	3.9217	3.68e-07	0.000103975	339	188	163	128	130	111	83	159.67ﾂｱ24.61	108.00ﾂｱ19.30	14.181	13.951	13.027	9.326	8.464	8.503	13.720ﾂｱ0.499	8.764ﾂｱ0.397	0.63884		NoAnnotationFound
comp31935_c0_seq5	NoHit	-0.614299	3.72626	0.000149119	0.0126634	1126	152	166	101	115	116	55	139.67ﾂｱ27.93	95.33ﾂｱ28.52	15.1	18.699	13.544	10.861	11.658	7.415	15.781ﾂｱ2.159	9.978ﾂｱ1.841	0.6323		NoAnnotationFound
comp32126_c0_seq5	NoHit	-0.614112	2.32232	0.000956472	0.0453461	2018	54	48	50	38	37	28	50.67ﾂｱ2.49	34.33ﾂｱ4.50	2.735	2.758	3.415	1.826	1.898	1.928	2.969ﾂｱ0.315	1.884ﾂｱ0.043	0.63461		LRR_6	PF13516.1	5.5e-42
comp24525_c0_seq4	NoHit	-0.613745	3.91714	3.99e-07	0.000111915	341	181	165	131	135	111	78	159.00ﾂｱ20.85	108.00ﾂｱ23.37	8.531	8.836	8.327	6.052	5.289	4.991	8.565ﾂｱ0.209	5.444ﾂｱ0.447	0.63568	sp|Q9PJT5|Y742_CHLMU	Probable transcriptional regulatory protein TC_0742 in Chlamydia muridarum (strain MoPn / Nigg)	38.77	227	133	4	2e-41	156	Transcrip_reg	PF01709.15	6e-61
comp17599_c0_seq2	NoHit	-0.612213	2.94208	0.000125192	0.0111407	1075	85	75	77	67	48	46	79.00ﾂｱ4.32	53.67ﾂｱ9.46	22.14	22.094	27.204	16.622	12.654	16.29	23.813ﾂｱ2.398	15.189ﾂｱ1.797	0.63786		NoAnnotationFound
comp34902_c0_seq5	NoHit	-0.610476	2.67449	0.00107891	0.0488281	2114	68	71	56	37	49	46	65.00ﾂｱ6.48	44.00ﾂｱ5.10	4.293	5.094	4.775	2.225	3.138	3.951	4.721ﾂｱ0.329	3.105ﾂｱ0.705	0.65775		NoAnnotationFound
comp30881_c0_seq1	K10408	-0.608848	3.64327	0.000146669	0.0125065	1122	112	144	130	87	94	82	128.67ﾂｱ13.10	87.67ﾂｱ4.92	5.605	8.187	8.78	4.138	4.763	5.573	7.524ﾂｱ1.378	4.825ﾂｱ0.587	0.64128	sp|P39057|DYHC_HELCR	Dynein beta chain, ciliary in Heliocidaris crassispina (Sea urchin) (Anthocidaris crassispina)	49.4	502	244	4	1e-153	502	Dynein_heavy	PF03028.10	5.9e-170
comp34409_c0_seq5	NoHit	-0.608495	2.72488	0.000234824	0.0176761	1271	77	63	64	60	47	32	68.00ﾂｱ6.38	46.33ﾂｱ11.44	37.598	34.661	42.634	27.94	23.241	21.262	38.298ﾂｱ3.292	24.148ﾂｱ2.801	0.63054		NoAnnotationFound
comp14735_c0_seq1	NoHit	-0.60826	7.79639	3.5e-16	5.68e-13	59	2702	2486	1909	1875	1584	1347	2365.67ﾂｱ334.74	1602.00ﾂｱ215.93	1351.81	1400.81	1303.28	894.34	802.394	916.99	1351.967ﾂｱ39.817	871.241ﾂｱ49.553	0.64443	sp|Q55GU4|MPC1_DICDI	Probable mitochondrial pyruvate carrier 1 in Dictyostelium discoideum (Slime mold)	46.25	80	43	0	3e-21	86.7
comp33796_c1_seq3	NoHit	-0.607754	4.70111	2.48e-09	1.33e-06	178	286	277	254	215	182	160	272.33ﾂｱ13.47	185.67ﾂｱ22.60	9.114	10.025	10.909	6.509	5.862	6.919	10.016ﾂｱ0.733	6.430ﾂｱ0.435	0.64201		NoAnnotationFound
comp33712_c0_seq2	K04958	-0.60728	3.01246	0.000714535	0.0369361	1850	68	88	91	65	63	42	82.33ﾂｱ10.21	56.67ﾂｱ10.40	3.285	4.823	5.923	2.982	3.072	2.748	4.677ﾂｱ1.082	2.934ﾂｱ0.137	0.6274	sp|Q14643|ITPR1_HUMAN	Inositol 1,4,5-trisphosphate receptor type 1 in Homo sapiens (Human)	25.78	737	445	16	8e-45	178	Ion_trans	PF00520.26	2.4e-06
comp25097_c0_seq1	NoHit	-0.606757	2.73423	0.000261758	0.018872	1327	67	75	63	62	46	32	68.33ﾂｱ4.99	46.67ﾂｱ12.26	9.394	11.918	11.942	8.277	6.529	6.098	11.085ﾂｱ1.196	6.968ﾂｱ0.942	0.62865		NoAnnotationFound
comp36563_c0_seq1	K02923	-0.60651	10.4891	4.17e-19	1.38e-15	29	17277	15833	12725	12375	10193	8592	15278.33ﾂｱ1899.28	10386.67ﾂｱ1550.46	4846.13	5021.55	4843.74	3305.76	2893.89	3276.49	4903.808ﾂｱ83.264	3158.716ﾂｱ187.639	0.64414	sp|O17570|RL38_CAEEL	60S ribosomal protein L38 in Caenorhabditis elegans	68.75	64	20	0	2e-21	88.6
comp21495_c0_seq4	K10949	-0.60527	4.37907	1.56e-07	5.19e-05	288	255	237	166	174	146	127	219.33ﾂｱ38.42	149.00ﾂｱ19.30	36.724	38.684	32.326	23.84	21.278	24.85	35.911ﾂｱ2.658	23.323ﾂｱ1.503	0.64946	sp|P48583|ERD2_CAEEL	ER lumen protein-retaining receptor in Caenorhabditis elegans	54.9	204	91	1	1e-66	213	ER_lumen_recept	PF00810.13	1.1e-55
comp12671_c0_seq1	K12160	-0.605201	9.30194	1.81e-17	3.68e-14	47	7791	6887	5475	5492	4582	3655	6717.67ﾂｱ953.05	4576.33ﾂｱ749.96	2259.85	2258.34	2155.63	1517.19	1345.26	1441.38	2224.606ﾂｱ48.780	1434.611ﾂｱ70.356	0.64488	sp|P55857|SUMO1_ORYSJ	Small ubiquitin-related modifier 1 in Oryza sativa subsp. japonica (Rice)	51.22	82	40	0	2e-23	94.4
comp23107_c0_seq2	NoHit	-0.604944	3.68228	7.92e-06	0.00132678	571	165	120	117	109	89	76	134.00ﾂｱ21.95	91.33ﾂｱ13.57	10.257	8.468	9.813	6.451	5.599	6.413	9.513ﾂｱ0.761	6.154ﾂｱ0.393	0.647	sp|Q9MA55|ACBP4_ARATH	Acyl-CoA-binding domain-containing protein 4 in Arabidopsis thaliana (Mouse-ear cress)	31.85	270	156	10	8e-17	87.8	Kelch_3	PF13415.1	1.1e-45
comp36595_c0_seq1	NoHit	-0.604634	9.68442	3.04e-22	1.39e-18	21	9824	9049	7335	7033	5907	4911	8736.00ﾂｱ1039.95	5950.33ﾂｱ866.84	2632.63	2742.5	2666.6	1794.78	1602.18	1789.09	2680.578ﾂｱ45.930	1728.682ﾂｱ89.483	0.64489		NoAnnotationFound
comp36551_c0_seq1	K02929	-0.604565	10.3391	1.48e-16	2.63e-13	54	15923	14382	11077	11166	9330	7643	13794.00ﾂｱ2021.59	9379.67ﾂｱ1438.69	4685.16	4783.66	4424.58	3129.18	2778.73	3057.59	4631.135ﾂｱ151.493	2988.500ﾂｱ151.182	0.64531	sp|P0CX28|RL44B_YEAST	60S ribosomal protein L42-B in Saccharomyces cerevisiae (strain ATCC 204508 / S288c) (Baker's yeast)	68.27	104	32	1	1e-32	118	Ribosomal_L44	PF00935.14	7.4e-31
comp14366_c0_seq1	NoHit	-0.604444	6.73746	2.26e-15	3.14e-12	69	1282	1141	965	891	745	667	1129.33ﾂｱ129.68	767.67ﾂｱ92.84	832.143	831.972	857.718	551.613	489.615	589.231	840.611ﾂｱ12.097	543.486ﾂｱ41.072	0.64654		NoAnnotationFound
comp12657_c0_seq4	NoHit	-0.604284	5.76861	1.42e-11	1.11e-08	122	634	605	488	475	367	335	575.67ﾂｱ63.11	392.33ﾂｱ59.90	155.225	167.595	161.999	110.738	90.945	111.492	161.606ﾂｱ5.058	104.392ﾂｱ9.513	0.64596		NoAnnotationFound
comp21887_c0_seq1	NoHit	-0.603756	2.66197	0.000393783	0.0247695	1521	76	71	48	50	46	37	65.00ﾂｱ12.19	44.33ﾂｱ5.44	33.877	35.678	29.164	21.246	20.761	22.436	32.906ﾂｱ2.746	21.481ﾂｱ0.704	0.6528		NoAnnotationFound
comp32161_c0_seq1	K10408	-0.60291	3.91117	1.12e-06	0.000262215	408	156	176	139	131	112	80	157.00ﾂｱ15.12	107.67ﾂｱ21.04	3.374	4.326	4.058	2.701	2.452	2.348	3.919ﾂｱ0.401	2.500ﾂｱ0.148	0.63804	sp|Q63164|DYH1_RAT	Dynein heavy chain 1, axonemal in Rattus norvegicus (Rat)	49.42	1556	756	10	0	1523	Dynein_heavy	PF03028.10	4.6e-225
comp26314_c0_seq1	NoHit	-0.602683	3.01724	0.00030133	0.0207703	1388	85	87	77	48	73	49	83.00ﾂｱ4.32	56.67ﾂｱ11.56	7.757	9.009	9.486	4.168	6.736	6.069	8.751ﾂｱ0.729	5.658ﾂｱ1.088	0.64658		cNMP_binding	PF00027.24	8.2e-08
comp18264_c0_seq1	NoHit	-0.601314	2.90286	0.00044473	0.0267938	1588	81	82	66	47	54	55	76.33ﾂｱ7.32	52.00ﾂｱ3.56	21.534	24.657	23.81	11.901	14.533	19.878	23.334ﾂｱ1.319	15.437ﾂｱ3.319	0.66161		NoAnnotationFound
comp22845_c0_seq3	NoHit	-0.600919	3.0017	0.000179887	0.0144868	1188	95	96	58	66	58	46	83.00ﾂｱ17.68	56.67ﾂｱ8.22	21.512	24.593	17.791	14.222	13.293	14.152	21.299ﾂｱ2.781	13.889ﾂｱ0.422	0.65212		NoAnnotationFound
comp11994_c0_seq1	NoHit	-0.600645	2.96194	0.000161179	0.0133626	1154	87	87	66	59	54	51	80.00ﾂｱ9.90	54.67ﾂｱ3.30	70.668	79.163	73.664	45.718	44.397	56.371	74.498ﾂｱ3.518	48.829ﾂｱ5.360	0.65544		NoAnnotationFound
comp36461_c0_seq24	NoHit	-0.600375	2.73966	0.000189882	0.0150227	1208	77	71	58	53	55	33	68.67ﾂｱ7.93	47.00ﾂｱ9.93	3.8	3.98	3.858	2.487	2.743	2.214	3.879ﾂｱ0.075	2.481ﾂｱ0.216	0.63972	sp|Q54HM0|ABCGG_DICDI	ABC transporter G family member 16 in Dictyostelium discoideum (Slime mold)	41.38	58	34	0	2e-06	55.5	ABC2_membrane	PF01061.19	1e-06
comp36899_c0_seq1	NoHit	-0.597191	6.89477	2.37e-14	2.87e-11	79	1325	1331	1103	940	865	763	1253.00ﾂｱ106.09	856.00ﾂｱ72.54	371.657	422.14	419.858	251.107	245.582	290.96	404.552ﾂｱ23.279	262.550ﾂｱ20.215	0.64899		NoAnnotationFound
comp19745_c0_seq1	K14379	-0.596449	3.123	9.99e-05	0.00956031	1000	110	85	75	68	65	52	90.00ﾂｱ14.72	61.67ﾂｱ6.94	8.486	7.44	7.81	4.984	5.073	5.449	7.912ﾂｱ0.433	5.169ﾂｱ0.202	0.65331	sp|O97860|PPA5_RABIT	Tartrate-resistant acid phosphatase type 5 in Oryctolagus cuniculus (Rabbit)	35.14	296	169	10	2e-34	135	Metallophos	PF00149.23	4.3e-13
comp22958_c0_seq2	K01602	-0.596036	7.90741	1.05e-07	3.71e-05	271	2440	3017	2136	1839	2016	1374	2531.00ﾂｱ365.38	1743.00ﾂｱ270.74	206.735	290.039	244.358	148.218	172.815	158.111	247.044ﾂｱ34.062	159.715ﾂｱ10.106	0.6465	sp|P16881|RBS_EUGGR	Ribulose bisphosphate carboxylase small chains, chloroplastic in Euglena gracilis	97.71	131	2	1	7e-79	271	RuBisCO_small	PF00101.15	7.4e-41
comp32806_c2_seq1	NoHit	-0.593636	2.95522	0.000395513	0.0248457	1523	75	85	77	49	66	48	79.00ﾂｱ4.32	54.33ﾂｱ8.26	35.278	45.054	49.39	21.975	31.433	30.719	43.241ﾂｱ5.902	28.042ﾂｱ4.300	0.64853		NoAnnotationFound
comp37147_c0_seq1	NoHit	-0.593409	5.88487	1.02e-15	1.58e-12	61	681	648	537	501	432	351	622.00ﾂｱ61.60	428.00ﾂｱ61.30	474.935	507.251	513.368	333.274	305.029	333.151	498.518ﾂｱ16.862	323.818ﾂｱ13.286	0.64956		NoAnnotationFound
comp12657_c0_seq2	NoHit	-0.593329	7.0464	2.31e-12	2.11e-09	105	1622	1371	1199	1202	938	752	1397.33ﾂｱ173.69	964.00ﾂｱ184.63	344.294	329.447	344.772	242.888	201.496	216.934	339.504ﾂｱ7.114	220.439ﾂｱ17.079	0.6493		NoAnnotationFound
comp13113_c0_seq1	K07342	-0.592617	6.11933	6.08e-15	8.19e-12	71	779	769	643	568	504	434	730.33ﾂｱ61.89	502.00ﾂｱ54.72	425.028	472.19	479.261	295.513	278.434	322.243	458.826ﾂｱ24.073	298.730ﾂｱ18.029	0.65107	sp|Q19967|SC61G_CAEEL	Protein transport protein Sec61 subunit gamma in Caenorhabditis elegans	68.75	64	20	0	7e-27	100
comp17401_c0_seq1	NoHit	-0.592586	10.2453	3.67e-22	1.6e-18	22	14979	13160	10491	9756	9588	7130	12876.67ﾂｱ1843.14	8824.67ﾂｱ1200.27	1871.84	1864.62	1771.97	1160.03	1212.33	1210.39	1836.145ﾂｱ45.472	1194.250ﾂｱ24.211	0.65041		NoAnnotationFound
comp31624_c0_seq1	K15285	-0.591895	2.50534	0.000968076	0.0457377	2025	67	60	46	40	44	35	57.67ﾂｱ8.73	39.67ﾂｱ3.68	6.446	6.543	5.976	3.662	4.284	4.571	6.322ﾂｱ0.248	4.172ﾂｱ0.379	0.66006	sp|Q1JQ66|S35E3_DANRE	Solute carrier family 35 member E3 in Danio rerio (Zebrafish) (Brachydanio rerio)	36.07	305	184	4	1e-54	189	TPT	PF03151.11	1.2e-20
comp18686_c0_seq2	NoHit	-0.591671	3.90482	0.000329397	0.0220073	1432	136	181	146	96	122	100	154.33ﾂｱ19.29	106.00ﾂｱ11.43	56.902	85.425	83.192	38.286	51.677	56.915	75.173ﾂｱ12.952	48.959ﾂｱ7.844	0.65129		NoAnnotationFound
comp19753_c1_seq1	K10755	-0.590218	3.57113	1.24e-05	0.00187781	633	121	134	113	89	96	69	122.67ﾂｱ8.65	84.67ﾂｱ11.44	18.082	22.7	22.851	12.658	14.523	14.009	21.211ﾂｱ2.213	13.730ﾂｱ0.787	0.64732	sp|Q641W4|RFC2_RAT	Replication factor C subunit 2 in Rattus norvegicus (Rat)	61.9	210	80	0	3e-91	281	Rep_fac_C	PF08542.6	2e-20
comp11591_c0_seq2	NoHit	-0.587497	3.6339	0.000118031	0.0107037	1054	114	155	115	91	104	71	128.00ﾂｱ19.10	88.67ﾂｱ13.57	34.74	53.392	47.598	26.414	32.081	29.421	45.243ﾂｱ7.795	29.305ﾂｱ2.315	0.64773		NoAnnotationFound
comp35499_c1_seq1	NoHit	-0.585789	7.59662	3.95e-17	7.56e-14	50	2380	2101	1662	1668	1444	1128	2047.67ﾂｱ295.54	1413.33ﾂｱ221.52	991.751	987.52	943.113	662.429	609.193	639.418	974.128ﾂｱ21.999	637.013ﾂｱ21.800	0.65393		NoAnnotationFound
comp30767_c0_seq1	NoHit	-0.584691	2.81991	0.000667993	0.0353356	1808	66	83	67	53	63	34	72.00ﾂｱ7.79	50.00ﾂｱ12.03	11.457	16.33	15.747	8.763	11.066	8.026	14.511ﾂｱ2.173	9.285ﾂｱ1.295	0.63987		NoAnnotationFound
comp29809_c0_seq6	K00128	-0.584685	4.67667	2.28e-08	9.64e-06	226	286	300	217	198	207	150	267.67ﾂｱ36.28	185.00ﾂｱ25.02	80.006	94.888	82.37	52.751	58.61	57.049	85.755ﾂｱ6.530	56.137ﾂｱ2.477	0.65462	sp|O34660|ALDH4_BACSU	Putative aldehyde dehydrogenase DhaS in Bacillus subtilis (strain 168)	67.16	67	22	0	4e-25	104
comp26143_c0_seq2	NoHit	-0.584169	2.49589	0.000977662	0.0458165	2041	62	65	45	48	40	31	57.33ﾂｱ8.81	39.67ﾂｱ6.94	7.376	8.771	7.241	5.431	4.819	5.01	7.796ﾂｱ0.692	5.087ﾂｱ0.256	0.65252		DUF1826	PF08856.6	1.2e-31
comp30957_c0_seq5	NoHit	-0.579752	2.58367	0.000902779	0.043556	1983	67	68	48	54	39	34	61.00ﾂｱ9.20	42.33ﾂｱ8.50	57.564	65.396	56.715	44.251	33.913	39.738	59.892ﾂｱ3.908	39.301ﾂｱ4.232	0.6562	sp|Q8KB10|HIS1_CHLTE	ATP phosphoribosyltransferase in Chlorobium tepidum (strain ATCC 49652 / DSM 12025 / TLS)	67.71	96	31	0	3e-37	132
comp8135_c0_seq1	NoHit	-0.578513	7.25561	3.45e-12	3.03e-09	109	1904	1607	1324	1254	1094	981	1611.67ﾂｱ236.81	1109.67ﾂｱ112.00	423.526	404.598	399.063	265.562	246.278	296.581	409.062ﾂｱ10.474	269.474ﾂｱ20.722	0.65876		NoAnnotationFound
comp17742_c0_seq1	NoHit	-0.57788	2.87924	0.000416509	0.0255803	1556	88	77	61	69	44	44	75.33ﾂｱ11.09	52.33ﾂｱ11.79	18.956	18.774	17.802	14.145	9.591	12.883	18.511ﾂｱ0.507	12.206ﾂｱ1.920	0.65944	sp|B6ENU6|GLPE_ALISL	Thiosulfate sulfurtransferase GlpE in Aliivibrio salmonicida (strain LFI1238) (Vibrio salmonicida (strain LFI1238))	35.05	97	59	2	2e-12	65.1	Rhodanese	PF00581.15	2.4e-11
comp12734_c0_seq1	K02974	-0.577781	11.1493	7.16e-12	5.86e-09	117	28694	24053	19345	20148	16196	13567	24030.67ﾂｱ3816.75	16637.00ﾂｱ2704.72	8719.28	8260.88	7982.09	5831.48	4981.64	5605.44	8320.751ﾂｱ303.923	5472.854ﾂｱ359.394	0.65774	sp|Q75K27|RS24_DICDI	40S ribosomal protein S24 in Dictyostelium discoideum (Slime mold)	53.12	96	45	0	4e-25	99.4	Ribosomal_S24e	PF01282.14	4.3e-27
comp25344_c0_seq1	NoHit	-0.577402	3.65402	6.24e-06	0.00109345	546	144	137	110	107	93	72	130.33ﾂｱ14.66	90.67ﾂｱ14.38	19.169	20.678	19.794	13.552	12.522	13.017	19.880ﾂｱ0.619	13.030ﾂｱ0.421	0.65546	sp|P22343|CYC6_EUGVI	Cytochrome c6 in Euglena viridis (Cercaria viridis)	61.73	81	31	0	1e-30	116	Cytochrome_CBB3	PF13442.1	9.7e-11
comp43388_c0_seq1	NoHit	-0.576411	3.94557	3.7e-06	0.000702434	504	172	181	128	121	132	82	160.33ﾂｱ23.16	111.67ﾂｱ21.45	74.715	88.659	75.75	50.099	58.056	48.46	79.708ﾂｱ6.343	52.205ﾂｱ4.191	0.65496	sp|Q5R610|COMD2_PONAB	COMM domain-containing protein 2 in Pongo abelii (Sumatran orangutan) (Pongo pygmaeus abelii)	33.75	80	53	0	4e-08	53.1
comp36547_c0_seq1	NoHit	-0.576319	10.0993	3.88e-10	2.44e-07	152	13065	12897	8862	9599	7918	6584	11608.00ﾂｱ1942.93	8033.67ﾂｱ1233.58	5488.97	6111.38	5070.57	3843.53	3367.92	3762.94	5556.972ﾂｱ427.621	3658.133ﾂｱ207.831	0.6583	sp|P52814|RL39_CAEEL	60S ribosomal protein L39 in Caenorhabditis elegans	60.78	51	20	0	2e-08	51.6
comp32560_c1_seq1	NoHit	-0.574965	3.29219	6.95e-05	0.0071364	932	99	109	93	81	72	57	100.33ﾂｱ6.60	70.00ﾂｱ9.90	8.901	11.117	11.288	6.927	6.548	6.957	10.435ﾂｱ1.087	6.811ﾂｱ0.186	0.65269	sp|Q9W6V6|TEN1_CHICK	Teneurin-1 in Gallus gallus (Chicken)	27.09	203	85	11	7e-08	58.9
comp26921_c0_seq1	K10848	-0.574909	3.4396	3.21e-05	0.00399657	768	117	114	104	84	94	56	111.67ﾂｱ5.56	78.00ﾂｱ16.08	7.051	7.797	8.453	4.819	5.73	4.581	7.767ﾂｱ0.573	5.043ﾂｱ0.495	0.64937	sp|Q9QYM7|XPF_CRIGR	DNA repair endonuclease XPF in Cricetulus griseus (Chinese hamster) (Cricetulus barabensis griseus)	40.69	349	191	10	1e-65	236	ERCC4	PF02732.10	3.5e-21
comp17099_c0_seq1	K06268	-0.573682	7.36455	1.73e-12	1.6e-09	103	2081	1740	1396	1408	1199	1008	1739.00ﾂｱ279.65	1205.00ﾂｱ163.35	453.995	429.688	412.628	292.433	264.718	298.872	432.104ﾂｱ16.974	285.341ﾂｱ14.818	0.66035	sp|P42322|CANB1_NAEGR	Calcineurin subunit B in Naegleria gruberi (Amoeba)	55.93	177	77	1	1e-65	207	EF-hand_1	PF00036.27	9.1e-25
comp12661_c0_seq1	NoHit	-0.572859	9.13969	1.3e-18	3.76e-15	33	6635	5989	5149	4808	4048	3509	5924.33ﾂｱ608.38	4121.67ﾂｱ532.87	3271.49	3326.34	3463.83	2260.13	2020.91	2354.22	3353.888ﾂｱ80.902	2211.754ﾂｱ140.307	0.65946		NoAnnotationFound
comp8163_c0_seq1	K04078	-0.57093	10.5752	2.83e-18	7.74e-15	35	18523	16334	13352	13354	11183	9086	16069.67ﾂｱ2119.31	11207.67ﾂｱ1742.49	4704.48	4692.94	4598.81	3229.57	2874.66	3136.91	4665.410ﾂｱ47.327	3080.382ﾂｱ150.304	0.66026	sp|P34893|CH10_ARATH	10 kDa chaperonin in Arabidopsis thaliana (Mouse-ear cress)	45.36	97	47	2	3e-22	91.3	Cpn10	PF00166.16	2.1e-24
comp17332_c0_seq1	K10419	-0.570273	5.77741	2.5e-11	1.9e-08	126	627	639	460	453	432	320	575.33ﾂｱ81.70	401.67ﾂｱ58.38	153.891	177.436	153.071	105.862	107.31	106.759	161.466ﾂｱ11.297	106.644ﾂｱ0.597	0.66047	sp|Q9DAJ5|DLRB2_MOUSE	Dynein light chain roadblock-type 2 in Mus musculus (Mouse)	67.37	95	30	1	5e-39	135	Robl_LC7	PF03259.12	5.9e-23
comp20884_c0_seq1	NoHit	-0.569871	6.19561	3.17e-16	5.23e-13	58	835	808	660	630	566	418	767.67ﾂｱ76.93	538.00ﾂｱ88.78	291.965	319.054	313.731	209.868	200.34	198.764	308.250ﾂｱ11.718	202.991ﾂｱ4.905	0.65853		NoAnnotationFound
comp26329_c0_seq2	NoHit	-0.569026	3.74213	1.2e-05	0.0018315	628	146	159	110	113	96	81	138.33ﾂｱ20.73	96.67ﾂｱ13.07	28.182	34.748	28.742	20.76	18.751	21.243	30.557ﾂｱ2.972	20.251ﾂｱ1.079	0.66274	sp|O74452|SCW1_SCHPO	Cell wall integrity protein scw1 in Schizosaccharomyces pombe (strain 972 / ATCC 24843) (Fission yeast)	38.37	86	46	3	2e-08	57.8	RRM_1	PF00076.17	5.2e-09
comp38054_c0_seq1	NoHit	-0.567893	4.13845	0.000134715	0.0116744	1104	207	221	124	152	120	111	184.00ﾂｱ42.81	127.67ﾂｱ17.59	91.081	109.639	74.349	63.748	53.462	66.449	91.690ﾂｱ14.414	61.220ﾂｱ5.595	0.66769		NoAnnotationFound
comp25598_c0_seq1	NoHit	-0.566841	4.22343	7.56e-07	0.000189299	381	199	218	163	150	140	116	193.33ﾂｱ22.81	135.33ﾂｱ14.27	34.785	43.172	38.566	24.957	24.763	27.561	38.841ﾂｱ3.429	25.760ﾂｱ1.276	0.66323		Med7	PF05983.6	4.7e-19
comp19760_c0_seq1	K03858	-0.566536	3.59554	0.000331489	0.0221316	1433	122	142	107	78	92	88	123.67ﾂｱ14.34	86.00ﾂｱ5.89	23.676	31.211	28.121	14.407	18.074	23.209	27.669ﾂｱ3.093	18.563ﾂｱ3.610	0.67091	sp|Q14442|PIGH_HUMAN	Phosphatidylinositol N-acetylglucosaminyltransferase subunit H in Homo sapiens (Human)	24.59	183	125	4	1e-10	62	PIG-H	PF10181.4	6.9e-14
comp33943_c0_seq1	NoHit	-0.565942	5.92042	6.16e-09	3.01e-06	196	754	626	523	464	448	407	634.33ﾂｱ94.49	439.67ﾂｱ24.00	23.115	21.802	21.617	13.533	13.894	16.939	22.178ﾂｱ0.667	14.789ﾂｱ1.528	0.66683		NoAnnotationFound
comp23107_c0_seq1	NoHit	-0.565929	3.4197	4.29e-05	0.00497348	825	122	105	103	97	79	56	110.00ﾂｱ8.52	77.33ﾂｱ16.78	8.172	7.981	9.307	6.179	5.355	5.096	8.487ﾂｱ0.585	5.543ﾂｱ0.462	0.65322	sp|A8JAM0|CC135_CHLRE	Coiled-coil domain-containing protein lobo homolog in Chlamydomonas reinhardtii (Chlamydomonas smithii)	26.79	224	127	7	5e-10	66.2	Kelch_3	PF13415.1	2.4e-35
comp36644_c0_seq1	K03232	-0.56568	9.20564	1.77e-09	9.9e-07	171	7738	6106	4875	5227	4341	3485	6239.67ﾂｱ1172.63	4351.00ﾂｱ711.20	1699.02	1517.56	1450.29	1092.62	964.622	1039.98	1555.622ﾂｱ105.047	1032.407ﾂｱ52.528	0.66366	sp|P34826|EF1B_RABIT	Elongation factor 1-beta in Oryctolagus cuniculus (Rabbit)	66.28	86	29	0	3e-33	124	EF1_GNE	PF00736.14	2.2e-31
comp23309_c0_seq3	NoHit	-0.564094	3.19206	0.00017093	0.0139862	1169	111	95	76	87	61	50	94.00ﾂｱ14.31	66.00ﾂｱ15.51	15.503	15.043	14.355	11.561	8.624	9.486	14.967ﾂｱ0.472	9.890ﾂｱ1.233	0.66083		NoAnnotationFound
comp18974_c1_seq2	NoHit	-0.562604	3.4861	4.81e-05	0.00542454	848	115	123	106	83	94	65	114.67ﾂｱ6.94	80.67ﾂｱ11.95	15.716	19.055	19.583	10.793	13.002	12.072	18.118ﾂｱ1.712	11.956ﾂｱ0.906	0.6599		NoAnnotationFound
comp25215_c0_seq1	NoHit	-0.562529	4.39161	3.34e-06	0.000640675	498	279	208	170	168	163	128	219.00ﾂｱ45.17	153.00ﾂｱ17.80	42.071	35.548	34.676	24.112	24.876	26.225	37.432ﾂｱ3.300	25.071ﾂｱ0.874	0.66979		MFS_1	PF07690.11	4.8e-15
comp12674_c0_seq1	NoHit	-0.561855	8.98601	9.37e-19	2.89e-15	31	5804	5638	4497	4431	3720	3054	5313.00ﾂｱ580.97	3735.00ﾂｱ562.26	2598.65	2845.78	2744.02	1891.04	1686.34	1860.33	2729.484ﾂｱ101.412	1812.570ﾂｱ90.136	0.66407		NoAnnotationFound
comp31333_c0_seq3	NoHit	-0.561596	2.83021	0.00100036	0.0465051	2058	97	63	58	57	57	39	72.67ﾂｱ17.33	51.00ﾂｱ8.49	11.3	8.327	9.138	6.324	6.726	6.174	9.588ﾂｱ1.255	6.408ﾂｱ0.233	0.66835		NoAnnotationFound
comp47043_c0_seq1	NoHit	-0.561229	3.89995	6.63e-06	0.00114472	554	154	160	147	125	124	77	153.67ﾂｱ5.31	108.67ﾂｱ22.40	31.635	37.213	40.905	24.442	25.778	21.501	36.584ﾂｱ3.810	23.907ﾂｱ1.787	0.65349		NoAnnotationFound
comp17823_c1_seq1	NoHit	-0.561215	3.0723	0.000370863	0.0239256	1483	105	85	68	72	55	54	86.00ﾂｱ15.12	60.33ﾂｱ8.26	119.376	107.682	106.833	78.019	63.213	83.407	111.297ﾂｱ5.723	74.880ﾂｱ8.538	0.67279	sp|Q43362|VATL_PLECA	V-type proton ATPase 16 kDa proteolipid subunit in Pleurochrysis carterae (Marine alga) (Syracosphaera carterae)	67.86	56	18	0	3e-11	60.1
comp29809_c0_seq11	NoHit	-0.560256	3.81127	1.61e-05	0.00231588	664	154	153	125	103	103	97	144.00ﾂｱ13.44	101.00ﾂｱ2.83	59.335	66.532	65.527	37.81	40.169	50.836	63.798ﾂｱ3.182	42.938ﾂｱ5.667	0.67304	sp|O34660|ALDH4_BACSU	Putative aldehyde dehydrogenase DhaS in Bacillus subtilis (strain 168)	74.29	35	9	0	3e-09	58.2
comp22574_c0_seq2	NoHit	-0.559926	3.39497	0.000102258	0.00972011	1005	121	121	84	99	80	51	108.67ﾂｱ17.44	76.67ﾂｱ19.74	21.333	24.171	20.047	16.612	14.279	12.215	21.850ﾂｱ1.723	14.369ﾂｱ1.796	0.65761	sp|Q071E0|SET8A_DANRE	N-lysine methyltransferase SETD8-A in Danio rerio (Zebrafish) (Brachydanio rerio)	33.9	118	67	3	1e-08	58.5	SET	PF00856.23	2.6e-09
comp26157_c0_seq1	NoHit	-0.559814	3.67925	4.04e-05	0.00477563	809	142	156	99	109	94	76	132.33ﾂｱ24.25	93.00ﾂｱ13.49	12.309	15.335	11.583	8.986	8.239	8.942	13.076ﾂｱ1.625	8.722ﾂｱ0.342	0.66709		NoAnnotationFound
comp21495_c0_seq1	K10949	-0.559773	4.05893	5.13e-05	0.00564463	869	226	173	123	143	123	99	174.00ﾂｱ42.06	121.67ﾂｱ17.99	37.161	32.228	27.362	22.373	20.461	22.111	32.250ﾂｱ4.000	21.648ﾂｱ0.846	0.67127	sp|P48583|ERD2_CAEEL	ER lumen protein-retaining receptor in Caenorhabditis elegans	54.9	204	91	1	5e-67	213	ER_lumen_recept	PF00810.13	1.1e-55
comp24007_c0_seq1	K02717	-0.559587	9.9507	3.43e-13	3.61e-10	91	12550	10397	8321	8513	7791	5671	10422.67ﾂｱ1726.58	7325.00ﾂｱ1206.13	1184.18	1112.94	1060.38	764.182	743.783	726.805	1119.167ﾂｱ50.734	744.923ﾂｱ15.280	0.66561	sp|O49080|PSBP_FRIAG	Oxygen-evolving enhancer protein 2, chloroplastic in Fritillaria agrestis (Stinkbells)	45.56	180	97	1	3e-45	163	PsbP	PF01789.11	7.9e-29
comp26756_c0_seq1	K03686	-0.559586	3.4891	0.0001698	0.0139445	1165	137	133	79	99	83	63	116.33ﾂｱ26.45	81.67ﾂｱ14.73	9.663	10.652	7.526	6.645	5.928	6.041	9.280ﾂｱ1.305	6.205ﾂｱ0.315	0.66862	sp|Q2HJ94|DNJA2_BOVIN	DnaJ homolog subfamily A member 2 in Bos taurus (Bovine)	34.12	337	199	8	5e-55	196	DnaJ	PF00226.26	1e-19
comp22606_c0_seq2	NoHit	-0.559532	2.78775	0.000930696	0.044499	2001	75	71	63	44	59	44	69.67ﾂｱ4.99	49.00ﾂｱ7.07	10.706	11.496	12.163	5.975	8.521	8.532	11.455ﾂｱ0.596	7.676ﾂｱ1.203	0.67013		TPR_11	PF13414.1	9.2e-16
comp34120_c0_seq3	NoHit	-0.559237	3.40269	5.06e-05	0.00561234	862	117	112	96	85	83	61	108.33ﾂｱ8.96	76.33ﾂｱ10.87	28.922	31.33	32.178	20.012	20.771	20.499	30.810ﾂｱ1.379	20.427ﾂｱ0.314	0.66302		NoAnnotationFound
comp16539_c0_seq1	K09565	-0.558544	5.57738	4.98e-09	2.52e-06	189	589	533	380	408	357	288	500.67ﾂｱ88.33	351.00ﾂｱ49.17	133.041	136.265	116.319	87.744	81.617	88.417	128.542ﾂｱ8.742	85.926ﾂｱ3.059	0.66847	sp|P91791|PPIA_HEMPU	Peptidyl-prolyl cis-trans isomerase in Hemicentrotus pulcherrimus (Sea urchin) (Strongylocentrotus pulcherrimus)	73.78	164	43	0	5e-79	240	Pro_isomerase	PF00160.16	1.9e-43
comp22645_c0_seq1	NoHit	-0.558515	4.12837	1.6e-06	0.000344609	445	192	191	158	128	147	106	180.33ﾂｱ15.80	127.00ﾂｱ16.75	43.271	48.72	48.252	27.464	33.528	32.475	46.748ﾂｱ2.466	31.156ﾂｱ2.646	0.66647		Acetyltransf_10	PF13673.1	2.4e-09
comp27217_c0_seq1	K18342	-0.558063	4.16987	9.19e-07	0.000223927	392	224	188	149	153	139	103	187.00ﾂｱ30.63	131.67ﾂｱ21.06	34.493	32.812	31.04	22.422	21.663	21.548	32.782ﾂｱ1.410	21.878ﾂｱ0.388	0.66739	sp|Q7ZV00|OTU6B_DANRE	OTU domain-containing protein 6B in Danio rerio (Zebrafish) (Brachydanio rerio)	45.28	159	81	4	2e-30	120	OTU	PF02338.14	2.5e-18
comp14236_c0_seq1	K07874	-0.557642	9.545	2.46e-13	2.74e-10	86	9458	7746	6366	6396	5567	4554	7856.67ﾂｱ1264.73	5505.67ﾂｱ753.24	1447.72	1343.68	1318.02	931.703	862.263	947.089	1369.805ﾂｱ56.080	913.685ﾂｱ36.899	0.66702	sp|Q39571|YPTC1_CHLRE	GTP-binding protein YPTC1 in Chlamydomonas reinhardtii (Chlamydomonas smithii)	47.78	180	91	3	2e-54	181	Ras	PF00071.17	4.3e-59
comp11279_c0_seq1	NoHit	-0.557534	4.27631	9.26e-07	0.000224792	394	227	223	154	158	153	114	201.33ﾂｱ33.51	141.67ﾂｱ19.67	80.197	88.961	73.969	53.179	54.721	54.778	81.042ﾂｱ6.150	54.226ﾂｱ0.741	0.66911		NoAnnotationFound
comp17964_c0_seq1	NoHit	-0.557093	3.22474	0.000538496	0.0303413	1698	94	117	75	66	74	61	95.33ﾂｱ17.17	67.00ﾂｱ5.35	19.752	27.826	21.343	13.202	15.735	17.416	22.974ﾂｱ3.492	15.451ﾂｱ1.732	0.67257		NoAnnotationFound
comp25638_c0_seq1	NoHit	-0.556728	3.37349	9.8e-05	0.0093901	998	114	119	86	79	88	58	106.33ﾂｱ14.52	75.00ﾂｱ12.57	13.284	15.725	13.544	8.763	10.381	9.18	14.184ﾂｱ1.095	9.441ﾂｱ0.686	0.66564	sp|Q8L850|PI5K9_ARATH	Phosphatidylinositol 4-phosphate 5-kinase 9 in Arabidopsis thaliana (Mouse-ear cress)	29.25	147	97	5	8e-06	51.6	MORN	PF02493.15	1.1e-09
comp26701_c0_seq2	NoHit	-0.555315	4.29503	1.54e-06	0.000334192	441	231	221	161	173	162	99	204.33ﾂｱ30.91	144.67ﾂｱ32.60	9.08	9.863	8.537	6.47	6.444	5.287	9.160ﾂｱ0.544	6.067ﾂｱ0.552	0.66237		Lipase_3	PF01764.20	6.2e-16
comp8362_c0_seq1	NoHit	-0.555031	6.55965	1.26e-12	1.19e-09	101	1081	1046	828	841	675	571	985.00ﾂｱ111.93	695.67ﾂｱ111.19	432.797	472.514	451.256	320.878	273.605	310.972	452.189ﾂｱ16.228	301.818ﾂｱ20.356	0.66746		NoAnnotationFound
comp30006_c2_seq13	K13216	-0.554283	3.09326	0.000406993	0.0252191	1544	92	82	85	59	70	54	86.33ﾂｱ4.19	61.00ﾂｱ6.68	8.643	8.738	10.782	5.275	6.651	6.89	9.388ﾂｱ0.987	6.272ﾂｱ0.712	0.66815	sp|Q8R3G1|PP1R8_MOUSE	Nuclear inhibitor of protein phosphatase 1 in Mus musculus (Mouse)	31.2	125	86	0	9e-14	75.9	FHA	PF00498.21	8.2e-11
comp36578_c0_seq1	K02912	-0.553729	10.554	2.19e-20	8.37e-17	25	17856	16234	13150	12744	11133	9357	15746.67ﾂｱ1951.88	11078.00ﾂｱ1383.28	4340.69	4465.16	4333.89	2949.77	2739.09	3091.85	4379.915ﾂｱ60.341	2926.901ﾂｱ144.920	0.66826	sp|P62912|RL32_RAT	60S ribosomal protein L32 in Rattus norvegicus (Rat)	55.74	122	54	0	2e-39	137	Ribosomal_L32e	PF01655.13	3.4e-44
comp19411_c0_seq1	NoHit	-0.55367	3.15984	0.000336994	0.0223897	1440	99	90	83	60	74	58	90.67ﾂｱ6.55	64.00ﾂｱ7.12	32.711	33.59	37.269	18.885	24.754	26.062	34.523ﾂｱ1.974	23.234ﾂｱ3.121	0.67299	sp|Q0UG00|MS116_PHANO	ATP-dependent RNA helicase MSS116, mitochondrial in Phaeosphaeria nodorum (strain SN15 / ATCC MYA-4574 / FGSC 10173) (Glume blotch fungus) (Septoria nodorum)	46.03	63	33	1	2e-07	52.8
comp19233_c0_seq1	NoHit	-0.553534	3.82824	1.91e-05	0.0026698	683	169	164	108	115	113	83	147.00ﾂｱ27.65	103.67ﾂｱ14.64	35.356	38.846	30.608	22.907	23.927	23.6	34.937ﾂｱ3.376	23.478ﾂｱ0.425	0.67203		Whirly	PF08536.6	4.7e-07
comp12102_c0_seq1	NoHit	-0.552486	6.16559	2.13e-09	1.16e-06	175	846	818	588	609	514	459	750.67ﾂｱ115.59	527.33ﾂｱ61.96	224.358	245.352	211.526	153.794	137.963	165.478	227.079ﾂｱ13.943	152.412ﾂｱ11.275	0.67119		NoAnnotationFound
comp21007_c0_seq1	NoHit	-0.551849	5.19725	5.79e-09	2.85e-06	194	449	400	299	292	293	224	382.67ﾂｱ62.45	269.67ﾂｱ32.29	113.468	114.354	102.469	70.267	74.947	76.956	110.097ﾂｱ5.406	74.057ﾂｱ2.802	0.67265		NoAnnotationFound
comp17839_c0_seq2	NoHit	-0.551621	4.56514	5.3e-07	0.000143641	353	282	260	194	189	171	158	245.33ﾂｱ37.39	172.67ﾂｱ12.71	132.648	137.822	124.434	84.751	81.438	101.119	131.635ﾂｱ5.512	89.103ﾂｱ8.604	0.6769		NoAnnotationFound
comp17482_c0_seq1	K03635	-0.551043	3.89928	2.4e-05	0.00318704	720	167	178	118	120	128	80	154.33ﾂｱ26.08	109.33ﾂｱ21.00	52.956	63.774	50.824	36.246	41.081	34.489	55.851ﾂｱ5.669	37.272ﾂｱ2.787	0.66735	sp|A8JJB2|MOC2A_CHLRE	Molybdopterin synthase sulfur carrier subunit in Chlamydomonas reinhardtii (Chlamydomonas smithii)	39.76	83	48	1	6e-15	70.9
comp38604_c0_seq1	NoHit	-0.550222	5.57489	3.17e-11	2.35e-08	129	572	503	416	426	360	272	497.00ﾂｱ63.83	352.67ﾂｱ63.08	179.147	178.02	176.955	127.088	114.13	115.834	178.041ﾂｱ0.895	119.017ﾂｱ5.749	0.66849	sp|Q8WUN7|UBTD2_HUMAN	Ubiquitin domain-containing protein 2 in Homo sapiens (Human)	43.02	86	44	1	6e-15	73.6
comp9463_c0_seq1	K09568	-0.550188	4.33188	2.44e-07	7.37e-05	317	240	211	175	176	155	113	208.67ﾂｱ26.59	148.00ﾂｱ26.19	52.923	52.667	52.289	36.945	34.589	33.869	52.626ﾂｱ0.260	35.134ﾂｱ1.314	0.66763	sp|P48375|FKB12_DROME	12 kDa FK506-binding protein in Drosophila melanogaster (Fruit fly)	60.19	108	42	1	2e-40	139	FKBP_C	PF00254.23	4e-28
comp31474_c1_seq1	NoHit	-0.549043	3.76565	0.000230323	0.0174058	1266	141	172	108	131	99	70	140.33ﾂｱ26.13	100.00ﾂｱ24.91	64.256	88.356	67.087	56.909	45.674	43.402	73.233ﾂｱ10.756	48.662ﾂｱ5.905	0.66448	sp|Q1DRC2|MZT1_COCIM	Mitotic-spindle organizing protein 1 in Coccidioides immitis (strain RS) (Valley fever fungus)	55.93	59	26	0	1e-06	47
comp12116_c0_seq1	NoHit	-0.547936	5.32545	5.16e-10	3.19e-07	155	487	424	343	353	314	224	418.00ﾂｱ58.94	297.00ﾂｱ54.02	131.538	129.516	125.689	90.804	85.844	82.252	128.914ﾂｱ2.425	86.300ﾂｱ3.506	0.66944		V-SNARE_C	PF12352.3	3.5e-10
comp35619_c0_seq1	NoHit	-0.54781	2.88618	0.000957113	0.0453541	2019	68	76	79	62	57	40	74.33ﾂｱ4.64	53.00ﾂｱ9.42	2.13	2.704	3.341	1.846	1.804	1.699	2.725ﾂｱ0.495	1.783ﾂｱ0.062	0.65444		Arm	PF00514.18	2.2e-19
comp16809_c0_seq1	NoHit	-0.547687	3.68673	0.000181732	0.0145985	1191	143	157	97	102	91	87	132.33ﾂｱ25.63	93.33ﾂｱ6.34	46.208	57.318	42.581	31.398	29.761	38.22	48.702ﾂｱ6.270	33.126ﾂｱ3.663	0.68019		NoAnnotationFound
comp17387_c0_seq1	K11251	-0.544781	3.17087	0.000324104	0.0218366	1420	103	84	87	76	64	55	91.33ﾂｱ8.34	65.00ﾂｱ8.60	74.872	68.5	86.733	52.693	47.093	54.405	76.702ﾂｱ7.555	51.397ﾂｱ3.123	0.67009	sp|P40279|H2A_EUGGR	Histone H2A in Euglena gracilis	100	45	0	0	3e-23	92
comp8129_c0_seq1	NoHit	-0.543942	7.46927	1.91e-19	6.52e-16	28	1986	1972	1575	1512	1352	1075	1844.33ﾂｱ190.53	1313.00ﾂｱ180.52	1039.3	1161.83	1125.36	754.448	716.39	765.531	1108.831ﾂｱ51.368	745.456ﾂｱ21.045	0.67229		NoAnnotationFound
comp19706_c0_seq1	NoHit	-0.543246	3.07486	0.000398985	0.0249328	1531	95	93	70	68	76	40	86.00ﾂｱ11.34	61.33ﾂｱ15.43	25.592	28.334	25.58	17.448	20.724	14.649	26.502ﾂｱ1.295	17.607ﾂｱ2.483	0.66438		NoAnnotationFound
comp25779_c1_seq1	NoHit	-0.543116	6.59124	2.11e-05	0.00286488	703	1266	1073	708	878	784	506	1015.67ﾂｱ231.38	722.67ﾂｱ157.94	249.053	239.026	188.601	164.412	156.075	135.274	225.560ﾂｱ26.453	151.920ﾂｱ12.253	0.67353		NoAnnotationFound
comp12752_c0_seq1	K02983	-0.541985	8.66739	2.78e-15	3.8e-12	70	4822	4400	3514	3656	3029	2398	4245.33ﾂｱ545.07	3027.67ﾂｱ513.58	1496.45	1543.13	1481.03	1080.72	951.507	1011.89	1506.870ﾂｱ26.404	1014.704ﾂｱ52.788	0.67339	sp|O42952|RS30_SCHPO	40S ribosomal protein S30 in Schizosaccharomyces pombe (strain 972 / ATCC 24843) (Fission yeast)	70.91	55	16	0	5e-16	73.6
comp14891_c0_seq1	NoHit	-0.541509	3.37774	0.00045436	0.027271	1594	125	114	81	104	64	60	106.67ﾂｱ18.70	76.00ﾂｱ19.87	44.627	45.952	39.314	35.371	23.128	29.135	43.298ﾂｱ2.868	29.211ﾂｱ4.998	0.67467		NoAnnotationFound
comp35558_c2_seq1	NoHit	-0.540204	4.2774	8.45e-06	0.00138957	582	204	223	170	165	130	130	199.00ﾂｱ21.92	141.67ﾂｱ16.50	7.813	9.701	8.78	6.013	5.035	6.766	8.765ﾂｱ0.771	5.938ﾂｱ0.709	0.67753	sp|Q92616|GCN1L_HUMAN	Translational activator GCN1 in Homo sapiens (Human)	30.56	612	387	15	2e-60	229	HEAT_EZ	PF13513.1	6.9e-11
comp36596_c0_seq1	K00027	-0.540097	10.1304	2.14e-16	3.66e-13	56	13855	11418	9843	9402	8550	6970	11705.33ﾂｱ1650.45	8307.33ﾂｱ1007.58	809.207	757.027	775.697	522.304	505.2	552.833	780.644ﾂｱ21.588	526.779ﾂｱ19.702	0.6748	sp|Q6TU48|MAOX_DICDI	NADP-dependent malic enzyme in Dictyostelium discoideum (Slime mold)	45.17	538	283	3	3e-171	506	Malic_M	PF03949.10	5.9e-79
comp17698_c0_seq1	NoHit	-0.539261	3.66724	3.33e-05	0.00412067	773	146	138	106	104	93	81	130.00ﾂｱ17.28	92.67ﾂｱ9.39	33.35	35.678	32.811	22.616	21.494	25.146	33.946ﾂｱ1.244	23.085ﾂｱ1.527	0.68006		NoAnnotationFound
comp31819_c0_seq2	NoHit	-0.538	3.74134	6.46e-05	0.00673616	918	161	149	102	103	103	87	137.33ﾂｱ25.46	97.67ﾂｱ7.54	14.248	14.957	12.184	8.666	9.216	10.45	13.796ﾂｱ1.176	9.444ﾂｱ0.746	0.68455		LRR_6	PF13516.1	2e-13
comp16149_c0_seq1	NoHit	-0.537952	6.27249	1.59e-13	1.82e-10	84	922	841	652	646	618	459	805.00ﾂｱ113.13	574.33ﾂｱ82.35	198.182	204.635	189.866	132.189	134.431	134.091	197.561ﾂｱ6.045	133.570ﾂｱ0.987	0.6761		NoAnnotationFound
comp23216_c0_seq2	K00569	-0.537505	4.13798	3.12e-05	0.00393144	758	230	172	143	146	125	116	181.67ﾂｱ36.17	129.00ﾂｱ12.57	29.247	24.798	24.579	17.661	16.083	20.031	26.208ﾂｱ2.151	17.925ﾂｱ1.623	0.68396	sp|Q504A5|TPMT_DANRE	Probable thiopurine S-methyltransferase in Danio rerio (Zebrafish) (Brachydanio rerio)	44.67	197	102	2	3e-56	188	TPMT	PF05724.6	2.3e-53
comp25673_c0_seq2	NoHit	-0.537346	3.40061	0.000186958	0.0149306	1198	126	98	98	87	75	68	107.33ﾂｱ13.20	76.67ﾂｱ7.85	9.674	8.533	10.16	6.353	5.824	7.091	9.456ﾂｱ0.682	6.423ﾂｱ0.520	0.67927	sp|Q8SSH4|MPS1_ENCCU	Probable serine/threonine-protein kinase MPS1 homolog in Encephalitozoon cuniculi (strain GB-M1) (Microsporidian parasite)	27.22	158	94	5	3e-08	60.1	Pkinase	PF00069.20	7.9e-22
comp32283_c0_seq2	NoHit	-0.535889	3.70017	3.13e-05	0.00393372	761	156	137	107	114	94	78	133.33ﾂｱ20.17	95.33ﾂｱ14.73	19.405	19.315	17.981	13.494	11.827	13.179	18.900ﾂｱ0.651	12.833ﾂｱ0.723	0.67902	sp|Q8G9F9|INHA_PSEPU	Isonitrile hydratase in Pseudomonas putida (Arthrobacter siderocapsulatus)	34.78	207	119	5	6e-14	73.6	DUF4066	PF13278.1	1.4e-31
comp12694_c0_seq1	NoHit	-0.535847	8.05936	6.52e-07	0.000168236	371	3316	3017	2060	2491	1960	1539	2797.67ﾂｱ535.70	1996.67ﾂｱ389.52	2444.65	2494.77	2083.53	1751.71	1462.82	1544.03	2340.985ﾂｱ183.192	1586.187ﾂｱ121.645	0.67757		NoAnnotationFound
comp14215_c0_seq1	K02866	-0.535136	11.8093	2.38e-12	2.15e-09	106	44426	37735	30350	32153	26685	21510	37503.67ﾂｱ5748.83	26782.67ﾂｱ4345.54	6479.61	6238	5986.31	4462.71	3938.28	4262.34	6234.639ﾂｱ201.403	4221.113ﾂｱ216.075	0.67704	sp|Q39724|RL10_EUGGR	60S ribosomal protein L10 in Euglena gracilis	100	215	0	0	2e-156	442	Ribosomal_L16	PF00252.13	1.3e-29
comp35546_c0_seq1	K00057	-0.534675	3.02645	0.000462634	0.0275601	1606	95	75	77	69	60	48	82.33ﾂｱ8.99	59.00ﾂｱ8.60	7.443	6.673	8.147	5.139	4.753	5.106	7.421ﾂｱ0.602	4.999ﾂｱ0.175	0.67372	sp|Q1DCL2|GPDA_MYXXD	Glycerol-3-phosphate dehydrogenase [NAD(P)+] in Myxococcus xanthus (strain DK 1622)	46.89	305	162	0	2e-76	249	NAD_Gly3P_dh_C	PF07479.9	1.9e-40
comp32993_c0_seq1	NoHit	-0.534564	5.41474	9.61e-10	5.64e-07	163	524	445	359	345	341	262	442.67ﾂｱ67.38	316.00ﾂｱ38.22	32.442	31.276	29.997	20.314	21.362	22.026	31.238ﾂｱ0.999	21.234ﾂｱ0.705	0.67975	sp|Q3I409|G3O23_WHEAT	Gibberellin 3-beta-dioxygenase 2-3 in Triticum aestivum (Wheat)	34.12	296	165	8	2e-41	158	DIOX_N	PF14226.1	1.5e-25
comp12709_c0_seq1	NoHit	-0.53363	10.9887	6.95e-13	7e-10	94	25062	21370	17226	18094	15100	12287	21219.33ﾂｱ3200.81	15160.33ﾂｱ2371.08	8915.74	8584.44	8332.22	6132.78	5437.97	5944.67	8610.803ﾂｱ238.947	5838.472ﾂｱ293.428	0.67804	sp|P69301|KM11_TRYBR	Kinetoplastid membrane protein 11 in Trypanosoma brucei rhodesiense	85.87	92	13	0	3e-51	164
comp34024_c0_seq1	NoHit	-0.533552	6.3199	5.19e-09	2.6e-06	191	979	888	634	697	600	486	833.67ﾂｱ145.99	594.33ﾂｱ86.23	244.995	251.398	215.13	166.083	151.96	165.316	237.174ﾂｱ15.805	161.120ﾂｱ6.484	0.67933		NoAnnotationFound
comp20184_c0_seq1	K00128	-0.53306	3.35404	0.000990669	0.0462568	2049	121	126	68	84	84	57	105.00ﾂｱ26.24	75.00ﾂｱ12.73	25.581	30.151	19.467	16.904	17.971	16.376	25.066ﾂｱ4.377	17.084ﾂｱ0.663	0.68155	sp|P05091|ALDH2_HUMAN	Aldehyde dehydrogenase, mitochondrial in Homo sapiens (Human)	57.99	219	82	4	9e-69	225	Aldedh	PF00171.17	8.8e-59
comp19291_c0_seq1	NoHit	-0.532517	5.24518	7.39e-08	2.76e-05	256	400	450	325	308	307	228	391.67ﾂｱ51.37	281.00ﾂｱ37.48	32.464	41.442	35.614	23.782	25.205	25.127	36.507ﾂｱ3.719	24.705ﾂｱ0.653	0.67673		NoAnnotationFound
comp22760_c0_seq1	NoHit	-0.531785	3.20933	0.000308921	0.0211715	1396	95	102	84	84	64	54	93.67ﾂｱ7.41	67.33ﾂｱ12.47	17.701	21.521	21.185	14.893	12.062	13.675	20.136ﾂｱ1.727	13.543ﾂｱ1.159	0.67262		CoA_binding_2	PF13380.1	1.1e-20
comp16466_c0_seq3	NoHit	-0.531409	4.82187	3.26e-07	9.36e-05	333	330	317	232	263	211	158	293.00ﾂｱ43.46	210.67ﾂｱ42.87	74.704	81.218	71.176	56.686	48.342	48.613	75.699ﾂｱ4.160	51.214ﾂｱ3.871	0.67654		NoAnnotationFound
comp36106_c2_seq1	K03798	-0.529171	2.99255	0.000819842	0.0406408	1930	88	91	63	60	72	42	80.67ﾂｱ12.55	58.00ﾂｱ12.33	22.745	26.604	22.081	14.766	18.835	14.754	23.810ﾂｱ1.994	16.118ﾂｱ1.921	0.67697	sp|Q54SY2|NVL_DICDI	Putative ribosome biogenesis ATPase nvl in Dictyostelium discoideum (Slime mold)	46.71	152	75	1	2e-30	122
comp17839_c0_seq1	NoHit	-0.529113	4.45695	1.79e-06	0.000378038	454	253	223	199	184	151	149	225.00ﾂｱ22.09	161.33ﾂｱ16.05	147.457	146.171	158.584	102.267	89.113	118.182	150.737ﾂｱ5.573	103.187ﾂｱ11.885	0.68455		NoAnnotationFound
comp20111_c0_seq1	K00565	-0.528703	5.94183	1.26e-08	5.72e-06	211	766	660	495	551	478	351	640.33ﾂｱ111.51	460.00ﾂｱ82.64	96.664	94.434	84.435	66.167	61.034	60.179	91.844ﾂｱ5.318	62.460ﾂｱ2.644	0.68007	sp|Q6Z9U7|MCES1_ORYSJ	mRNA cap guanine-N7 methyltransferase 1 in Oryza sativa subsp. japonica (Rice)	32.87	286	166	9	1e-36	140	Pox_MCEL	PF03291.11	2.6e-32
comp14328_c0_seq1	K12657	-0.528509	3.95593	8.26e-06	0.00137042	577	178	167	132	125	126	92	159.00ﾂｱ19.61	114.33ﾂｱ15.80	44.437	47.163	44.679	29.708	31.837	31.216	45.426ﾂｱ1.232	30.920ﾂｱ0.894	0.68068	sp|O04226|P5CS_ORYSJ	Delta-1-pyrroline-5-carboxylate synthase in Oryza sativa subsp. japonica (Rice)	48	100	51	1	1e-19	91.3
comp40276_c0_seq1	NoHit	-0.527374	4.68559	2.65e-05	0.00345826	732	257	308	228	247	183	145	264.33ﾂｱ33.07	191.67ﾂｱ42.09	122.01	164.772	147.622	111.788	87.967	93.666	144.801ﾂｱ17.571	97.807ﾂｱ10.156	0.67546		NoAnnotationFound
comp17289_c0_seq1	NoHit	-0.52721	3.51121	0.000294384	0.0203796	1382	132	119	97	106	68	76	116.00ﾂｱ14.45	83.33ﾂｱ16.36	59.357	60.324	59.456	45.436	30.963	46.504	59.712ﾂｱ0.434	40.968ﾂｱ7.088	0.68609		NoAnnotationFound
comp32561_c1_seq1	NoHit	-0.527194	3.67103	5.69e-05	0.0060992	892	157	134	101	106	105	71	130.67ﾂｱ22.98	94.00ﾂｱ16.27	53.427	51.51	46.723	34.371	36.177	32.857	50.553ﾂｱ2.819	34.468ﾂｱ1.357	0.68183		NoAnnotationFound
comp27030_c1_seq1	K13239	-0.526187	9.36534	1.66e-12	1.56e-09	102	7975	7114	5523	5916	4916	3980	6870.67ﾂｱ1015.70	4937.33ﾂｱ790.51	2788.52	2809.11	2625.34	1970.77	1740.07	1892.57	2740.988ﾂｱ82.208	1867.807ﾂｱ95.797	0.68144	sp|Q5FXM5|ACBP_DICDI	Acyl-CoA-binding protein in Dictyostelium discoideum (Slime mold)	53.33	60	28	0	6e-15	70.9	ACBP	PF00887.14	6.7e-27
comp8162_c0_seq1	K02943	-0.525511	9.72795	1.71e-15	2.44e-12	67	9996	9258	7206	7465	6341	5209	8820.00ﾂｱ1180.37	6338.33ﾂｱ921.01	3619.08	3784.49	3547.9	2575.12	2324.09	2564.95	3650.491ﾂｱ99.111	2488.054ﾂｱ116.014	0.68157	sp|Q9C3Z5|RLA2_PODAS	60S acidic ribosomal protein P2 in Podospora anserina (Pleurage anserina)	63.08	65	23	1	7e-16	73.9
comp26730_c1_seq1	NoHit	-0.525024	3.84509	3.72e-05	0.00452085	788	146	156	137	134	103	81	146.33ﾂｱ7.76	106.00ﾂｱ21.74	42.587	51.445	54.249	37.227	30.409	32.122	49.427ﾂｱ4.970	33.253ﾂｱ2.896	0.67277		NoAnnotationFound
comp17314_c0_seq1	NoHit	-0.524978	3.83566	0.000201075	0.0156631	1228	155	153	127	118	89	105	145.00ﾂｱ12.75	104.00ﾂｱ11.86	59.716	66.532	66.581	43.318	34.711	55.026	64.276ﾂｱ3.225	44.352ﾂｱ8.326	0.69002		NoAnnotationFound
comp12540_c0_seq1	NoHit	-0.524802	7.19733	1.19e-12	1.14e-09	100	1720	1565	1279	1282	1062	935	1521.33ﾂｱ182.67	1093.00ﾂｱ143.35	524.215	539.09	529.326	372.162	327.631	387.47	530.877ﾂｱ6.171	362.421ﾂｱ25.382	0.68268		NoAnnotationFound
comp14721_c0_seq1	NoHit	-0.523005	7.5823	2e-14	2.46e-11	77	2334	2018	1624	1680	1484	1144	1992.00ﾂｱ290.44	1436.00ﾂｱ221.44	702.959	686.969	664.11	481.939	452.414	468.472	684.679ﾂｱ15.942	467.608ﾂｱ12.069	0.68296		EF-hand_7	PF13499.1	6.4e-13
comp34276_c0_seq1	NoHit	-0.522086	3.04241	0.000555206	0.0309727	1715	93	80	76	68	64	48	83.00ﾂｱ7.26	60.00ﾂｱ8.64	7.713	7.527	8.506	5.363	5.373	5.411	7.915ﾂｱ0.425	5.382ﾂｱ0.021	0.68003		NoAnnotationFound
comp29651_c0_seq12	NoHit	-0.520011	4.35978	1.42e-06	0.000318385	428	251	210	173	177	168	114	211.33ﾂｱ31.86	153.00ﾂｱ27.82	81.878	77.39	76.667	55.005	55.473	50.569	78.645ﾂｱ2.305	53.682ﾂｱ2.210	0.68259		NoAnnotationFound
comp25517_c0_seq1	K15100	-0.518224	3.5419	0.0002516	0.0184314	1306	124	140	92	92	102	64	118.67ﾂｱ19.96	86.00ﾂｱ16.08	12.981	16.633	13.017	9.161	10.803	9.104	14.210ﾂｱ1.713	9.689ﾂｱ0.788	0.68187	sp|Q9M038|SFC1_ARATH	Mitochondrial succinate-fumarate transporter 1 in Arabidopsis thaliana (Mouse-ear cress)	26.86	175	113	4	2e-06	52.8	Mito_carr	PF00153.22	6.9e-54
comp8081_c0_seq1	K17428	-0.517543	5.81471	1.15e-08	5.28e-06	209	694	611	447	480	450	335	584.00ﾂｱ102.63	421.67ﾂｱ62.49	170.74	170.071	149.108	112.439	112.054	112.027	163.306ﾂｱ10.043	112.173ﾂｱ0.188	0.68689	sp|Q08DT6|RM47_BOVIN	39S ribosomal protein L47, mitochondrial in Bos taurus (Bovine)	32.08	106	72	0	1e-09	59.3	MRP-L47	PF06984.8	6.3e-16
comp36550_c0_seq1	K02975	-0.51498	10.9011	6.27e-18	1.67e-14	36	22391	20464	16574	16710	14339	11959	19809.67ﾂｱ2419.43	14336.00ﾂｱ1939.59	6607.34	6826.19	6639.56	4696.4	4282.91	4798.07	6691.029ﾂｱ96.471	4592.458ﾂｱ222.786	0.68636	sp|Q8ISN9|RS25_BRABE	40S ribosomal protein S25 in Branchiostoma belcheri (Amphioxus)	57.14	77	33	0	1e-21	90.1	Ribosomal_S25	PF03297.10	9.2e-38
comp12810_c0_seq1	NoHit	-0.514643	8.79641	1.03e-15	1.58e-12	62	5214	4781	3821	3957	3333	2728	4605.33ﾂｱ582.10	3339.33ﾂｱ501.76	1434.91	1487.86	1426.82	1037.07	928.407	1020.65	1449.863ﾂｱ27.070	995.374ﾂｱ47.825	0.68653		NoAnnotationFound
comp15633_c0_seq1	NoHit	-0.514234	3.32018	0.000972274	0.0458165	2028	109	105	88	93	57	69	100.67ﾂｱ9.10	73.00ﾂｱ14.97	17.039	18.601	18.614	13.834	9.018	14.658	18.085ﾂｱ0.739	12.503ﾂｱ2.487	0.69139	sp|Q9ZPY1|PPOX2_ARATH	Pyridoxine/pyridoxamine 5'-phosphate oxidase 2 in Arabidopsis thaliana (Mouse-ear cress)	38.41	138	82	1	1e-22	97.4	Pyridox_oxase_2	PF12766.2	1e-28
comp23965_c0_seq1	K01118	-0.514168	11.3038	6.89e-09	3.29e-06	200	32240	26178	20569	22798	19166	15156	26329.00ﾂｱ4765.86	19040.00ﾂｱ3121.11	5241.41	4822.24	4524.2	3527.42	3153.03	3347.88	4862.615ﾂｱ294.187	3342.777ﾂｱ152.885	0.68744	sp|Q47G91|AZOR_DECAR	FMN-dependent NADH-azoreductase in Dechloromonas aromatica (strain RCB)	62.92	178	66	0	2e-79	245	Flavodoxin_2	PF02525.12	6.8e-41
comp28331_c0_seq1	NoHit	-0.513766	4.77152	8.01e-06	0.00133735	573	306	323	216	254	215	147	281.67ﾂｱ46.95	205.33ﾂｱ44.21	42.105	50.386	40.189	33.254	29.93	27.475	44.227ﾂｱ4.425	30.220ﾂｱ2.368	0.6833		NoAnnotationFound
comp32146_c0_seq1	K03035	-0.512635	3.47164	0.00106122	0.0485107	2092	116	100	118	102	71	71	111.33ﾂｱ8.06	81.33ﾂｱ14.61	15.044	14.708	20.69	12.59	9.319	12.511	16.814ﾂｱ2.744	11.473ﾂｱ1.524	0.68239	sp|Q9D8W5|PSD12_MOUSE	26S proteasome non-ATPase regulatory subunit 12 in Mus musculus (Mouse)	34.68	173	102	1	1e-34	135	PCI	PF01399.22	1.6e-15
comp12051_c0_seq2	NoHit	-0.512459	3.76034	0.000568496	0.0314391	1730	137	169	109	124	115	65	138.33ﾂｱ24.51	101.33ﾂｱ25.95	36.612	51.088	39.525	31.563	31.113	23.619	42.408ﾂｱ6.252	28.765ﾂｱ3.643	0.67829		NoAnnotationFound
comp17550_c0_seq1	K03955	-0.512308	7.49437	1.77e-10	1.15e-07	147	2160	1912	1531	1677	1348	1057	1867.67ﾂｱ258.69	1360.67ﾂｱ253.27	544.538	545.286	523.392	402.56	343.939	362.219	537.739ﾂｱ10.149	369.573ﾂｱ24.490	0.68727	sp|Q10217|ACPM_SCHPO	Putative acyl carrier protein, mitochondrial in Schizosaccharomyces pombe (strain 972 / ATCC 24843) (Fission yeast)	47.92	96	46	2	5e-20	85.9	PP-binding	PF00550.20	1.4e-08
comp30449_c0_seq29	NoHit	-0.511822	4.13604	9.46e-06	0.00152305	594	198	190	150	132	151	108	179.33ﾂｱ21.00	130.33ﾂｱ17.59	45.322	49.228	46.534	28.765	34.984	33.601	47.028ﾂｱ1.632	32.450ﾂｱ2.666	0.69002		zf-trcl	PF13451.1	2.1e-19
comp35745_c0_seq4	K00548	-0.51158	3.32051	0.000412721	0.0254258	1553	113	98	92	76	93	52	101.00ﾂｱ8.83	73.67ﾂｱ16.82	3.8	3.742	4.174	2.429	3.166	2.376	3.905ﾂｱ0.191	2.657ﾂｱ0.361	0.68043	sp|Q54P92|METH_DICDI	Methionine synthase in Dictyostelium discoideum (Slime mold)	54.43	937	395	12	0	993	Met_synt_B12	PF02965.12	3.5e-71
comp26701_c0_seq1	NoHit	-0.511389	3.91849	1.67e-05	0.00237689	671	179	156	128	127	122	88	154.33ﾂｱ20.85	112.33ﾂｱ17.33	7.141	7.062	6.883	4.819	4.923	4.762	7.029ﾂｱ0.108	4.835ﾂｱ0.067	0.68789		Lipase_3	PF01764.20	6.2e-16
comp37694_c0_seq1	NoHit	-0.511101	5.17605	1.2e-07	4.14e-05	276	412	411	294	322	269	221	372.33ﾂｱ55.39	270.67ﾂｱ41.25	165.606	186.391	160.86	123.338	109.461	120.835	170.952ﾂｱ11.087	117.878ﾂｱ6.039	0.68954		NoAnnotationFound
comp20246_c0_seq1	NoHit	-0.510893	3.38461	0.000542966	0.0305034	1703	107	124	86	98	70	63	105.67ﾂｱ15.54	77.00ﾂｱ15.12	16.58	21.77	18.023	14.446	10.972	13.265	18.791ﾂｱ2.187	12.894ﾂｱ1.442	0.68621		NoAnnotationFound
comp12550_c0_seq1	NoHit	-0.510548	6.74494	2.5e-12	2.23e-09	107	1149	1158	995	892	825	688	1100.67ﾂｱ74.81	801.67ﾂｱ84.90	580.523	658.894	686.086	429.674	422.043	472.996	641.834ﾂｱ44.752	441.571ﾂｱ22.438	0.68798		NoAnnotationFound
comp19433_c0_seq1	NoHit	-0.510293	6.06538	1.05e-10	6.9e-08	145	787	714	570	578	495	430	690.33ﾂｱ90.16	501.00ﾂｱ60.57	279.971	286.816	275.714	195.908	178.264	208.04	280.834ﾂｱ4.573	194.071ﾂｱ12.225	0.69105		NoAnnotationFound
comp12685_c0_seq1	NoHit	-0.51019	8.25012	3.99e-11	2.93e-08	130	3700	3258	2515	2707	2278	1883	3157.67ﾂｱ488.95	2289.33ﾂｱ336.49	1554.47	1543.84	1439.01	1083.9	968.943	1076.19	1512.438ﾂｱ52.106	1043.012ﾂｱ52.469	0.68962		NoAnnotationFound
comp18687_c0_seq1	K07937	-0.510126	5.75877	3.09e-08	1.26e-05	234	658	597	426	466	423	330	560.33ﾂｱ98.20	406.33ﾂｱ56.76	93.436	96.088	81.8	62.971	60.78	63.662	90.441ﾂｱ6.206	62.471ﾂｱ1.229	0.69074	sp|Q10943|ARF12_CAEEL	ADP-ribosylation factor 1-like 2 in Caenorhabditis elegans	71.27	181	52	0	1e-94	284	Arf	PF00025.16	2.2e-70
comp36575_c0_seq1	K02978	-0.509832	10.0279	5.97e-12	4.92e-09	116	12744	11045	8703	9325	7859	6398	10830.67ﾂｱ1656.68	7860.67ﾂｱ1194.94	3815.76	3738.03	3537.95	2659.32	2381.84	2604.64	3697.244ﾂｱ117.025	2548.596ﾂｱ120.011	0.68932	sp|Q9M2F1|RS272_ARATH	40S ribosomal protein S27-2 in Arabidopsis thaliana (Mouse-ear cress)	70.37	81	24	0	4e-33	119
comp20571_c0_seq1	NoHit	-0.509806	9.47092	1.26e-17	2.67e-14	45	8495	7424	6117	6299	5511	4246	7345.33ﾂｱ972.41	5352.00ﾂｱ845.64	1492.81	1477.87	1454.8	1053.54	980	1013.86	1475.156ﾂｱ15.636	1015.799ﾂｱ30.052	0.6886		NoAnnotationFound
comp26506_c0_seq1	NoHit	-0.508335	5.43794	1.82e-09	1.01e-06	173	500	466	370	369	324	279	445.33ﾂｱ55.05	324.00ﾂｱ36.74	45.502	48.104	45.469	31.942	29.826	34.479	46.358ﾂｱ1.234	32.082ﾂｱ1.902	0.69206		PhyH	PF05721.8	1e-10
comp23131_c0_seq3	NoHit	-0.5077	3.87259	5.85e-05	0.00622092	900	176	157	117	138	115	76	150.00ﾂｱ24.59	109.67ﾂｱ25.59	21.546	21.792	19.362	16.078	14.242	12.635	20.900ﾂｱ1.092	14.318ﾂｱ1.407	0.6851		NoAnnotationFound
comp31196_c0_seq1	NoHit	-0.507422	4.07502	0.00012007	0.0108168	1062	160	179	171	128	143	103	170.00ﾂｱ7.79	124.67ﾂｱ16.50	18.44	23.392	26.624	14.038	16.675	16.118	22.819ﾂｱ3.366	15.610ﾂｱ1.135	0.68412		NoAnnotationFound
comp36285_c0_seq10	K01596	-0.507148	3.41279	0.000414295	0.0255063	1554	133	100	92	101	85	52	108.33ﾂｱ17.75	79.33ﾂｱ20.40	8.195	6.997	7.652	5.916	5.298	4.352	7.615ﾂｱ0.490	5.189ﾂｱ0.643	0.68145	sp|A3DJE3|PCKG_CLOTH	Phosphoenolpyruvate carboxykinase [GTP] in Clostridium thermocellum (strain ATCC 27405 / DSM 1237)	59.34	273	105	4	7e-108	344	PEPCK	PF00821.13	3.6e-261
comp36586_c0_seq1	K02922	-0.5067	9.50479	4.23e-11	3.09e-08	131	8903	7690	6005	6418	5449	4535	7532.67ﾂｱ1188.32	5467.33ﾂｱ768.84	2312.98	2259.79	2115.97	1587.75	1432.8	1601.6	2229.581ﾂｱ83.214	1540.718ﾂｱ76.519	0.69103	sp|Q9VXX8|RL371_DROME	Probable 60S ribosomal protein L37-A in Drosophila melanogaster (Fruit fly)	62.3	61	23	0	4e-20	85.5	Ribosomal_L37e	PF01907.14	1.2e-23
comp37412_c0_seq1	K11098	-0.50645	6.32081	5.72e-10	3.44e-07	159	955	881	644	689	637	480	826.67ﾂｱ132.65	602.00ﾂｱ88.84	269.355	280.954	246.497	185.076	181.852	184.058	265.602ﾂｱ14.315	183.662ﾂｱ1.346	0.69149	sp|Q9SUM2|RUXF_ARATH	Probable small nuclear ribonucleoprotein F in Arabidopsis thaliana (Mouse-ear cress)	72.73	77	21	0	2e-35	124
comp16498_c0_seq1	NoHit	-0.506431	4.0725	5.65e-05	0.00607894	889	198	191	128	156	121	100	172.33ﾂｱ31.48	125.67ﾂｱ23.10	80.533	87.642	70.881	60.474	49.827	55.331	79.685ﾂｱ6.869	55.211ﾂｱ4.347	0.69286		NoAnnotationFound
comp12735_c0_seq1	K02940	-0.506023	10.9744	8.77e-11	5.99e-08	140	25229	20672	16716	17848	15459	12238	20872.33ﾂｱ3478.30	15181.67ﾂｱ2298.65	4425.8	4108.04	3968.66	2980.03	2744.28	2917.17	4167.499ﾂｱ191.303	2880.494ﾂｱ99.677	0.69118	sp|P51410|RL9_MOUSE	60S ribosomal protein L9 in Mus musculus (Mouse)	56.61	189	80	1	3e-71	223	Ribosomal_L6	PF00347.18	9.2e-28
comp32641_c0_seq1	NoHit	-0.505724	4.53326	1.36e-05	0.00202296	644	234	248	225	203	200	119	235.67ﾂｱ9.46	174.00ﾂｱ38.91	16.176	19.456	20.996	13.348	13.988	11.175	18.876ﾂｱ2.010	12.837ﾂｱ1.204	0.68009		MFS_1	PF07690.11	1.2e-28
comp36213_c0_seq3	K03259	-0.505654	3.27489	0.000489917	0.0286678	1635	99	101	92	76	86	52	97.33ﾂｱ3.86	71.33ﾂｱ14.27	2.433	2.812	3.046	1.778	2.132	1.737	2.764ﾂｱ0.253	1.882ﾂｱ0.177	0.68122	sp|Q55FE0|IF4E_DICDI	Eukaryotic translation initiation factor 4E in Dictyostelium discoideum (Slime mold)	22.16	185	122	5	2e-11	70.1	IF4E	PF01652.13	3.4e-25
comp16418_c0_seq1	K09935	-0.505197	4.92992	7.05e-07	0.000178475	378	347	344	249	284	228	176	313.33ﾂｱ45.51	229.33ﾂｱ44.10	64.065	71.939	62.228	49.905	42.603	44.156	66.077ﾂｱ4.212	45.555ﾂｱ3.141	0.68942	sp|Q83LU8|YBIA_SHIFL	Swarming motility protein YbiA in Shigella flexneri	42.2	109	58	2	5e-19	85.5	DUF1768	PF08719.6	1.3e-20
comp20898_c0_seq1	NoHit	-0.504976	6.3499	2.72e-08	1.12e-05	231	976	900	655	751	614	483	843.67ﾂｱ136.97	616.00ﾂｱ109.42	113.883	119.08	103.281	83.372	72.485	76.555	112.081ﾂｱ6.575	77.471ﾂｱ4.492	0.6912	sp|P49191|ELO3_CAEEL	Putative fatty acid elongation protein 3 in Caenorhabditis elegans	36.84	266	139	8	4e-32	127	ELO	PF01151.13	3.6e-58
comp27524_c0_seq2	K10799	-0.503903	3.56135	0.000211891	0.01633	1241	147	123	91	102	98	64	120.33ﾂｱ22.94	88.00ﾂｱ17.05	18.284	17.347	15.293	12.066	12.335	10.812	16.975ﾂｱ1.249	11.738ﾂｱ0.664	0.6915	sp|Q54HW1|PSD10_DICDI	26S proteasome non-ATPase regulatory subunit 10 in Dictyostelium discoideum (Slime mold)	44	75	42	0	7e-11	64.7	Ank_2	PF12796.2	3e-17
comp8167_c0_seq1	NoHit	-0.503522	9.58336	1.95e-13	2.2e-10	85	9202	8111	6488	6858	5781	4728	7933.67ﾂｱ1115.06	5789.00ﾂｱ869.59	2106.54	2101.4	2012.87	1494.71	1339.36	1471.1	2073.605ﾂｱ42.995	1435.056ﾂｱ68.354	0.69206		NoAnnotationFound
comp27938_c0_seq1	NoHit	-0.50339	3.89271	0.000351071	0.0230055	1460	186	163	108	144	107	83	152.33ﾂｱ32.72	111.33ﾂｱ25.09	23.384	23.241	18.35	17.224	13.612	14.181	21.658ﾂｱ2.340	15.006ﾂｱ1.586	0.69285		NoAnnotationFound
comp31004_c0_seq1	NoHit	-0.503329	5.03861	0.000111226	0.0103314	1030	315	401	289	244	283	208	335.00ﾂｱ47.86	245.00ﾂｱ30.63	26.758	38.641	33.148	19.711	24.322	23.991	32.849ﾂｱ4.856	22.675ﾂｱ2.100	0.69028		NoAnnotationFound
comp36275_c0_seq4	NoHit	-0.502834	3.30226	0.000563494	0.031271	1724	106	111	81	83	72	63	99.33ﾂｱ13.12	72.67ﾂｱ8.18	91.833	107.628	96.525	68.586	63.129	74.246	98.662ﾂｱ6.623	68.654ﾂｱ4.539	0.69585		NoAnnotationFound
comp35739_c0_seq1	NoHit	-0.502402	4.24593	4.36e-06	0.000803135	519	201	207	171	161	154	110	193.00ﾂｱ15.75	141.67ﾂｱ22.57	48.405	56.398	55.819	36.916	37.53	36.006	53.541ﾂｱ3.639	36.817ﾂｱ0.626	0.68766		RNase_H2_suC	PF08615.6	7.8e-06
comp21446_c1_seq1	K01630	-0.501326	3.30948	0.000361175	0.0234635	1472	114	100	86	84	79	57	100.00ﾂｱ11.43	73.33ﾂｱ11.73	15.134	15.054	15.43	10.609	10.615	10.278	15.206ﾂｱ0.162	10.501ﾂｱ0.157	0.69058	sp|Q32BJ0|GARL_SHIDS	5-keto-4-deoxy-D-glucarate aldolase in Shigella dysenteriae serotype 1 (strain Sd197)	38.17	241	148	1	8e-52	177	HpcH_HpaI	PF03328.9	6e-40
comp15786_c0_seq1	NoHit	-0.501299	3.73143	0.000121588	0.0108849	1068	166	123	116	118	103	76	135.00ﾂｱ22.11	99.00ﾂｱ17.38	30.816	25.858	29.153	20.848	19.352	19.172	28.609ﾂｱ2.060	19.791ﾂｱ0.751	0.69177		NoAnnotationFound
comp29452_c1_seq1	NoHit	-0.501087	3.23886	0.00106642	0.0485588	2099	102	108	76	94	63	53	95.33ﾂｱ13.89	70.00ﾂｱ17.45	12.185	14.621	12.268	10.677	7.609	8.598	13.025ﾂｱ1.129	8.961ﾂｱ1.279	0.68805		NoAnnotationFound
comp31134_c0_seq1	NoHit	-0.500341	3.75279	7.87e-05	0.00784106	960	139	150	121	120	112	70	136.67ﾂｱ11.95	100.67ﾂｱ21.93	9.372	11.485	11.014	7.694	7.637	6.413	10.624ﾂｱ0.906	7.248ﾂｱ0.591	0.68228		NoAnnotationFound
comp16347_c0_seq1	K15033	-0.499653	5.93283	4.3e-10	2.69e-07	153	700	655	528	563	456	365	627.67ﾂｱ72.83	461.33ﾂｱ80.92	162.803	172.397	166.436	124.669	107.328	115.386	167.212ﾂｱ3.955	115.794ﾂｱ7.085	0.6925	sp|Q8R035|ICT1_MOUSE	Peptidyl-tRNA hydrolase ICT1, mitochondrial in Mus musculus (Mouse)	34.07	91	60	0	4e-15	74.7	RF-1	PF00472.15	1e-16
comp15144_c0_seq1	NoHit	-0.499428	3.49881	0.000433569	0.0263538	1574	138	114	91	100	76	75	114.33ﾂｱ19.19	83.67ﾂｱ11.56	11.658	10.934	10.382	8.044	6.501	8.608	10.991ﾂｱ0.522	7.718ﾂｱ0.891	0.70219		NoAnnotationFound
comp15029_c0_seq3	NoHit	-0.497862	3.45097	0.000384753	0.0244263	1507	135	108	90	105	82	58	111.00ﾂｱ18.49	81.67ﾂｱ19.19	38.506	34.823	34.834	28.523	23.673	22.493	36.054ﾂｱ1.734	24.896ﾂｱ2.609	0.69053		ARL2_Bind_BART	PF11527.3	4.6e-15
comp20329_c0_seq1	NoHit	-0.497012	5.3135	2.37e-06	0.000477185	475	445	461	317	324	300	268	407.67ﾂｱ64.44	297.33ﾂｱ22.94	90.33	105.951	87.144	62.602	61.626	73.931	94.475ﾂｱ8.218	66.053ﾂｱ5.585	0.69916		EF-hand_1	PF00036.27	4.8e-08
comp17420_c0_seq1	NoHit	-0.496548	9.20618	2.56e-17	5.09e-14	48	6687	6382	5158	5217	4469	3702	6075.67ﾂｱ660.73	4462.67ﾂｱ618.51	2547.48	2744.15	2673.46	1893.82	1723.57	1918.24	2655.029ﾂｱ81.340	1845.212ﾂｱ86.592	0.69499		NoAnnotationFound
comp27787_c1_seq2	NoHit	-0.496115	5.68443	6.89e-07	0.000175368	376	544	559	469	389	406	355	524.00ﾂｱ39.37	383.33ﾂｱ21.20	180.336	209.34	211.262	122.843	136.244	160.029	200.313ﾂｱ14.147	139.705ﾂｱ15.377	0.69744		NoAnnotationFound
comp14346_c0_seq1	K02969	-0.49581	10.298	4.32e-12	3.66e-09	113	15230	13214	10559	11303	9504	7786	13001.00ﾂｱ1912.87	9531.00ﾂｱ1435.94	5514.07	5401.62	5198.77	3899.07	3483.4	3833.89	5371.486ﾂｱ130.473	3738.785ﾂｱ182.538	0.69604	sp|P23403|RS20_XENLA	40S ribosomal protein S20 in Xenopus laevis (African clawed frog)	68.81	109	28	1	7e-48	157	Ribosomal_S10	PF00338.17	5.3e-30
comp12762_c0_seq1	NoHit	-0.495048	9.21439	8.33e-13	8.21e-10	97	7160	6289	4949	5286	4553	3657	6132.67ﾂｱ909.38	4498.67ﾂｱ666.15	1256.04	1249.78	1174.98	882.585	808.246	871.717	1226.932ﾂｱ36.824	854.183ﾂｱ32.784	0.69619		NoAnnotationFound
comp14468_c0_seq1	NoHit	-0.494793	5.67277	9.48e-07	0.000229072	396	562	575	430	457	354	338	522.33ﾂｱ65.50	383.00ﾂｱ52.73	98.76	114.462	102.269	76.436	62.95	80.706	105.164ﾂｱ6.729	73.364ﾂｱ7.567	0.69762		Rrp15p	PF07890.7	2.9e-08
comp37470_c0_seq1	NoHit	-0.494621	6.44579	7.53e-09	3.53e-06	204	981	931	766	719	641	598	892.67ﾂｱ91.86	652.67ﾂｱ50.08	283.737	304.422	300.725	198.064	187.658	235.162	296.295ﾂｱ9.007	206.961ﾂｱ20.388	0.6985		NoAnnotationFound
comp8122_c0_seq1	NoHit	-0.494383	5.56732	9.93e-07	0.000238203	399	559	522	382	451	343	283	487.67ﾂｱ76.23	359.00ﾂｱ69.51	131.808	139.282	122.095	101.247	81.851	90.698	131.062ﾂｱ7.036	91.265ﾂｱ7.929	0.69636		NoAnnotationFound
comp13574_c0_seq1	K03020	-0.493381	5.20228	8.56e-07	0.000210609	389	397	415	317	350	268	217	376.33ﾂｱ42.59	278.33ﾂｱ54.79	80.107	94.812	86.628	67.226	54.721	59.501	87.182ﾂｱ6.016	60.483ﾂｱ5.152	0.69375	sp|Q5XK67|RPAC2_XENLA	DNA-directed RNA polymerases I and III subunit RPAC2 in Xenopus laevis (African clawed frog)	40.91	110	56	2	7e-21	89.4	RNA_pol_L_2	PF13656.1	1.3e-20
comp32241_c0_seq1	K07004	-0.49326	3.77477	0.000599799	0.0326792	1756	182	132	105	110	123	75	139.67ﾂｱ31.90	102.67ﾂｱ20.27	12.017	9.895	9.359	6.907	8.22	6.728	10.424ﾂｱ1.148	7.285ﾂｱ0.665	0.69892		Laminin_G_3	PF13385.1	2.6e-19
comp24635_c0_seq1	NoHit	-0.492729	3.6279	0.000281779	0.0198225	1360	144	140	93	109	102	67	125.67ﾂｱ23.16	92.67ﾂｱ18.37	23.003	25.35	20.1	16.573	16.487	14.544	22.818ﾂｱ2.147	15.868ﾂｱ0.937	0.69544	sp|Q55909|Y305_SYNY3	TVP38/TMEM64 family membrane protein slr0305 in Synechocystis sp. (strain PCC 6803 / Kazusa)	37.34	158	92	4	1e-24	102	SNARE_assoc	PF09335.6	5e-20
comp17515_c0_seq1	K02910	-0.492463	10.8874	5.41e-06	0.00096791	535	25338	18660	14976	17184	14316	11622	19658.00ﾂｱ4288.73	14374.00ﾂｱ2271.05	7266.94	6050.47	5829.63	4693.73	4155.84	4531.69	6382.347ﾂｱ631.963	4460.420ﾂｱ225.301	0.69887	sp|Q9XGL4|RL31_CYAPA	60S ribosomal protein L31 in Cyanophora paradoxa	51.46	103	50	0	2e-27	105	Ribosomal_L31e	PF01198.14	1.5e-28
comp35300_c0_seq4	NoHit	-0.491851	3.58154	0.000246924	0.0182283	1296	123	121	116	92	100	74	120.00ﾂｱ2.94	88.67ﾂｱ10.87	16.86	18.796	21.491	11.998	13.866	13.78	19.049ﾂｱ1.899	13.215ﾂｱ0.861	0.69374		NoAnnotationFound
comp26874_c0_seq5	K02692	-0.490629	5.25198	0.000655263	0.0348865	1797	331	427	393	293	332	234	383.67ﾂｱ39.74	286.33ﾂｱ40.29	74.603	108.925	120.029	62.874	75.726	71.678	101.186ﾂｱ19.336	70.093ﾂｱ5.365	0.69272	sp|P19569|PSAD_SYNY3	Photosystem I reaction center subunit II in Synechocystis sp. (strain PCC 6803 / Kazusa)	61.63	86	33	0	2e-34	125
comp13614_c0_seq1	NoHit	-0.490482	4.83192	1.69e-05	0.00240631	673	325	308	238	257	189	194	290.33ﾂｱ37.65	213.33ﾂｱ30.94	80.544	86.355	79.966	60.639	47.403	65.351	82.288ﾂｱ2.885	57.798ﾂｱ7.598	0.70238		NoAnnotationFound
comp19443_c0_seq1	K01512	-0.490225	4.08636	2.66e-05	0.00346394	734	195	171	150	153	119	109	172.00ﾂｱ18.38	127.00ﾂｱ18.83	57.216	56.712	59.74	42.755	35.341	43.478	57.889ﾂｱ1.325	40.525ﾂｱ3.677	0.70004	sp|P07032|ACYP1_CHICK	Acylphosphatase-1 in Gallus gallus (Chicken)	41.89	74	42	1	3e-13	67
comp18042_c0_seq1	K04079	-0.49017	5.85165	0.000237457	0.0178042	1276	580	723	470	438	533	339	591.00ﾂｱ103.58	436.67ﾂｱ79.21	364.965	511.242	404.796	262.862	339.58	290.312	427.001ﾂｱ61.747	297.585ﾂｱ31.739	0.69692	sp|P20147|HSP90_PLAFP	Heat shock 90 kDa protein homolog in Plasmodium falciparum (isolate Palo Alto / Uganda)	58.33	60	25	0	1e-13	67.8
comp31671_c0_seq3	NoHit	-0.49012	4.13554	3.08e-05	0.00389813	756	200	177	159	153	157	88	178.67ﾂｱ16.78	132.67ﾂｱ31.63	22.386	22.473	24.052	16.292	17.783	13.379	22.970ﾂｱ0.766	15.818ﾂｱ1.829	0.68864		Exo_endo_phos	PF03372.18	1.8e-14
comp34360_c0_seq1	K08912	-0.490116	7.16844	1.03e-08	4.74e-06	207	1518	1642	1257	1143	1231	888	1472.33ﾂｱ160.46	1087.33ﾂｱ145.46	166.648	204.44	186.441	119.385	136.732	132.42	185.843ﾂｱ15.434	129.512ﾂｱ7.374	0.69689	sp|P08975|LH15_EUGGR	Light-harvesting complex I LH35 proteins in Euglena gracilis	59.44	143	57	1	6e-42	155	Chloroa_b-bind	PF00504.16	3.8e-33
comp38164_c0_seq1	NoHit	-0.488337	5.96984	2.24e-07	6.86e-05	312	754	697	485	527	520	378	645.33ﾂｱ115.74	475.00ﾂｱ68.65	146.078	152.919	127.227	97.186	101.946	99.516	142.075ﾂｱ10.864	99.549ﾂｱ1.943	0.70069	sp|Q32P66|CA123_BOVIN	UPF0587 protein C1orf123 homolog in Bos taurus (Bovine)	36.25	160	96	4	4e-22	94	DUF866	PF05907.8	5.9e-37
comp25049_c0_seq1	K00074	-0.487751	11.0686	2.27e-11	1.74e-08	125	26475	21590	18305	18739	16411	13652	22123.33ﾂｱ3356.64	16267.33ﾂｱ2079.24	2950.84	2729.08	2756.66	1987.17	1850.71	2066.94	2812.192ﾂｱ98.683	1968.272ﾂｱ89.281	0.69991	sp|Q9WVK7|HCDH_RAT	Hydroxyacyl-coenzyme A dehydrogenase, mitochondrial in Rattus norvegicus (Rat)	47.1	276	142	2	6e-66	218	3HCDH_N	PF02737.13	1.1e-59
comp14886_c0_seq1	NoHit	-0.486668	4.17522	3.68e-05	0.00448383	785	215	195	143	160	154	96	184.33ﾂｱ30.35	136.67ﾂｱ28.86	44.885	46.092	40.442	31.806	32.541	27.236	43.806ﾂｱ2.429	30.528ﾂｱ2.347	0.69688	sp|O43018|YGV4_SCHPO	Uncharacterized protein C354.04 in Schizosaccharomyces pombe (strain 972 / ATCC 24843) (Fission yeast)	34.65	127	69	2	7e-19	84.7
comp17120_c0_seq1	NoHit	-0.485995	7.60311	5.35e-10	3.24e-07	158	2331	2054	1617	1801	1518	1134	2000.67ﾂｱ293.92	1484.33ﾂｱ273.34	443.189	442.277	416.232	325.94	292.065	292.984	433.899ﾂｱ12.498	303.663ﾂｱ15.757	0.69985		NoAnnotationFound
comp35745_c0_seq9	K00548	-0.48448	3.55275	0.000476643	0.0281146	1622	114	132	106	89	95	77	117.33ﾂｱ10.87	87.00ﾂｱ7.48	3.789	4.986	4.754	2.817	3.194	3.474	4.510ﾂｱ0.518	3.162ﾂｱ0.269	0.70115	sp|Q54P92|METH_DICDI	Methionine synthase in Dictyostelium discoideum (Slime mold)	54.43	937	395	12	0	993	Met_synt_B12	PF02965.12	3.5e-71
comp30797_c0_seq1	NoHit	-0.484382	7.58487	1.38e-11	1.09e-08	121	2294	1989	1631	1708	1443	1218	1971.33ﾂｱ270.96	1456.33ﾂｱ200.26	1599.87	1556.97	1559.23	1136.21	1018.88	1156.06	1572.025ﾂｱ19.714	1103.715ﾂｱ60.531	0.7021		NoAnnotationFound
comp31819_c0_seq5	NoHit	-0.483986	4.72741	1.9e-05	0.0026672	682	298	290	219	195	214	185	269.00ﾂｱ35.51	198.00ﾂｱ12.03	25.413	28.064	25.222	15.825	18.469	21.434	26.233ﾂｱ1.297	18.576ﾂｱ2.291	0.70813		LRR_6	PF13516.1	2e-13
comp19123_c0_seq3	NoHit	-0.483799	3.94054	0.00106329	0.0485577	2095	205	158	107	132	112	101	156.67ﾂｱ40.02	115.00ﾂｱ12.83	13.811	12.08	9.728	8.452	7.628	9.238	11.873ﾂｱ1.673	8.439ﾂｱ0.657	0.71082	sp|Q6ICX4|PTBP3_ARATH	Polypyrimidine tract-binding protein homolog 3 in Arabidopsis thaliana (Mouse-ear cress)	27.39	157	107	4	7e-08	58.9	RRM_5	PF13893.1	2.4e-11
comp17742_c0_seq2	NoHit	-0.483381	4.19314	3.94e-05	0.00471154	800	205	198	155	179	141	96	186.00ﾂｱ22.11	138.67ﾂｱ33.92	27.431	30.032	28.036	22.791	19.089	17.454	28.500ﾂｱ1.111	19.778ﾂｱ2.233	0.69398	sp|B6ENU6|GLPE_ALISL	Thiosulfate sulfurtransferase GlpE in Aliivibrio salmonicida (strain LFI1238) (Vibrio salmonicida (strain LFI1238))	35.05	97	59	2	5e-12	65.9	Rhodanese	PF00581.15	1.5e-10
comp20469_c0_seq4	K12158	-0.482664	3.42604	0.000712332	0.0368982	1847	104	114	104	100	76	64	107.33ﾂｱ4.71	80.00ﾂｱ14.97	45.759	56.561	62.354	41.939	33.857	38.316	54.891ﾂｱ6.877	38.037ﾂｱ3.305	0.69296	sp|P0C032|RUB3_ORYSJ	Ubiquitin-like protein-NEDD8-like protein RUB3 in Oryza sativa subsp. japonica (Rice)	57.14	70	30	0	2e-10	58.9
comp13024_c0_seq1	NoHit	-0.482486	7.26503	9.71e-09	4.53e-06	205	1925	1573	1252	1359	1190	958	1583.33ﾂｱ274.85	1169.00ﾂｱ164.38	295.541	273.687	259.999	198.56	184.868	199.833	276.409ﾂｱ14.637	194.420ﾂｱ6.774	0.70338		NoAnnotationFound
comp8174_c1_seq1	K02973	-0.4807	10.2691	9.29e-12	7.53e-09	118	14891	12742	10412	11066	9344	7758	12681.67ﾂｱ1829.04	9389.33ﾂｱ1350.87	4552.05	4402.24	4322.1	3222.07	2891.29	3224.58	4425.461ﾂｱ95.301	3112.646ﾂｱ156.525	0.70335	sp|Q9GRJ3|RS23_LUMRU	40S ribosomal protein S23 in Lumbricus rubellus (Humus earthworm)	80.42	143	28	0	2e-81	244	Ribosom_S12_S23	PF00164.20	1.9e-38
comp18500_c0_seq2	K02888	-0.479768	3.38444	0.00103007	0.0474712	2076	106	118	91	104	83	49	105.00ﾂｱ11.05	78.67ﾂｱ22.66	35.02	44.048	40.853	32.739	27.76	22.016	39.974ﾂｱ3.738	27.505ﾂｱ4.381	0.68809	sp|B6IR01|RL21_RHOCS	50S ribosomal protein L21 in Rhodospirillum centenum (strain ATCC 51521 / SW)	47.52	101	53	0	3e-23	93.2	Ribosomal_L21p	PF00829.16	8.4e-28
comp21773_c0_seq1	NoHit	-0.478977	3.34927	0.0010067	0.0467092	2062	124	106	78	80	92	57	102.67ﾂｱ18.93	76.33ﾂｱ14.52	22.252	21.543	18.94	13.659	16.703	13.895	20.912ﾂｱ1.424	14.752ﾂｱ1.383	0.70547		Mss4	PF04421.8	1.2e-10
comp36637_c0_seq1	K03113	-0.478101	7.75059	1.06e-09	6.19e-07	164	2627	2250	1761	1878	1648	1382	2212.67ﾂｱ354.53	1636.00ﾂｱ202.67	931.307	900.721	848.812	634.315	591.429	666.311	893.613ﾂｱ34.051	630.685ﾂｱ30.678	0.70577	sp|Q94JV4|SUI12_ARATH	Protein translation factor SUI1 homolog 2 in Arabidopsis thaliana (Mouse-ear cress)	58.77	114	43	2	2e-30	112	SUI1	PF01253.17	3.9e-27
comp29681_c0_seq1	NoHit	-0.477737	4.47682	9.81e-06	0.00156732	599	239	255	183	192	172	140	225.67ﾂｱ30.87	168.00ﾂｱ21.42	22.655	27.426	23.43	17.312	16.496	18.027	24.504ﾂｱ2.090	17.278ﾂｱ0.625	0.70514		NoAnnotationFound
comp8338_c0_seq1	NoHit	-0.476845	7.2975	1.04e-06	0.000245759	404	2007	1647	1212	1395	1272	940	1622.00ﾂｱ325.04	1202.33ﾂｱ192.17	346.715	322.331	283.345	229.365	222.369	220.656	317.464ﾂｱ26.099	224.130ﾂｱ3.767	0.706	sp|Q8GVZ8|C3H48_ORYSJ	Putative zinc finger CCCH domain-containing protein 48 in Oryza sativa subsp. japonica (Rice)	35.05	97	58	2	6e-07	53.5	zf-CCCH	PF00642.19	2.3e-24
comp37511_c0_seq1	NoHit	-0.476844	6.65255	1.16e-06	0.000267158	414	1304	998	803	886	791	622	1035.00ﾂｱ206.20	766.33ﾂｱ109.18	273.94	237.36	228.516	177.187	168.174	177.588	246.605ﾂｱ19.663	174.316ﾂｱ4.346	0.70686		NoAnnotationFound
comp37594_c0_seq1	NoHit	-0.476674	6.32734	5.97e-09	2.93e-06	195	952	874	643	703	628	502	823.00ﾂｱ131.20	611.00ﾂｱ82.93	328.375	340.478	301.484	231.017	219.279	235.486	323.446ﾂｱ16.296	228.594ﾂｱ6.835	0.70675		NoAnnotationFound
comp17309_c0_seq2	NoHit	-0.476431	3.61532	0.000244368	0.0181518	1288	138	130	102	105	99	72	123.33ﾂｱ15.43	92.00ﾂｱ14.35	12.499	13.356	12.479	9.044	9.075	8.856	12.778ﾂｱ0.409	8.992ﾂｱ0.097	0.70371	sp|Q9M146|MGP4_ARATH	UDP-D-xylose:L-fucose alpha-1,3-D-xylosyltransferase MGP4 in Arabidopsis thaliana (Mouse-ear cress)	24.63	203	142	4	9e-11	66.6	Nucleotid_trans	PF03407.11	2.3e-29
comp34103_c0_seq17	K07238	-0.475342	3.79835	0.000736952	0.0376637	1872	180	139	105	115	127	74	141.33ﾂｱ30.66	105.33ﾂｱ22.69	11.658	10.209	9.17	7.082	8.314	6.508	10.346ﾂｱ1.020	7.301ﾂｱ0.753	0.70577	sp|B3QP89|ZUPT_CHLP8	Zinc transporter ZupT in Chlorobaculum parvum (strain NCIB 8327) (Chlorobium vibrioforme subsp. thiosulfatophilum (strain DSM 263 / NCIB 8327))	42.31	182	83	3	2e-37	144	Zip	PF02535.17	1e-32
comp12813_c0_seq1	NoHit	-0.474974	9.0762	1.78e-14	2.23e-11	76	6244	5730	4607	4928	4177	3282	5527.00ﾂｱ683.54	4129.00ﾂｱ672.83	1330.91	1382.63	1330.29	999.978	901.032	950.753	1347.944ﾂｱ24.531	950.588ﾂｱ40.395	0.70521		NoAnnotationFound
comp27456_c0_seq1	NoHit	-0.473722	4.15956	0.000390765	0.0246282	1518	196	204	144	184	132	93	181.33ﾂｱ26.60	136.33ﾂｱ37.28	22.409	26.453	22.25	20.012	15.266	14.439	23.704ﾂｱ1.945	16.572ﾂｱ2.456	0.69915		NoAnnotationFound
comp16526_c0_seq1	NoHit	-0.473703	5.07241	0.000156847	0.0131257	1142	440	355	242	305	267	198	345.67ﾂｱ81.10	256.67ﾂｱ44.29	42.744	39.117	31.746	28.182	26.238	26.129	37.869ﾂｱ4.576	26.850ﾂｱ0.943	0.70902		CS	PF04969.11	8.6e-07
comp20786_c0_seq1	NoHit	-0.473184	6.16506	9.5e-11	6.4e-08	142	820	775	601	599	584	454	732.00ﾂｱ94.44	545.67ﾂｱ65.11	143.6	153.752	142.437	99.839	103.496	108.038	146.596ﾂｱ5.082	103.791ﾂｱ3.354	0.70801	sp|Q3KRG3|TSR2_DANRE	Pre-rRNA-processing protein TSR2 homolog in Danio rerio (Zebrafish) (Brachydanio rerio)	34.31	102	63	2	2e-10	61.6	WGG	PF10273.4	1.4e-11
comp36593_c0_seq1	NoHit	-0.473169	9.13252	6.96e-09	3.31e-06	201	6862	5825	4605	5197	4274	3422	5764.00ﾂｱ922.43	4297.67ﾂｱ724.83	5707.7	5425.73	5265	4123.18	3598.11	3872.63	5466.142ﾂｱ182.977	3864.641ﾂｱ214.436	0.70701		NoAnnotationFound
comp22112_c0_seq2	NoHit	-0.472792	4.04303	0.000326425	0.0218545	1429	177	180	143	171	123	83	166.67ﾂｱ16.78	125.67ﾂｱ35.98	31.814	36.651	34.792	29.251	22.377	20.27	34.419ﾂｱ1.992	23.966ﾂｱ3.835	0.69631	sp|P05081|KAD1_CHICK	Adenylate kinase isoenzyme 1 in Gallus gallus (Chicken)	27.97	118	65	4	1e-06	51.2
comp21661_c0_seq1	NoHit	-0.47275	5.27947	8.59e-07	0.000210619	390	440	432	314	340	288	255	395.33ﾂｱ57.60	294.33ﾂｱ34.99	67.148	74.719	64.821	49.38	44.472	52.869	68.896ﾂｱ4.226	48.907ﾂｱ3.444	0.70987		NoAnnotationFound
comp16417_c0_seq1	NoHit	-0.471959	4.36598	0.000134583	0.0116744	1102	203	241	180	197	150	122	208.00ﾂｱ25.15	156.33ﾂｱ30.94	48.999	65.818	58.897	45.271	36.647	40.024	57.905ﾂｱ6.902	40.647ﾂｱ3.548	0.70198		NoAnnotationFound
comp31985_c0_seq6	NoHit	-0.471924	4.32436	7.63e-05	0.00766223	953	218	234	156	161	161	131	202.67ﾂｱ33.64	151.00ﾂｱ14.14	12.992	15.833	12.543	9.122	9.704	10.602	13.789ﾂｱ1.457	9.809ﾂｱ0.609	0.71139		PARP	PF00644.15	1.6e-12
comp18500_c0_seq1	K02888	-0.47173	3.37004	0.000732782	0.0375509	1867	121	105	86	94	89	51	104.00ﾂｱ14.31	78.00ﾂｱ19.20	40.905	40.101	39.514	30.271	30.456	23.447	40.173ﾂｱ0.570	28.058ﾂｱ3.261	0.69843	sp|B6IR01|RL21_RHOCS	50S ribosomal protein L21 in Rhodospirillum centenum (strain ATCC 51521 / SW)	47.52	101	53	0	3e-23	93.2	Ribosomal_L21p	PF00829.16	8.4e-28
comp14254_c0_seq1	NoHit	-0.471208	6.11971	5.44e-11	3.85e-08	135	768	757	598	602	547	439	707.67ﾂｱ77.68	529.33ﾂｱ67.71	201.579	224.729	212.896	150.462	145.309	156.631	213.068ﾂｱ9.452	150.801ﾂｱ4.628	0.70776	sp|Q4L3Q9|Y2409_STAHJ	UPF0382 membrane protein SH2409 in Staphylococcus haemolyticus (strain JCSC1435)	41.67	96	53	2	1e-10	60.1	DUF423	PF04241.10	4.5e-27
comp20951_c0_seq5	NoHit	-0.471043	4.4256	1.31e-05	0.00196145	641	245	225	181	183	158	145	217.00ﾂｱ26.73	162.00ﾂｱ15.77	50.95	52.97	50.982	36.226	33.246	40.978	51.634ﾂｱ0.945	36.817ﾂｱ3.184	0.71304		Rep_fac-A_3	PF08661.6	4.7e-16
comp32708_c1_seq7	NoHit	-0.470705	5.40439	0.000127973	0.0113261	1081	413	500	373	327	391	249	428.67ﾂｱ53.02	322.33ﾂｱ58.07	41.253	56.658	50.328	31.077	39.521	33.783	49.413ﾂｱ6.322	34.794ﾂｱ3.521	0.70415	sp|Q76CU2|PDR1_TOBAC	Pleiotropic drug resistance protein 1 in Nicotiana tabacum (Common tobacco)	24.04	208	138	7	2e-09	63.5	ABC2_membrane	PF01061.19	4.9e-33
comp17155_c0_seq1	K12832	-0.470329	3.3693	0.000806953	0.0401266	1924	117	108	85	89	78	65	103.33ﾂｱ13.47	77.33ﾂｱ9.81	52.384	54.517	51.867	37.985	35.36	39.594	52.923ﾂｱ1.147	37.646ﾂｱ1.745	0.71135	sp|Q9VHI4|SF3B5_DROME	Probable splicing factor 3B subunit 5 in Drosophila melanogaster (Fruit fly)	65.33	75	26	0	1e-31	114
comp36568_c0_seq1	K00074	-0.469699	11.1966	1.23e-11	9.78e-09	120	28365	23296	20374	19835	18384	15353	24011.67ﾂｱ3301.33	17857.33ﾂｱ1867.28	3168.41	2951.16	3074.97	2108	2077.75	2329.55	3064.848ﾂｱ88.982	2171.768ﾂｱ112.253	0.70861	sp|P34439|HCDH1_CAEEL	Probable 3-hydroxyacyl-CoA dehydrogenase F54C8.1 in Caenorhabditis elegans	42.44	271	145	4	3e-64	212	3HCDH_N	PF02737.13	1.5e-54
comp32677_c2_seq2	NoHit	-0.469697	3.7765	0.000154743	0.0130209	1137	158	134	122	121	117	73	138.00ﾂｱ14.97	103.67ﾂｱ21.75	20.895	20.094	21.807	15.223	15.66	13.112	20.932ﾂｱ0.700	14.665ﾂｱ1.113	0.70062		NoAnnotationFound
comp14371_c0_seq1	K02947	-0.469295	10.3686	2.72e-12	2.41e-09	108	15783	13871	10987	11940	10272	8164	13547.00ﾂｱ1971.32	10125.33ﾂｱ1545.03	3526.1	3507.53	3326.15	2539.62	2322.53	2478.98	3453.261ﾂｱ90.202	2447.044ﾂｱ91.459	0.70862	sp|O77302|RS10_LUMRU	40S ribosomal protein S10 in Lumbricus rubellus (Humus earthworm)	65.35	101	34	1	2e-38	136	S10_plectin	PF03501.10	1.6e-40
comp37331_c0_seq1	NoHit	-0.46907	4.09301	0.000271701	0.0193656	1342	216	179	125	140	146	102	173.33ﾂｱ37.37	129.33ﾂｱ19.48	160.382	149.069	127.354	99.158	109.743	103.066	145.602ﾂｱ13.705	103.989ﾂｱ4.370	0.7142		NoAnnotationFound
comp23473_c0_seq1	NoHit	-0.468644	3.85441	0.000273338	0.0194432	1345	167	131	136	118	109	98	144.67ﾂｱ15.92	108.33ﾂｱ8.18	33.899	30.108	37.385	22.801	22.386	27.036	33.797ﾂｱ2.972	24.074ﾂｱ2.101	0.71232	sp|Q5X9L4|CSPA_STRP6	Major cold shock protein in Streptococcus pyogenes serotype M6 (strain ATCC BAA-946 / MGAS10394)	37.68	69	39	1	1e-06	48.9	CSD	PF00313.17	1.5e-09
comp8191_c0_seq1	K08341	-0.468215	7.51838	7.3e-09	3.44e-06	203	2229	1914	1492	1657	1394	1154	1878.33ﾂｱ301.93	1401.67ﾂｱ205.42	641.079	622.352	582.436	453.883	405.809	451.237	615.289ﾂｱ24.456	436.976ﾂｱ22.065	0.7102	sp|Q4P2U6|ATG8_USTMA	Autophagy-related protein 8 in Ustilago maydis (strain 521 / FGSC 9021) (Corn smut fungus)	80	115	23	0	3e-63	197	Atg8	PF02991.11	1.4e-49
comp18744_c0_seq1	NoHit	-0.467859	5.8258	7.27e-09	3.44e-06	202	659	616	461	498	461	342	578.67ﾂｱ85.03	433.67ﾂｱ66.55	144.071	152.444	136.555	103.656	102.002	101.625	144.357ﾂｱ6.490	102.428ﾂｱ0.882	0.70955		NoAnnotationFound
comp17585_c0_seq1	K09565	-0.467391	11.2232	4.94e-10	3.07e-07	154	29169	23748	20479	21544	18132	15172	24465.33ﾂｱ3583.76	18282.67ﾂｱ2603.54	6230.38	5742.27	5925.82	4380.8	3919.49	4404.32	5966.158ﾂｱ201.299	4234.869ﾂｱ223.212	0.70982	sp|P91791|PPIA_HEMPU	Peptidyl-prolyl cis-trans isomerase in Hemicentrotus pulcherrimus (Sea urchin) (Strongylocentrotus pulcherrimus)	82.32	164	29	0	5e-86	258	Pro_isomerase	PF00160.16	6e-44
comp18661_c0_seq1	K17609	-0.466965	6.47454	5.24e-07	0.000142472	352	1123	910	702	795	706	542	911.67ﾂｱ171.88	681.00ﾂｱ104.79	308.22	282.436	261.432	207.799	196.131	202.238	284.029ﾂｱ19.134	202.056ﾂｱ4.765	0.71139	sp|O80763|NRX1_ARATH	Probable nucleoredoxin 1 in Arabidopsis thaliana (Mouse-ear cress)	35.4	113	72	1	1e-14	75.5	Thioredoxin_8	PF13905.1	5.2e-29
comp34360_c0_seq2	K08912	-0.466659	7.27359	1.38e-08	6.14e-06	215	1640	1746	1336	1250	1338	957	1574.00ﾂｱ173.77	1181.67ﾂｱ162.87	171.547	207.155	188.791	124.397	141.608	135.98	189.164ﾂｱ14.539	133.995ﾂｱ7.165	0.70835	sp|P08975|LH15_EUGGR	Light-harvesting complex I LH35 proteins in Euglena gracilis	59.44	143	57	1	8e-42	155	Chloroa_b-bind	PF00504.16	3.8e-33
comp17584_c0_seq1	K02993	-0.466362	10.7757	1.83e-06	0.000384493	456	22700	17510	13894	15972	13549	10822	18034.67ﾂｱ3614.13	13447.67ﾂｱ2103.70	4175.89	3648.4	3459.92	2796.68	2522.28	2705.27	3761.406ﾂｱ303.019	2674.743ﾂｱ114.086	0.7111	sp|Q9C514|RS71_ARATH	40S ribosomal protein S7-1 in Arabidopsis thaliana (Mouse-ear cress)	49.41	170	85	1	9e-48	162	Ribosomal_S7e	PF01251.13	2.7e-63
comp24019_c2_seq1	NoHit	-0.46632	11.5938	0.000274813	0.019519	1347	42252	26698	26296	24356	25853	20307	31748.67ﾂｱ7428.79	23505.33ﾂｱ2342.68	2357.18	1690.87	1979.33	1292.38	1459.14	1538.48	2009.125ﾂｱ272.833	1430.000ﾂｱ102.558	0.71175		NoAnnotationFound
comp30286_c0_seq1	NoHit	-0.465739	4.98192	6.84e-07	0.000175229	373	371	337	256	279	258	187	321.33ﾂｱ48.24	241.33ﾂｱ39.36	26.052	26.853	24.263	18.633	18.328	17.836	25.723ﾂｱ1.083	18.266ﾂｱ0.328	0.71011		NoAnnotationFound
comp25539_c0_seq2	K10165	-0.464814	4.41825	0.000110944	0.0103253	1028	249	217	180	155	175	152	215.33ﾂｱ28.19	160.67ﾂｱ10.21	47.082	46.471	46.081	27.891	33.481	39.05	46.545ﾂｱ0.412	33.474ﾂｱ4.556	0.71919	sp|Q53B88|NOD2_HYLLA	Nucleotide-binding oligomerization domain-containing protein 2 in Hylobates lar (Common gibbon) (White-handed gibbon)	36.63	101	63	1	3e-08	57.4	LRR_6	PF13516.1	2.7e-17
comp29651_c0_seq4	NoHit	-0.464228	3.73773	0.000254224	0.0185102	1314	160	136	107	119	106	78	134.33ﾂｱ21.67	101.00ﾂｱ17.11	99.467	95.018	91.023	70.549	66.717	65.991	95.169ﾂｱ3.449	67.752ﾂｱ2.000	0.71192		NoAnnotationFound
comp31823_c0_seq7	K02233	-0.463985	4.79523	2.71e-06	0.000536606	483	284	300	254	232	220	179	279.33ﾂｱ19.07	210.33ﾂｱ22.69	24.741	29.654	29.881	19.225	19.39	21.176	28.092ﾂｱ2.371	19.930ﾂｱ0.883	0.70948	sp|B1Y854|COBS_LEPCP	Cobalamin synthase in Leptothrix cholodnii (strain ATCC 51168 / LMG 8142 / SP-6) (Leptothrix discophora (strain SP-6))	40.65	155	92	0	3e-21	96.7	CobS	PF02654.10	5.4e-26
comp26989_c0_seq3	NoHit	-0.463595	4.93935	6.05e-05	0.00639328	905	290	352	284	259	265	178	308.67ﾂｱ30.74	234.00ﾂｱ39.67	59.817	82.202	79.345	50.857	55.313	49.891	73.788ﾂｱ9.948	52.020ﾂｱ2.361	0.705		NoAnnotationFound
comp25646_c0_seq1	NoHit	-0.463422	3.79765	0.000203661	0.0158285	1231	165	142	113	120	115	81	140.00ﾂｱ21.28	105.33ﾂｱ17.33	25.223	24.593	23.356	17.457	17.783	16.825	24.391ﾂｱ0.776	17.355ﾂｱ0.398	0.71155	sp|Q32KL4|RMD1_BOVIN	Regulator of microtubule dynamics protein 1 in Bos taurus (Bovine)	28.72	94	58	3	1e-30	37.4	TPR_17	PF13431.1	3.6e-07
comp35902_c0_seq1	NoHit	-0.463372	3.91991	0.000121622	0.0108849	1069	164	167	125	129	119	95	152.00ﾂｱ19.13	114.33ﾂｱ14.27	25.839	29.816	26.645	19.342	18.976	20.336	27.433ﾂｱ1.717	19.551ﾂｱ0.575	0.7127	sp|Q2PDF6|RTPR_EUGGR	Adenosylcobalamin-dependent ribonucleoside-triphosphate reductase in Euglena gracilis	63.16	114	40	2	2e-38	147
comp26063_c0_seq1	NoHit	-0.463367	4.85008	7.52e-06	0.00126843	567	332	322	224	248	224	186	292.67ﾂｱ48.73	219.33ﾂｱ25.53	33.596	36.954	30.618	23.869	22.931	25.566	33.723ﾂｱ2.588	24.122ﾂｱ1.091	0.71531	sp|D5EV35|AXEA1_PRER2	Acetylxylan esterase in Prevotella ruminicola (strain ATCC 19189 / JCM 8958 / 23)	30.66	212	119	6	5e-17	86.3	Lipase_GDSL_2	PF13472.1	5e-12
comp35882_c0_seq11	NoHit	-0.463132	3.52264	0.000735359	0.0376426	1869	125	103	115	101	90	68	114.33ﾂｱ8.99	86.33ﾂｱ13.72	17.779	16.601	22.113	13.669	12.945	13.141	18.831ﾂｱ2.370	13.252ﾂｱ0.306	0.70373		NoAnnotationFound
comp14289_c0_seq1	NoHit	-0.463123	4.45334	6.48e-06	0.00112686	550	249	230	185	195	173	132	221.33ﾂｱ26.84	166.67ﾂｱ26.11	78.952	82.408	79.682	58.901	55.529	56.915	80.347ﾂｱ1.487	57.115ﾂｱ1.384	0.71085		NoAnnotationFound
comp14847_c0_seq1	NoHit	-0.462954	5.69552	1.52e-05	0.0022196	656	566	608	410	493	411	293	528.00ﾂｱ85.18	399.00ﾂｱ82.09	77.047	93.828	75.455	63.865	56.609	54.186	82.110ﾂｱ8.311	58.220ﾂｱ4.112	0.70905	sp|Q9NHD5|SAN_DROME	Probable N-acetyltransferase san in Drosophila melanogaster (Fruit fly)	53.21	156	67	3	2e-45	158	Acetyltransf_1	PF00583.19	1.6e-12
comp17306_c0_seq1	NoHit	-0.462848	7.23269	5.21e-10	3.19e-07	156	1765	1624	1221	1354	1177	930	1536.67ﾂｱ230.51	1153.67ﾂｱ173.88	330.046	343.939	309.094	240.994	222.726	236.317	327.693ﾂｱ14.322	233.346ﾂｱ7.748	0.71209	sp|O35623|BET1_MOUSE	BET1 homolog in Mus musculus (Mouse)	44	75	42	0	3e-09	57	SNARE	PF05739.14	4.3e-09
comp23815_c2_seq1	NoHit	-0.462345	3.47247	0.00100728	0.0467131	2063	113	122	96	84	91	74	110.33ﾂｱ10.78	83.00ﾂｱ6.98	13.822	16.914	15.863	9.773	11.254	12.292	15.533ﾂｱ1.284	11.106ﾂｱ1.034	0.71503		NoAnnotationFound
comp19392_c0_seq1	NoHit	-0.46213	4.34201	1.15e-05	0.00176713	622	230	205	178	170	170	122	204.33ﾂｱ21.23	154.00ﾂｱ22.63	43.327	43.735	45.395	30.485	32.41	31.225	44.152ﾂｱ0.894	31.373ﾂｱ0.793	0.71058		NoAnnotationFound
comp12726_c0_seq1	K02977	-0.46192	12.1868	9.85e-09	4.58e-06	206	56732	48818	37743	42387	35436	29460	47764.33ﾂｱ7787.95	35761.00ﾂｱ5282.43	12987.2	12647.8	11709.6	9238.31	8209.9	9166.37	12448.201ﾂｱ540.323	8871.527ﾂｱ468.759	0.71268	sp|P59233|R27AC_ARATH	Ubiquitin-40S ribosomal protein S27a-3 in Arabidopsis thaliana (Mouse-ear cress)	78.34	157	33	1	4e-72	222	ubiquitin	PF00240.18	3.3e-33
comp8828_c0_seq1	K18183	-0.461813	4.45197	1.46e-05	0.00213986	651	254	213	196	207	169	125	221.00ﾂｱ24.34	167.00ﾂｱ33.51	115.239	108.936	121.209	89.521	77.633	77.156	115.128ﾂｱ5.011	81.437ﾂｱ5.720	0.70736	sp|A8E4L1|COX19_BOVIN	Cytochrome c oxidase assembly protein COX19 in Bos taurus (Bovine)	52.78	72	34	0	1e-22	90.5
comp20469_c0_seq2	K12158	-0.461729	3.69679	0.000770302	0.0389314	1893	153	141	99	126	107	64	131.00ﾂｱ23.15	99.00ﾂｱ25.94	69.726	72.426	61.5	54.733	49.366	39.68	67.884ﾂｱ4.647	47.926ﾂｱ6.229	0.70601	sp|Q9VJ33|NEDD8_DROME	NEDD8 in Drosophila melanogaster (Fruit fly)	77.63	76	17	0	1e-18	80.1
comp24275_c0_seq4	K01890	-0.461638	3.55612	0.000811935	0.0403534	1925	114	124	112	98	88	78	116.67ﾂｱ5.25	88.00ﾂｱ8.16	25.918	31.914	34.518	21.217	20.254	24.106	30.783ﾂｱ3.601	21.859ﾂｱ1.637	0.7101	sp|Q2NT27|SYFB_SODGM	Phenylalanine--tRNA ligase beta subunit in Sodalis glossinidius (strain morsitans)	36.59	164	93	4	3e-14	75.5	tRNA_bind	PF01588.15	4.7e-14
comp17731_c0_seq1	K02870	-0.46159	11.1636	1.42e-06	0.000317104	427	29327	22726	18550	21254	17388	14249	23534.33ﾂｱ4436.66	17630.33ﾂｱ2864.91	7303.13	6402.59	6263.68	5039.69	4382.44	4823.32	6656.466ﾂｱ460.766	4748.482ﾂｱ273.492	0.71336	sp|P23358|RL12_RAT	60S ribosomal protein L12 in Rattus norvegicus (Rat)	68.71	163	51	0	9e-82	246	Ribosomal_L11_N	PF03946.9	9.9e-16
comp26769_c0_seq1	K07759	-0.461401	3.73879	0.000320702	0.0216991	1414	133	139	128	122	108	73	133.33ﾂｱ4.50	101.00ﾂｱ20.61	9.091	10.793	11.815	7.937	7.468	6.776	10.566ﾂｱ1.124	7.394ﾂｱ0.477	0.69977	sp|O02776|PARG_BOVIN	Poly(ADP-ribose) glycohydrolase in Bos taurus (Bovine)	30.68	352	219	11	7e-30	128	PARG_cat	PF05028.9	4.1e-55
comp35494_c0_seq12	NoHit	-0.461364	3.46013	0.000990582	0.0462568	2048	110	127	92	91	89	68	109.67ﾂｱ14.29	82.67ﾂｱ10.40	21.512	28.129	24.368	16.943	17.614	18.075	24.670ﾂｱ2.710	17.544ﾂｱ0.465	0.71117	sp|A2XRZ0|AKR2_ORYSI	Probable aldo-keto reductase 2 in Oryza sativa subsp. indica (Rice)	46.1	141	67	3	3e-29	117
comp19038_c0_seq1	NoHit	-0.461117	4.41811	5.19e-05	0.00569583	871	260	228	163	196	169	125	217.00ﾂｱ40.36	163.33ﾂｱ29.26	35.726	35.515	30.281	25.628	23.495	23.333	33.841ﾂｱ2.519	24.152ﾂｱ1.046	0.71371	sp|P76093|YNBD_ECOLI	Uncharacterized protein YnbD in Escherichia coli (strain K12)	32.86	140	82	5	4e-09	61.2	DSPc	PF00782.15	1.7e-09
comp20601_c1_seq1	K13207	-0.460898	4.20285	0.000324618	0.0218422	1421	213	215	132	164	148	109	186.67ﾂｱ38.66	140.33ﾂｱ23.10	45.12	51.554	37.88	33.069	31.724	31.378	44.851ﾂｱ5.586	32.057ﾂｱ0.729	0.71475	sp|A4IIM2|CELF2_XENTR	CUGBP Elav-like family member 2 in Xenopus tropicalis (Western clawed frog) (Silurana tropicalis)	62.37	93	33	1	2e-29	118	RRM_1	PF00076.17	1.1e-17
comp30449_c0_seq20	NoHit	-0.460473	5.36055	2.54e-07	7.6e-05	320	431	441	373	382	314	247	415.00ﾂｱ29.98	314.33ﾂｱ55.11	90.543	104.881	106.148	76.397	66.755	70.524	100.524ﾂｱ7.077	71.225ﾂｱ3.967	0.70854		zf-trcl	PF13451.1	2.4e-19
comp14465_c0_seq1	NoHit	-0.460388	4.09344	4.85e-05	0.00543712	853	182	178	153	143	135	109	171.00ﾂｱ12.83	129.00ﾂｱ14.51	60.534	66.878	69.142	45.31	45.449	49.3	65.518ﾂｱ3.643	46.686ﾂｱ1.849	0.71258		NoAnnotationFound
comp25426_c0_seq1	NoHit	-0.46034	3.52171	0.000732008	0.0375313	1866	118	131	96	103	98	60	115.00ﾂｱ14.45	87.00ﾂｱ19.20	21.4	26.907	23.567	17.778	17.98	14.782	23.958ﾂｱ2.265	16.847ﾂｱ1.462	0.70319	sp|Q58CW0|NUD11_BOVIN	Diphosphoinositol polyphosphate phosphohydrolase 3-beta in Bos taurus (Bovine)	34.62	104	66	1	3e-10	60.8	NUDIX	PF00293.23	1.1e-15
comp14424_c0_seq1	K02503	-0.460251	6.37837	3.95e-08	1.59e-05	238	953	899	691	783	671	472	847.67ﾂｱ112.95	642.00ﾂｱ128.61	300.317	320.125	295.761	235.029	214.037	202.248	305.401ﾂｱ10.576	217.105ﾂｱ13.557	0.71088	sp|P62958|HINT1_BOVIN	Histidine triad nucleotide-binding protein 1 in Bos taurus (Bovine)	65.52	116	40	0	3e-55	176	HIT	PF01230.18	1.8e-29
comp29119_c0_seq2	K01110	-0.460157	3.72735	0.000368228	0.0238198	1479	149	140	111	130	107	66	133.33ﾂｱ16.21	101.00ﾂｱ26.47	8.744	9.322	8.79	7.257	6.35	5.258	8.952ﾂｱ0.262	6.288ﾂｱ0.817	0.70248	sp|Q54JL7|CNRN_DICDI	Phosphatidylinositol 3,4,5-trisphosphate 3-phosphatase cnrN in Dictyostelium discoideum (Slime mold)	40.36	223	125	3	2e-48	184	DSPc	PF00782.15	1.1e-08
comp20460_c0_seq2	K09578	-0.460077	5.59941	9.2e-07	0.000223927	393	536	545	396	449	360	304	492.33ﾂｱ68.22	371.00ﾂｱ59.70	117.436	135.162	117.552	93.65	79.822	90.526	123.383ﾂｱ8.329	87.999ﾂｱ5.921	0.71322	sp|Q9SL42|PIN1_ARATH	Peptidyl-prolyl cis-trans isomerase Pin1 in Arabidopsis thaliana (Mouse-ear cress)	54.62	119	52	1	7e-37	131	Rotamase	PF00639.16	3.5e-22
comp15375_c0_seq1	K16465	-0.460077	4.08869	0.00020997	0.0162265	1238	182	179	149	127	133	123	170.00ﾂｱ14.90	127.67ﾂｱ4.11	31.074	34.618	34.423	20.634	22.978	28.534	33.372ﾂｱ1.627	24.049ﾂｱ3.313	0.72064	sp|Q06827|CATR_SCHDU	Caltractin in Scherffelia dubia (Green alga) (Chlamydomonas dubia)	55.17	145	61	2	1e-40	143	EF-hand_1	PF00036.27	1.5e-27
comp16725_c0_seq1	NoHit	-0.460009	5.29595	3.04e-05	0.00387117	752	437	461	302	355	333	219	400.00ﾂｱ69.99	302.33ﾂｱ59.61	182.847	217.559	172.085	141.563	141.063	124.652	190.830ﾂｱ19.404	135.759ﾂｱ7.857	0.71142		NoAnnotationFound
comp20106_c0_seq1	K19054	-0.460002	6.02644	1.94e-06	0.0004032	461	704	765	520	583	505	409	663.00ﾂｱ104.14	499.00ﾂｱ71.16	146.683	180.464	146.758	115.644	106.492	115.815	157.968ﾂｱ15.907	112.650ﾂｱ4.355	0.71312	sp|Q9TY03|FRDA_CAEEL	Frataxin, mitochondrial in Caenorhabditis elegans	43.7	119	60	5	3e-22	93.2	Frataxin_Cyay	PF01491.11	2.4e-24
comp18239_c0_seq1	NoHit	-0.459393	3.77534	0.000778314	0.0391708	1901	136	158	116	100	121	88	136.67ﾂｱ17.15	103.00ﾂｱ13.64	29.606	38.933	34.213	20.722	26.661	26.034	34.251ﾂｱ3.808	24.472ﾂｱ2.664	0.71452		NoAnnotationFound
comp20042_c0_seq1	K14379	-0.458973	5.30759	9.61e-06	0.0015423	596	449	443	316	332	359	222	402.67ﾂｱ61.33	304.33ﾂｱ59.25	36.007	40.317	34.213	25.326	29.131	24.182	36.846ﾂｱ2.562	26.213ﾂｱ2.116	0.71143	sp|P09889|PPA5_PIG	Tartrate-resistant acid phosphatase type 5 in Sus scrofa (Pig)	33.22	301	162	11	5e-34	135	Metallophos	PF00149.23	2.4e-09
comp20951_c0_seq2	NoHit	-0.458896	4.47685	1.84e-05	0.00259319	679	255	241	179	204	166	139	225.00ﾂｱ33.03	169.67ﾂｱ26.66	70.365	75.205	67.023	53.606	46.36	52.144	70.864ﾂｱ3.359	50.703ﾂｱ3.129	0.7155		Rep_fac-A_3	PF08661.6	4.7e-16
comp8128_c0_seq1	K10412	-0.458737	5.25512	2.18e-06	0.000448248	466	476	384	306	334	314	230	388.67ﾂｱ69.48	292.67ﾂｱ45.06	199.157	181.221	174.362	133.189	133.012	130.913	184.913ﾂｱ10.454	132.371ﾂｱ1.034	0.71586	sp|Q9DCM4|DNAL4_MOUSE	Dynein light chain 4, axonemal in Mus musculus (Mouse)	59.3	86	35	0	8e-32	115
comp8128_c0_seq2	K10412	-0.458212	5.06856	0.000151985	0.0128467	1131	428	348	252	323	266	187	342.67ﾂｱ71.95	258.67ﾂｱ55.76	125.933	115.749	100.656	90.522	79.221	74.809	114.113ﾂｱ10.384	81.517ﾂｱ6.617	0.71436	sp|Q9DCM4|DNAL4_MOUSE	Dynein light chain 4, axonemal in Mus musculus (Mouse)	59.3	86	35	0	2e-31	115
comp21360_c0_seq1	NoHit	-0.458005	5.48636	5.75e-07	0.000150817	365	493	486	383	424	327	279	454.00ﾂｱ50.29	343.33ﾂｱ60.31	80.925	90.389	85.057	66.235	54.317	62.221	85.457ﾂｱ3.874	60.924ﾂｱ4.951	0.71293		NoAnnotationFound
comp21076_c0_seq1	K12626	-0.457975	5.50329	3.52e-05	0.00430785	782	493	534	355	418	330	292	460.67ﾂｱ76.57	346.67ﾂｱ52.77	104.208	127.786	101.658	84.12	70.597	83.884	111.217ﾂｱ11.762	79.534ﾂｱ6.320	0.71512	sp|Q9CQQ8|LSM7_MOUSE	U6 snRNA-associated Sm-like protein LSm7 in Mus musculus (Mouse)	55.66	106	35	1	7e-31	115	LSM	PF01423.17	3.8e-14
comp30496_c0_seq1	K08914	-0.457959	6.70614	4.04e-09	2.1e-06	184	1093	1156	923	865	894	642	1057.33ﾂｱ98.41	800.33ﾂｱ112.58	117.212	140.612	133.731	88.259	97.004	93.523	130.518ﾂｱ9.819	92.929ﾂｱ3.595	0.712	sp|P08975|LH15_EUGGR	Light-harvesting complex I LH35 proteins in Euglena gracilis	54.69	128	56	1	2e-39	148	Chloroa_b-bind	PF00504.16	4.6e-37
comp26945_c0_seq3	NoHit	-0.457773	3.66105	0.000396283	0.0248777	1524	150	123	107	110	100	77	126.67ﾂｱ17.75	95.67ﾂｱ13.82	26.826	24.917	25.897	18.72	18.093	18.705	25.880ﾂｱ0.779	18.506ﾂｱ0.292	0.71508		TMEM18	PF14770.1	1.3e-26
comp36073_c4_seq1	NoHit	-0.457032	8.18029	6.73e-15	8.82e-12	73	3404	2996	2463	2546	2285	1846	2954.33ﾂｱ385.29	2225.67ﾂｱ288.84	1491.43	1480.07	1470.33	1063.24	1013.62	1100.34	1480.610ﾂｱ8.621	1059.068ﾂｱ35.526	0.71529	sp|P43266|UCR9_EUGGR	Ubiquinol-cytochrome-C reductase complex subunit IX, mitochondrial in Euglena gracilis	100	92	0	0	2e-61	190
comp20542_c0_seq1	NoHit	-0.456868	7.04173	3.48e-06	0.000665856	500	1657	1394	1000	1166	1089	790	1350.33ﾂｱ269.99	1015.00ﾂｱ162.17	289.678	276.077	236.6	194.013	192.656	187.666	267.452ﾂｱ22.511	191.445ﾂｱ2.729	0.71581		NoAnnotationFound
comp20504_c0_seq1	NoHit	-0.456785	4.90093	5.49e-06	0.000976004	538	339	312	253	262	215	204	301.33ﾂｱ35.91	227.00ﾂｱ25.15	54.593	56.928	55.124	40.151	35.031	44.633	55.548ﾂｱ0.999	39.938ﾂｱ3.923	0.71899		NoAnnotationFound
comp14773_c0_seq1	K03671	-0.456684	7.35743	5.38e-09	2.67e-06	193	1974	1683	1358	1437	1249	1078	1671.67ﾂｱ251.61	1254.67ﾂｱ146.62	660.809	636.411	617.777	458.264	423.245	490.736	638.332ﾂｱ17.620	457.415ﾂｱ27.560	0.71658	sp|Q7KQL8|THIO_PLAF7	Thioredoxin in Plasmodium falciparum (isolate 3D7)	50.49	103	51	0	4e-23	92.8	Thioredoxin	PF00085.15	9.7e-29
comp28267_c1_seq23	K01897	-0.456461	4.05901	7.83e-05	0.00782093	957	182	182	139	155	130	96	167.67ﾂｱ20.27	127.00ﾂｱ24.18	22.689	25.728	23.42	18.38	16.393	16.261	23.946ﾂｱ1.295	17.011ﾂｱ0.969	0.71043	sp|Q7XXL2|4CLL9_ORYSJ	4-coumarate--CoA ligase-like 9 in Oryza sativa subsp. japonica (Rice)	49.51	206	95	3	3e-47	172	AMP-binding	PF00501.23	6.6e-32
comp19828_c0_seq1	K03013	-0.456071	6.05629	1.78e-06	0.000377992	450	803	700	533	636	528	379	678.67ﾂｱ111.25	514.33ﾂｱ105.36	123.288	121.795	110.69	92.922	82.03	79.055	118.591ﾂｱ5.620	84.669ﾂｱ5.961	0.71396	sp|A8XGH1|RPAB1_CAEBR	DNA-directed RNA polymerases I, II, and III subunit RPABC1 in Caenorhabditis briggsae	48.11	212	103	2	2e-59	194	RNA_pol_Rpb5_C	PF01191.14	9.9e-32
comp23023_c0_seq1	NoHit	-0.455886	8.15931	2.58e-08	1.07e-05	230	3413	3050	2299	2668	2255	1703	2920.67ﾂｱ463.89	2208.67ﾂｱ395.32	488.029	494.338	444.532	363.04	326.278	330.841	475.633ﾂｱ22.142	340.053ﾂｱ16.361	0.71495		NoAnnotationFound
comp36626_c0_seq1	NoHit	-0.455284	9.13743	1.35e-15	2.01e-12	64	6356	6025	4806	5112	4417	3484	5729.00ﾂｱ666.50	4337.67ﾂｱ666.99	2922.6	3122.52	3012.61	2240.68	2056.36	2179.61	3019.242ﾂｱ81.751	2158.885ﾂｱ76.660	0.71504		NoAnnotationFound
comp22201_c0_seq1	NoHit	-0.454609	3.85808	0.000576223	0.0317198	1738	176	146	115	137	99	94	145.67ﾂｱ24.90	110.00ﾂｱ19.20	32.206	30.259	28.479	23.859	18.328	23.371	30.315ﾂｱ1.522	21.853ﾂｱ2.500	0.72087		NoAnnotationFound
comp14553_c0_seq1	NoHit	-0.454599	6.62721	7.15e-08	2.72e-05	252	1186	1012	821	926	742	614	1006.33ﾂｱ149.06	760.67ﾂｱ128.06	167.018	161.539	156.328	124.087	105.731	117.466	161.628ﾂｱ4.365	115.761ﾂｱ7.590	0.71622	sp|Q5XJ34|KC15L_DANRE	BTB/POZ domain-containing protein kctd15-like in Danio rerio (Zebrafish) (Brachydanio rerio)	33.33	105	68	1	2e-09	60.8	BTB_2	PF02214.17	8.9e-13
comp16167_c0_seq1	K03008	-0.453983	5.46743	4.46e-05	0.00511903	833	548	429	372	442	334	250	449.67ﾂｱ73.32	342.00ﾂｱ78.59	158.05	139.888	145.63	121.415	97.502	98.037	147.856ﾂｱ7.580	105.651ﾂｱ11.149	0.71456	sp|Q9VJE4|RPB11_DROME	DNA-directed RNA polymerase II subunit RPB11 in Drosophila melanogaster (Fruit fly)	42.74	117	66	1	1e-26	103	RNA_pol_L_2	PF13656.1	2.5e-23
comp31526_c0_seq2	NoHit	-0.453623	3.55677	0.000854113	0.0420131	1945	134	129	90	100	93	74	117.67ﾂｱ19.67	89.00ﾂｱ10.98	8.71	9.517	7.894	6.188	6.116	6.537	8.707ﾂｱ0.663	6.280ﾂｱ0.184	0.72133	sp|Q5BIM1|TRI45_BOVIN	Tripartite motif-containing protein 45 in Bos taurus (Bovine)	28.68	136	85	3	3e-06	54.3	zf-B_box	PF00643.19	6.8e-07
comp20696_c0_seq3	NoHit	-0.453292	4.03146	0.00109958	0.049506	2125	205	143	146	155	141	81	164.67ﾂｱ28.55	125.67ﾂｱ32.10	36.276	28.659	34.961	26.104	25.252	19.478	33.299ﾂｱ3.324	23.611ﾂｱ2.943	0.70909		NoAnnotationFound
comp32426_c0_seq2	K00476	-0.452925	4.58082	5.45e-06	0.000970754	537	270	245	207	209	184	154	240.67ﾂｱ25.90	182.33ﾂｱ22.48	18.452	19.001	19.088	13.581	12.72	14.296	18.847ﾂｱ0.282	13.532ﾂｱ0.644	0.71802	sp|Q12797|ASPH_HUMAN	Aspartyl/asparaginyl beta-hydroxylase in Homo sapiens (Human)	29.44	197	126	4	6e-16	85.1	Asp_Arg_Hydrox	PF05118.10	8.5e-28
comp19565_c0_seq1	NoHit	-0.452582	3.55378	0.000629846	0.0339298	1776	121	119	110	108	87	71	116.67ﾂｱ4.78	88.67ﾂｱ15.15	11.737	13.086	14.408	9.958	8.53	9.352	13.077ﾂｱ1.090	9.280ﾂｱ0.585	0.70967		NoAnnotationFound
comp25621_c0_seq3	NoHit	-0.452581	7.34984	6.01e-07	0.000157218	366	1987	1767	1250	1440	1343	991	1668.00ﾂｱ308.92	1258.00ﾂｱ192.91	129.375	130.587	109.837	89.181	88.465	87.625	123.266ﾂｱ9.509	88.424ﾂｱ0.636	0.71734	sp|O05399|YRHG_BACSU	Uncharacterized transporter YrhG in Bacillus subtilis (strain 168)	32.95	173	93	8	1e-12	71.6	Form_Nir_trans	PF01226.12	1.5e-47
comp19596_c0_seq1	K00262	-0.451345	6.3834	2.81e-07	8.28e-05	325	999	904	649	708	695	522	850.67ﾂｱ147.78	641.67ﾂｱ84.78	533.698	543.61	473.517	360.65	375.945	379.492	516.942ﾂｱ30.971	372.029ﾂｱ8.175	0.71967	sp|P95544|DHE4_PRERU	NAD(P)-specific glutamate dehydrogenase in Prevotella ruminicola (Bacteroides ruminicola)	64.18	67	24	0	5e-24	99.4
comp28310_c0_seq4	NoHit	-0.45051	4.63907	0.000118612	0.0107161	1058	282	282	190	208	187	173	251.33ﾂｱ43.37	189.33ﾂｱ14.38	331.155	368.769	308.483	232.756	221.928	275.92	336.136ﾂｱ24.862	243.535ﾂｱ23.323	0.72451	sp|Q0JE32|AKR1_ORYSJ	Probable aldo-keto reductase 1 in Oryza sativa subsp. japonica (Rice)	48.15	54	27	1	2e-06	47.8
comp12895_c0_seq1	NoHit	-0.450172	6.42177	1.44e-07	4.85e-05	284	1046	888	685	777	670	534	873.00ﾂｱ147.76	660.33ﾂｱ99.44	103.076	99.268	91.181	72.851	66.802	71.478	97.842ﾂｱ4.960	70.377ﾂｱ2.589	0.7193	sp|P93047|HMGB3_ARATH	High mobility group B protein 3 in Arabidopsis thaliana (Mouse-ear cress)	29.89	87	60	1	3e-07	53.5	HMG_box	PF00505.14	3.3e-31
[truncated: 633 more rows]
